# Supplementary material for: Developmental atlas of phase-amplitude coupling between physiologic high-frequency oscillations and slow waves
Source: Nat Commun. 2023 Oct 13;14:6435. doi: 10.1038/s41467-023-42091-y (PMC10575956; doi:10.1038/s41467-023-42091-y)
Supplement: Supplementary file 13 — Source Data [file 41467_2023_42091_MOESM13_ESM.xlsx]

## Sheet: Fig2a
Fig 2a
MI 80 & 0.5-1 Hz
frontal			temporal			parietal			occipital
age	MI		age	MI		age	MI		age	MI
16.1	0.0648357		16.1	0.0680743		16.1	0.240194		4.6	0.419551
16.1	0.0697181		16.1	0.155514		16.1	0.225038		4.6	0.142861
16.1	0.130396		16.1	0.0569246		16.1	0.160114		4.6	0.237936
16.1	0.0553131		16.1	0.0388747		16.1	0.0955304		4.6	0.166347
16.1	0.039676		16.1	0.0530954		16.1	0.0540463		4.6	0.337589
16.1	0.108654		16.1	0.0468904		16.1	0.0373659		4.6	0.259807
16.1	0.0992066		16.1	0.0480924		16.1	0.0495875		5.1	0.125018
16.1	0.0716707		16.1	0.0818521		16.1	0.111175		5.1	0.13732
16.1	0.0746522		16.1	0.155038		16.1	0.0303221		5.1	0.189361
16.1	0.0770671		16.1	0.164384		16.1	0.0588734		5.1	0.235976
16.1	0.0431757		16.1	0.111644		16.1	0.0793352		14.9	0.264077
16.1	0.0498745		16.1	0.0981527		16.1	0.100366		14.9	0.209237
16.1	0.0809897		16.1	0.058731		16.1	0.0898299		14.9	0.298391
16.1	0.15082		16.1	0.0990806		16.1	0.0345661		14.9	0.34544
16.1	0.0552883		16.1	0.0754913		16.1	0.082533		14.9	0.142705
16.1	0.0835574		16.1	0.0706957		16.1	0.0413498		14.9	0.440078
16.1	0.0673596		16.1	0.105049		16.1	0.128235		14.9	0.325305
16.1	0.127146		16.1	0.142588		16.1	0.133928		14.9	0.23741
16.1	0.101219		16.1	0.0628931		16.1	0.0658294		14.9	0.109764
16.1	0.093507		16.1	0.0790918		16.1	0.050425		14.9	0.0843749
16.1	0.0822844		16.1	0.0849792		16.1	0.101768		14.9	0.075486
16.1	0.100073		16.1	0.0477406		16.1	0.0650226		9.9	0.135517
16.1	0.155016		16.1	0.0346344		16.1	0.0869003		9.9	0.0713045
16.1	0.0825064		16.1	0.0614893		16.1	0.0542879		9.9	0.106618
16.1	0.042287		16.1	0.152859		16.1	0.0520032		17.5	0.15605
16.1	0.0451459		16.1	0.127574		16.1	0.0899754		17.5	0.198996
16.1	0.112832		16.1	0.0973514		16.1	0.0759246		17.5	0.246318
16.1	0.0967093		16.1	0.158435		16.1	0.0459839		17.5	0.386648
4.6	0.173258		16.1	0.0506387		4.6	0.288792		17.5	0.359127
4.6	0.357501		16.1	0.0850367		4.6	0.130344		17.5	0.326462
4.6	0.157444		16.1	0.035593		10.5	0.206808		17.5	0.394694
4.6	0.210903		16.1	0.170649		10.5	0.156892		17.5	0.199432
4.6	0.202329		16.1	0.0784426		10.5	0.158174		17.5	0.118931
4.6	0.169506		16.1	0.025279		10.5	0.147011		17.5	0.192198
10.5	0.0756279		16.1	0.0503865		10.5	0.170521		17.5	0.266087
10.5	0.0949055		4.6	0.134446		10.5	0.156878		17.5	0.159678
10.5	0.0851571		4.6	0.116782		10.5	0.182475		8.8	0.233077
10.5	0.142071		10.5	0.162188		10.5	0.178743		8.8	0.33355
10.5	0.147387		10.5	0.0940879		10.5	0.115243		8.8	0.24715
10.5	0.194018		10.5	0.114708		10.5	0.0763609		8.8	0.219955
10.5	0.0715426		10.5	0.0973753		10.5	0.138627		8.8	0.170133
10.5	0.0588896		10.5	0.170979		10.5	0.0599928		8.8	0.178853
10.5	0.0574215		10.5	0.185716		10.5	0.0701209		14.3	0.239996
10.5	0.0952013		10.5	0.0847084		10.5	0.0811891		14.3	0.19054
10.5	0.113932		10.5	0.0903185		10.5	0.0936917		14.3	0.00647672
10.5	0.156312		10.5	0.0888109		10.5	0.109149		14.3	0.00657404
10.5	0.103702		10.5	0.0785134		10.5	0.0939054		14.3	0.00334634
10.5	0.153615		10.5	0.0702177		10.5	0.1431		14.3	0.00317072
10.5	0.0877836		10.5	0.0845069		10.5	0.0732885		14.3	0.00704484
10.5	0.241494		5.1	0.0554228		10.5	0.0807719		14.3	0.00614329
10.5	0.169072		5.1	0.0454978		10.5	0.170467		14.3	0.00958859
10.5	0.168544		5.1	0.0473961		5.1	0.130647		14.3	0.00552024
10.5	0.227293		5.1	0.0441901		5.1	0.174182		14.3	0.00381375
10.5	0.0995122		5.1	0.0439434		14.9	0.239917		14.3	0.00385922
10.5	0.294833		5.1	0.039216		14.9	0.132409		17.6	0.4082
10.5	0.146503		5.1	0.0781906		14.9	0.17214		17.6	0.387139
10.5	0.110415		5.1	0.0655369		14.9	0.112939		17.6	0.110726
10.5	0.115019		5.1	0.0929138		14.9	0.100173		17.6	0.117812
10.5	0.133007		5.1	0.115713		14.9	0.121608		17.6	0.118263
10.5	0.0993521		5.1	0.0827049		14.9	0.124736		17.6	0.177337
10.5	0.104992		5.1	0.0702419		14.9	0.116244		17.6	0.340646
10.5	0.16239		5.1	0.0422974		14.9	0.0804854		17.6	0.161688
10.5	0.0834488		14.9	0.0777982		14.9	0.115807		10.7	0.34464
10.5	0.173792		14.9	0.0747947		14.9	0.13324		10.7	0.0965899
10.5	0.0918972		14.9	0.0657483		14.9	0.103985		10.7	0.560052
10.5	0.106669		14.9	0.0741056		14.9	0.116988		10.7	0.117502
5.1	0.115412		14.9	0.0651546		14.9	0.222074		10.7	0.174094
5.1	0.11678		14.9	0.0492822		14.9	0.0981756		8.3	0.183645
5.1	0.151837		14.9	0.0565941		14.9	0.0886394		8.3	0.188677
5.1	0.104723		14.9	0.0674045		9.9	0.0892592		8.3	0.229741
5.1	0.0914163		14.9	0.0827367		9.9	0.108753		8.3	0.186768
5.1	0.117857		14.9	0.0699255		9.9	0.104836		8.3	0.158016
5.1	0.0829082		14.9	0.0924986		9.9	0.127688		8.7	0.278015
5.1	0.0959514		14.9	0.0854559		9.9	0.10851		8.7	0.151379
5.1	0.0491294		14.9	0.0917986		9.9	0.104338		8.7	0.323669
5.1	0.115547		14.9	0.107107		9.9	0.0836702		8.7	0.273714
5.1	0.12385		14.9	0.132267		9.9	0.06579		8.7	0.36007
5.1	0.115346		14.9	0.105437		9.9	0.048377		8.7	0.309749
5.1	0.10861		14.9	0.115174		9.9	0.0588851		11.9	0.397606
5.1	0.0937972		14.9	0.11228		9.9	0.124778		11.9	0.223079
5.1	0.0936286		14.9	0.0812247		17.5	0.204634		11.9	0.321453
5.1	0.102458		14.9	0.130046		17.5	0.248313		11.9	0.379817
5.1	0.0599649		14.9	0.0995053		17.5	0.0865017		11.9	0.796641
5.1	0.0991899		14.9	0.0788843		17.5	0.114544		11.9	0.160414
5.1	0.0690457		14.9	0.0855122		17.5	0.0665669		11.9	0.620859
5.1	0.0602036		14.9	0.0916361		17.5	0.146864		11.9	0.394471
14.9	0.133075		14.9	0.113575		17.5	0.0876735		16.9	0.162428
14.9	0.105105		14.9	0.174897		17.5	0.0876669		16.9	0.176088
14.9	0.118507		14.9	0.0596556		17.5	0.0712154		16.9	0.189889
14.9	0.134772		14.9	0.062368		17.5	0.0971435		16.9	0.160103
14.9	0.0980295		14.9	0.0652652		17.5	0.18273		16.9	0.17958
14.9	0.144134		14.9	0.0902194		17.5	0.147336		16.9	0.170389
14.9	0.150971		14.9	0.0658068		17.5	0.192718		16.9	0.155861
14.9	0.157087		14.9	0.0701513		17.5	0.172535		16.9	0.191178
14.9	0.182847		9.9	0.0771651		17.5	0.150708		17.7	0.21611
14.9	0.114286		9.9	0.0722677		15.5	0.0649058		17.7	0.297435
14.9	0.144109		9.9	0.0999204		15.5	0.123154		17.7	0.32336
14.9	0.0981541		9.9	0.0695288		15.5	0.0838951		17.7	0.285591
14.9	0.0917781		9.9	0.0617229		15.5	0.173415		17.7	0.545944
14.9	0.111848		9.9	0.0701021		15.5	0.114563		9.5	0.0894184
14.9	0.126651		9.9	0.0671112		15.5	0.125273		9.5	0.305223
14.9	0.16309		9.9	0.137711		15.5	0.100445		9.5	0.215637
14.9	0.136495		9.9	0.0738458		15.5	0.351564		9.5	0.146099
14.9	0.0731761		9.9	0.0854856		15.5	0.362561		17.8	0.231381
14.9	0.109546		9.9	0.0875978		15.5	0.0750616		17.8	0.19923
14.9	0.12367		9.9	0.0898657		15.5	0.0936951		14.6	0.128251
9.9	0.0862489		9.9	0.0711709		15.5	0.098698		14.6	0.188656
9.9	0.108043		9.9	0.176022		15.5	0.102879		14.6	0.325218
9.9	0.0716302		9.9	0.0715011		15.5	0.154873		14.6	0.326279
9.9	0.0800998		9.9	0.0829823		15.5	0.162054		14.6	0.196549
9.9	0.0588732		9.9	0.082594		15.5	0.161241		14.6	0.191188
9.9	0.0651142		9.9	0.097312		15.5	0.179956		14.6	0.105333
9.9	0.0575439		9.9	0.0631857		15.5	0.189401		6.3	0.158364
9.9	0.0594859		9.9	0.126063		15.5	0.277696		6.3	0.138094
9.9	0.0693855		9.9	0.0751505		8.8	0.294561		6.3	0.147102
9.9	0.0757732		9.9	0.106175		8.8	0.302399		6.3	0.1997
9.9	0.0786653		9.9	0.0710704		8.8	0.299077		6.3	0.135914
9.9	0.0797101		9.9	0.144898		14.3	0.183269		3.6	0.114611
9.9	0.0534983		9.9	0.0939269		14.3	0.185535		3.6	0.140688
9.9	0.0900146		9.9	0.0753543		14.3	0.192825		11.3	0.434624
9.9	0.153074		9.9	0.051309		14.3	0.154547		11.3	0.323904
9.9	0.0528663		9.9	0.0978122		14.3	0.169939		11.3	0.352717
9.9	0.0916882		9.9	0.0799741		14.3	0.158272		11.3	0.250655
9.9	0.0439715		9.9	0.0715201		14.3	0.175131		4.5	0.150236
9.9	0.0292667		9.9	0.0859899		14.3	0.196959		4.5	0.155063
9.9	0.0246042		9.9	0.0892245		14.3	0.166741		4.5	0.254054
9.9	0.528489		9.9	0.0608392		14.3	0.174681		4.5	0.250795
9.9	0.0814796		9.9	0.0552614		14.3	0.237406		4.5	0.179062
9.9	0.0889854		9.9	0.0706507		14.3	0.239614		4.5	0.165185
9.9	0.0986269		9.9	0.0707823		14.3	0.41377		4.5	0.108762
9.9	0.0884087		9.9	0.0719251		14.9	0.103469		4.5	0.127746
9.9	0.0818729		9.9	0.0709573		14.9	0.0789626		4.5	0.105752
9.9	0.0583835		9.9	0.0616003		14.3	0.00313769		4.5	0.124187
9.9	0.0626722		17.5	0.299837		14.3	0.00341908		10.2	0.124937
9.9	0.0690674		17.5	0.37629		17.6	0.314333		10.2	0.114455
9.9	0.0653577		17.5	0.270794		17.6	0.166482		10.5	0.183753
9.9	0.0788455		17.5	0.0943327		17.6	0.261339		10.5	0.103632
9.9	0.0573149		17.5	0.082192		17.6	0.0789667		10.5	0.559177
9.9	0.0676979		17.5	0.0973162		17.6	0.102351		10.5	0.253196
9.9	0.0664776		17.5	0.0750778		17.6	0.0913369		10.5	0.130528
9.9	0.0689356		17.5	0.0914554		17.6	0.0875217		10.5	0.0967156
9.9	0.0777916		17.5	0.0874898		17.6	0.116211		10.5	0.0887041
9.9	0.0918783		17.5	0.109043		17.6	0.297061		10.5	0.815192
9.9	0.0894625		17.5	0.104238		17.6	0.340371		10.5	0.462839
9.9	0.0559725		17.5	0.0688582		17.6	0.179856		10.5	0.319068
9.9	0.0485045		17.5	0.0654151		17.6	0.223974		10.5	0.216283
9.9	0.0811539		17.5	0.0808999		17.6	0.299215		5.1	0.209295
17.5	0.0806207		17.5	0.0681778		17.6	0.35787		5.1	0.133833
17.5	0.0600061		17.5	0.0909911		17.6	0.275183		5.1	0.431781
17.5	0.0848587		17.5	0.0929582		17.6	0.200686		5.1	0.334005
17.5	0.0954906		17.5	0.118604		17.6	0.338491		5.1	0.222929
17.5	0.0727656		17.5	0.190694		17.6	0.124874		5.1	0.124282
17.5	0.0748842		17.5	0.196355		17.6	0.12383		16.5	0.199256
17.5	0.0695215		17.5	0.193652		17.6	0.234427		16.5	0.252319
17.5	0.0748254		15.5	0.0861996		17.6	0.300704		16.5	0.239881
17.5	0.0892198		15.5	0.127891		17.6	0.224353		16.5	0.276914
17.5	0.0767529		15.5	0.112299		17.6	0.16229		16.5	0.608376
17.5	0.111435		15.5	0.110706		17.6	0.244608		16.5	0.519378
17.5	0.111167		15.5	0.127438		17.6	0.19787		16.5	0.341222
17.5	0.147814		15.5	0.140947		17.6	0.257008		16.5	0.297852
17.5	0.161003		15.5	0.110621		17.6	0.162434		16.5	0.306236
17.5	0.159767		15.5	0.102188		17.6	0.199263		16.5	0.127997
15.5	0.239725		15.5	0.0457634		17.6	0.0863493		16.5	0.227104
15.5	0.233232		15.5	0.233813		17.6	0.118147		16.5	0.128928
15.5	0.248632		15.5	0.24345		17.6	0.218693		16.9	0.29313
15.5	0.158892		15.5	0.0724941		10.7	0.151475		16.9	0.321829
15.5	0.155591		15.5	0.138441		10.7	0.164486		16.9	0.189201
15.5	0.155431		15.5	0.231077		10.7	0.31138		16.9	0.195864
15.5	0.115422		15.5	0.110133		10.7	0.13953		16.9	0.114791
15.5	0.126331		15.5	0.336304		10.7	0.163094		16.9	0.0907691
15.5	0.0959737		15.5	0.118192		10.7	0.103676		16.9	0.213588
15.5	0.127817		8.8	0.111207		10.7	0.132035		16.9	0.336325
15.5	0.104353		8.8	0.120768		10.7	0.219542		16.9	0.165831
8.8	0.11696		8.8	0.117789		10.7	0.0934988		16.9	0.206051
8.8	0.0883645		8.8	0.117861		10.7	0.146732		16.9	0.195157
8.8	0.163981		8.8	0.115692		10.7	0.133784		16.9	0.334416
8.8	0.181139		8.8	0.111964		10.7	0.0829661		16.9	0.254548
8.8	0.141114		8.8	0.121147		10.7	0.112642		16.9	0.179913
8.8	0.132535		8.8	0.113788		10.7	0.166029		2.3	0.189344
8.8	0.147452		8.8	0.103683		10.7	0.244517		2.3	0.160208
8.8	0.320689		8.8	0.121016		10.7	0.206372		2.3	0.295745
8.8	0.322296		8.8	0.125976		10.7	0.257628		2.3	0.218491
8.8	0.345742		8.8	0.143503		10.7	0.184797		2.3	0.284035
8.8	0.297826		8.8	0.107438		10.7	0.266601		2.3	0.25533
8.8	0.309456		8.8	0.13061		10.7	0.30613		2.3	0.172777
8.8	0.276355		8.8	0.282133		10.7	0.315223		2.3	0.135633
8.8	0.276029		8.8	0.24607		10.7	0.257054		5.2	0.16323
8.8	0.292649		8.8	0.212871		10.7	0.137237		5.2	0.11565
8.8	0.269867		8.8	0.204397		10.7	0.160143		5.2	0.110691
14.3	0.198079		8.8	0.215304		10.7	0.108195		5.2	0.411244
14.3	0.170069		8.8	0.199488		10.7	0.185427		5.2	0.115798
14.3	0.169195		8.8	0.212919		10.7	0.126375		5.2	0.125264
14.3	0.196297		8.8	0.177218		10.7	0.251561		5.2	0.273277
14.3	0.147048		8.8	0.13984		10.7	0.168903		5.2	0.182716
14.3	0.17454		8.8	0.121682		10.7	0.172498		5.2	0.124467
14.3	0.131436		8.8	0.150533		10.7	0.110179		21.9	0.270642
14.3	0.221855		8.8	0.113971		10.7	0.12948		21.9	0.178175
14.3	0.182916		8.8	0.0998894		10.7	0.188785		21.9	0.2214
14.3	0.192594		8.8	0.115335		10.7	0.176005		21.9	0.508624
14.3	0.252071		8.8	0.110554		10.7	0.124168		21.9	0.348164
14.3	0.178235		8.8	0.124045		10.7	0.111501		21.9	0.125272
14.3	0.22533		8.8	0.099896		10.7	0.191672		21.9	0.0970569
14.3	0.174463		8.8	0.102552		10.7	0.114055		21.9	0.230742
14.3	0.212166		8.8	0.109957		8.3	0.135572		21.9	0.419151
14.3	0.23793		8.8	0.120267		8.3	0.158617		21.9	0.443539
14.3	0.238275		8.8	0.0994201		8.3	0.154843		21.9	0.218281
14.3	0.172307		8.8	0.0936342		8.7	0.0809015		21.9	0.248912
14.9	0.0889472		8.8	0.100571		8.7	0.158947		21.9	0.293044
14.9	0.103682		8.8	0.0911363		8.7	0.299668		21.9	0.449698
14.9	0.115934		14.3	0.215716		8.7	0.327444		21.9	0.280302
14.9	0.0920686		14.3	0.246803		8.7	0.215877		21.9	0.319131
14.9	0.139338		14.3	0.259738		8.7	0.25591		21.9	0.344381
14.9	0.127329		14.3	0.216469		8.7	0.322732		21.9	0.285734
14.3	0.00433799		14.3	0.200195		8.7	0.163545		21.9	0.328487
14.3	0.00505875		14.3	0.21723		8.7	0.230243		21.9	0.330884
14.3	0.00337234		14.3	0.1922		8.7	0.225676		21.9	0.412174
14.3	0.00274153		14.3	0.162854		8.7	0.210644		21.9	0.462591
14.3	0.00304935		14.9	0.0635261		8.7	0.191615		21.9	0.359965
14.3	0.00364852		14.9	0.0641677		8.7	0.326447		21.9	0.283581
14.3	0.0056613		14.9	0.0562908		8.7	0.0787356		21.9	0.341879
14.3	0.00305787		14.9	0.0550457		8.7	0.173531		21.9	0.358631
14.3	0.00292255		14.9	0.109725		8.7	0.215541		21.9	0.227817
14.3	0.00413263		14.9	0.130952		11.9	0.210433		21.9	0.100999
14.3	0.00293766		14.9	0.10071		11.9	0.182875		21.9	0.219769
17.6	0.179357		14.9	0.0966922		11.9	0.181553		21.9	0.191927
17.6	0.456988		14.9	0.0766041		11.9	0.185043		21.9	0.169962
17.6	0.309304		14.9	0.0538386		11.9	0.127035		21.9	0.182852
17.6	0.209865		14.9	0.0532415		11.9	0.119776		15.3	0.240825
17.6	0.294487		14.9	0.0574796		11.9	0.108825		15.3	0.375169
17.6	0.365573		14.9	0.0408237		11.9	0.212886		15.3	0.306782
17.6	0.42453		14.9	0.0633925		11.9	0.0886459		15.3	0.252183
17.6	0.36789		14.9	0.0659093		11.9	0.113305		15.3	0.201786
17.6	0.198896		14.9	0.08458		11.9	0.0802606		15.3	0.379191
17.6	0.13808		14.9	0.0351128		11.9	0.156406		15.3	0.34508
17.6	0.17244		14.9	0.0296604		11.9	0.17591		15.3	0.256627
17.6	0.311732		14.3	0.00304088		11.9	0.122058		15.3	0.211194
17.6	0.145725		17.6	0.102345		11.9	0.0798995		15.3	0.224451
17.6	0.291188		17.6	0.134079		11.9	0.0924852		15.3	0.169727
17.6	0.349213		17.6	0.0857346		11.9	0.135264		14.2	0.304334
17.6	0.216402		17.6	0.0832881		11.9	0.207172		14.2	0.387231
17.6	0.255416		17.6	0.0747054		11.9	0.133846		14.2	0.415353
17.6	0.165026		17.6	0.0730725		11.9	0.20642		14.2	0.358128
17.6	0.518248		17.6	0.0778128		11.9	0.210188		14.2	0.278501
17.6	0.306141		17.6	0.082674		11.9	0.13371		14.2	0.18438
17.6	0.265937		17.6	0.132094		11.9	0.222161		14.2	0.255007
17.6	0.344701		17.6	0.0983519		11.9	0.109467		14.2	0.261213
17.6	0.415861		17.6	0.112098		16.9	0.0676015		41.5	0.295803
17.6	0.391928		17.6	0.235999		16.9	0.144027		41.5	0.10142
17.6	0.248605		17.6	0.177917		16.9	0.0786654		41.5	0.308085
17.6	0.0867564		17.6	0.20493		16.9	0.167755		41.5	0.272697
17.6	0.0754846		17.6	0.0910315		16.9	0.102234		12.5	0.133909
10.7	0.177929		17.6	0.112898		16.9	0.106693		12.5	0.370586
10.7	0.125403		17.6	0.0815607		16.9	0.167704		12.5	0.15981
10.7	0.139425		17.6	0.118087		16.9	0.16452		12.5	0.496116
10.7	0.18597		17.6	0.117652		18.4	0.175367		12.5	0.211023
10.7	0.212333		17.6	0.0870408		18.4	0.185944		12.5	0.639511
10.7	0.378569		17.6	0.160006		18.4	0.100807		12.5	0.376439
10.7	0.0678743		17.6	0.184668		18.4	0.084766		10.7	0.211168
10.7	0.159569		17.6	0.121107		18.4	0.077122		10.7	0.243851
10.7	0.177766		17.6	0.186703		18.4	0.070798		10.7	0.0890376
10.7	0.083444		17.6	0.110745		18.4	0.0629004		10.7	0.138475
10.7	0.264535		10.7	0.0976654		18.4	0.0787618		10.7	0.17052
10.7	0.304197		10.7	0.0474819		18.4	0.0799753		10.7	0.117127
10.7	0.296835		10.7	0.118712		18.4	0.0863741		10.7	0.153224
10.7	0.214329		10.7	0.260551		18.4	0.0643899		10.7	0.218712
10.7	0.343584		10.7	0.231255		18.4	0.0706539		10.7	0.344871
10.7	0.290904		10.7	0.167356		18.4	0.198751		10.7	0.377368
10.7	0.269474		10.7	0.096768		18.4	0.102479		10.7	0.22903
10.7	0.225371		10.7	0.306862		18.4	0.0889578		10.7	0.233289
10.7	0.33097		10.7	0.196269		18.4	0.137575		10.7	0.156657
10.7	0.213143		10.7	0.220391		18.4	0.123353		10.7	0.0872964
10.7	0.158226		10.7	0.0743991		18.4	0.103293		10.7	0.258134
10.7	0.158362		10.7	0.0605196		18.4	0.146735		10.7	0.353173
10.7	0.218205		10.7	0.0511214		18.4	0.111485		10.7	0.204664
10.7	0.188282		10.7	0.0622026		18.4	0.250431		10.7	0.601146
10.7	0.375775		10.7	0.207934		18.4	0.0565		10.7	0.461718
10.7	0.328206		10.7	0.0628847		18.4	0.0508152		10.7	0.445079
10.7	0.168749		10.7	0.0827464		18.4	0.168974		10.7	0.303175
10.7	0.289478		10.7	0.121549		18.4	0.130201		7.7	0.410226
10.7	0.105979		10.7	0.312312		18.4	0.080742		7.7	0.411641
10.7	0.290525		8.3	0.0976614		18.4	0.0815479		7.7	0.418564
8.3	0.135231		8.3	0.0704874		17.7	0.200404		7.7	0.389366
8.3	0.116319		8.3	0.0706142		17.7	0.267043		7.7	0.472494
8.3	0.131595		8.3	0.0534659		17.7	0.0910083		7.7	0.44288
8.3	0.140308		8.3	0.0584686		17.7	0.115495		7.7	0.251084
8.3	0.130272		8.3	0.0506398		17.7	0.302283		7.7	0.143622
8.3	0.0817497		8.3	0.0446814		17.7	0.220015		12	0.0888392
8.3	0.0773433		8.3	0.0802465		17.7	0.33332		12	0.373711
8.3	0.0804024		8.3	0.0587582		17.7	0.0877068		12	0.248256
8.3	0.324181		8.3	0.0844416		17.7	0.062218		12	0.220237
8.3	0.378088		8.3	0.0869754		17.7	0.130651		12	0.338177
8.3	0.321463		8.3	0.105178		17.7	0.424199		12	0.219084
8.3	0.184014		8.3	0.110057		17.7	0.578749		12	0.104863
8.3	0.17897		8.3	0.101882		17.7	0.327904		9.3	0.192486
8.3	0.247814		8.7	0.0557976		17.7	0.311723		9.3	0.161156
8.3	0.198793		8.7	0.0550197		17.7	0.145222		9.3	0.0852515
8.3	0.138794		8.7	0.055884		17.7	0.164034		9.3	0.103218
8.3	0.327399		8.7	0.0635995		5.9	0.222818		9.3	0.256194
8.3	0.351375		8.7	0.0785185		5.9	0.167269		9.3	0.200594
8.3	0.197769		8.7	0.0687512		5.9	0.137144		9.3	0.432847
8.3	0.164934		8.7	0.10301		5.9	0.246939		9.3	0.187298
8.3	0.356343		8.7	0.119811		5.9	0.0996867		9.3	0.264891
8.3	0.266966		8.7	0.278925		5.9	0.15237		9.3	0.218526
8.3	0.31897		8.7	0.193043		5.9	0.148291		9.3	0.133468
8.3	0.272156		8.7	0.181789		5.9	0.213381		9.3	0.262855
8.3	0.148385		8.7	0.189947		5.9	0.180125		17.1	0.354124
8.3	0.241793		8.7	0.0819362		5.9	0.145284		17.1	0.232423
8.3	0.189555		8.7	0.286424		5.9	0.268098		17.1	0.20467
8.3	0.315672		8.7	0.175043		5.9	0.083181		17.1	0.260608
8.3	0.200477		8.7	0.12284		5.9	0.0638539		17.1	0.190044
8.3	0.252231		8.7	0.196599		5.9	0.17702		17.1	0.234581
8.3	0.290161		8.7	0.160991		5.9	0.119667		17.1	0.21761
8.3	0.349858		11.9	0.144139		5.9	0.25452		17.1	0.13953
8.3	0.242019		11.9	0.184856		5.9	0.119215		17.1	0.200407
8.7	0.087113		11.9	0.141495		5.9	0.264149		17.1	0.177991
8.7	0.120153		11.9	0.118552		5.9	0.0528581		17.1	0.171845
8.7	0.109469		11.9	0.118632		5.9	0.250025		17.1	0.164275
8.7	0.140015		11.9	0.118637		5.9	0.279246		17.1	0.144323
8.7	0.180277		11.9	0.139295		5.9	0.10205		17.1	0.133166
8.7	0.19473		11.9	0.180561		5.9	0.158062		15.6	0.0554699
8.7	0.187143		11.9	0.0347492		5.9	0.282291		15.6	0.112332
8.7	0.269271		11.9	0.046518		5.9	0.361719		15.6	0.625228
8.7	0.268719		11.9	0.105577		5.9	0.24072		15.6	0.515343
8.7	0.295933		11.9	0.0673597		5.9	0.266797		6.9	0.122479
8.7	0.447862		11.9	0.279515		5.9	0.176453		6.9	0.108956
8.7	0.56155		11.9	0.0550609		5.9	0.171144		6.9	0.135515
8.7	0.257592		11.9	0.0481683		5.9	0.169254		6.9	0.145916
8.7	0.56519		11.9	0.059348		5.9	0.103347		6.9	0.0994023
8.7	0.324091		11.9	0.0777628		5.9	0.143449		6.9	0.155853
8.7	0.210287		11.9	0.145236		9.5	0.136453		6.9	0.24445
8.7	0.280307		11.9	0.114568		9.5	0.125479		6.9	0.335337
11.9	0.183836		16.9	0.167355		9.5	0.11794		6.9	0.31227
11.9	0.234432		16.9	0.16695		9.5	0.127068		6.9	0.160724
11.9	0.195438		16.9	0.141328		9.5	0.0600242		6.9	0.103993
11.9	0.227988		16.9	0.161405		9.5	0.10268		6.9	0.124387
11.9	0.0898007		16.9	0.159343		9.5	0.0724214		6.9	0.0661482
11.9	0.0990126		16.9	0.0602172		9.5	0.138694		6.9	0.0788574
11.9	0.126317		18.4	0.0927827		9.5	0.0630374		4.6	0.0977575
11.9	0.137492		18.4	0.0718305		9.5	0.213885		4.6	0.110756
11.9	0.148119		18.4	0.0791388		9.5	0.179425		4.6	0.0917829
11.9	0.0977856		18.4	0.0740005		17.8	0.107516		4.6	0.0828965
11.9	0.24512		18.4	0.0686517		17.8	0.252958		4.6	0.232988
11.9	0.237154		18.4	0.0575524		17.8	0.187145		4.6	0.151671
11.9	0.239751		18.4	0.0636866		17.8	0.278474		4.6	0.0787774
11.9	0.258547		18.4	0.0583876		17.8	0.378674		4.6	0.0644308
11.9	0.213248		18.4	0.0768827		17.8	0.227378		4.6	0.0934191
11.9	0.242425		18.4	0.0750064		17.8	0.121285		19.8	0.688348
11.9	0.22831		18.4	0.0737612		17.8	0.251648		19.8	0.387603
11.9	0.229603		18.4	0.10558		17.8	0.119427		19.8	0.199908
11.9	0.24956		18.4	0.088577		17.8	0.190244		19.8	0.582597
11.9	0.242651		18.4	0.0947719		17.8	0.14286		19.8	0.423832
11.9	0.0459041		18.4	0.096947		17.8	0.210945		19.8	0.377143
11.9	0.156711		18.4	0.0754629		17.8	0.206338		19.8	0.273067
11.9	0.181879		18.4	0.08334		17.8	0.108418		5.9	0.46167
11.9	0.058601		18.4	0.104115		17.8	0.145816		5.9	0.565696
11.9	0.126969		18.4	0.0762225		17.8	0.125722		5.9	0.649837
11.9	0.165816		18.4	0.082979		14.6	0.112197		5.9	0.960347
11.9	0.109638		18.4	0.0777238		14.6	0.298912		5.9	1.09419
11.9	0.128754		18.4	0.0939836		14.6	0.295905		5.9	0.862471
11.9	0.148171		18.4	0.102975		14.6	0.287766		5.9	0.507575
11.9	0.138471		18.4	0.121946		15.7	0.123547		5.9	0.375671
11.9	0.21691		18.4	0.146204		15.7	0.0671723		5.9	0.213878
11.9	0.140507		18.4	0.0823129		15.7	0.0700127		10.8	0.13615
11.9	0.189532		18.4	0.284224		15.7	0.076757		10.8	0.120687
11.9	0.130872		18.4	0.0965597		15.7	0.0848847		10.8	0.141651
11.9	0.249733		18.4	0.096346		15.7	0.0677216		10.8	0.089935
11.9	0.135555		18.4	0.117863		15.7	0.118858		10.8	0.179648
11.9	0.179275		18.4	0.109501		6.3	0.138663		10.8	0.165616
11.9	0.0998498		17.7	0.0380943		6.3	0.170229		10.8	0.180997
11.9	0.175973		17.7	0.100115		6.3	0.119185		10.8	0.13296
11.9	0.153113		17.7	0.103682		6.3	0.0694193		10.8	0.190946
11.9	0.0965916		17.7	0.137325		6.3	0.172054		10.8	0.255137
11.9	0.266727		17.7	0.180625		6.3	0.132999		10.8	0.136139
11.9	0.296939		17.7	0.194503		6.3	0.108229		10.8	0.166299
11.9	0.08593		17.7	0.0955002		6.3	0.134249		9.4	0.455019
11.9	0.127933		17.7	0.0933748		6.3	0.134069		9.4	0.692793
11.9	0.125107		17.7	0.114305		6.3	0.197811		9.4	0.566456
11.9	0.360105		17.7	0.147555		6.3	0.17359		9.4	0.252328
11.9	0.114895		17.7	0.216689		6.3	0.232942		2.8	0.0870547
11.9	0.142857		17.7	0.236262		6.3	0.203712		2.8	0.0399127
11.9	0.110121		17.7	0.238322		6.3	0.185186		2.8	0.210252
11.9	0.214954		17.7	0.0756942		6.3	0.173297		2.8	0.26963
16.9	0.0630954		17.7	0.149383		6.3	0.155965		2.8	0.257302
16.9	0.0510649		17.7	0.176592		6.3	0.272298		2.8	0.222322
16.9	0.089742		17.7	0.131673		6.3	0.127322		2.8	0.213037
16.9	0.0782843		17.7	0.140278		6.3	0.200465		2.8	0.0823464
16.9	0.138141		17.7	0.214014		6.3	0.107335		2.8	0.109636
16.9	0.0626741		17.7	0.0904773		6.3	0.290392		2.8	0.142626
16.9	0.100193		17.7	0.253849		6.3	0.0643232		30.8	0.806908
16.9	0.152452		17.7	0.0816465		3.6	0.135906		30.8	1.05123
16.9	0.126278		17.7	0.0643164		3.6	0.114462		30.8	0.386496
16.9	0.101531		17.7	0.0590039		3.6	0.0934262		30.8	0.545732
16.9	0.191378		17.7	0.0911528		11.3	0.129236		30.8	0.722387
16.9	0.116304		17.7	0.0873341		11.3	0.11237		30.8	0.70387
16.9	0.0737844		17.7	0.0763415		11.3	0.203799		13.7	0.366156
16.9	0.113562		17.7	0.244643		11.3	0.138377		13.7	0.438072
16.9	0.136064		17.7	0.138022		11.3	0.0851552		13.7	0.241592
16.9	0.115067		17.7	0.119793		11.3	0.206657		12.9	0.130427
16.9	0.19155		17.7	0.107029		11.3	0.103719		12.9	0.183309
16.9	0.204863		17.7	0.0867561		11.3	0.0750261		12.9	0.178786
16.9	0.144654		17.7	0.109209		11.3	0.0820357		12.9	0.331347
16.9	0.10838		17.7	0.22819		11.3	0.0770932		12.9	0.420309
16.9	0.109017		17.7	0.153902		11.3	0.100479		12.9	0.223541
16.9	0.10178		17.7	0.15268		11.3	0.327338		12.9	0.345054
16.9	0.109651		17.7	0.0776457		11.3	0.241117		12.9	0.248708
16.9	0.178173		17.7	0.099791		11.3	0.113885		12.9	0.279548
16.9	0.129113		17.7	0.121493		11.3	0.169267		12.9	0.204138
16.9	0.198446		17.7	0.130441		11.3	0.127276		12.9	0.0779914
16.9	0.0808012		17.7	0.0953651		11.3	0.142724		12.9	0.0954669
16.9	0.109972		5.9	0.0920296		11.3	0.10161		11.9	0.194795
16.9	0.192943		5.9	0.0972129		4.5	0.0856227		11.9	0.74296
16.9	0.0976358		5.9	0.0590537		4.5	0.095546		11.9	0.229302
16.9	0.0891474		5.9	0.0480975		4.5	0.0801279		11.9	0.362084
16.9	0.11124		5.9	0.0503773		4.5	0.188094		11.9	0.391987
16.9	0.10075		5.9	0.0652683		4.5	0.157358		11.9	0.153359
16.9	0.0715632		5.9	0.0460993		4.5	0.2104		10.2	0.215704
16.9	0.1475		5.9	0.0526915		4.5	0.174171		10.2	0.253843
18.4	0.109267		5.9	0.065906		4.5	0.193323		10.2	0.246069
18.4	0.12192		5.9	0.0540438		4.5	0.165458		10.2	0.153131
18.4	0.119128		5.9	0.0622838		4.5	0.118982		10.2	0.222192
18.4	0.126104		5.9	0.0769674		4.5	0.127467		10.2	0.242104
18.4	0.0617811		5.9	0.0941944		4.5	0.142806		10.2	0.189211
18.4	0.210284		5.9	0.0832267		4.5	0.133742		10.2	0.130423
18.4	0.0887196		5.9	0.0908818		4.5	0.143206		10.2	0.665155
18.4	0.193563		5.9	0.205694		10.2	0.145912		10.2	0.279707
18.4	0.0451377		5.9	0.120184		10.2	0.131423		10.2	0.286493
18.4	0.119733		5.9	0.202912		10.2	0.0881737		10.2	0.311921
18.4	0.121555		5.9	0.135054		10.2	0.117337		1.8	0.200648
18.4	0.221811		5.9	0.101024		10.2	0.0771514		1.8	0.157743
18.4	0.14931		5.9	0.0740143		10.2	0.0913463		1.8	0.257812
18.4	0.136395		5.9	0.111699		10.2	0.133469		1.8	0.161016
18.4	0.301522		5.9	0.112919		10.2	0.0973144		1.8	0.166107
18.4	0.227539		5.9	0.0829865		10.2	0.120193		1.8	0.301741
18.4	0.143703		5.9	0.0655788		10.2	0.0419218		1.8	0.14772
18.4	0.268544		5.9	0.149329		10.2	0.0323475		17.3	0.564832
18.4	0.211949		5.9	0.133538		10.2	0.0991127		17.3	0.697303
18.4	0.10227		9.5	0.150252		10.2	0.113608		17.3	0.371537
18.4	0.0964374		9.5	0.0542025		10.2	0.0722133		17.3	0.403565
18.4	0.132047		9.5	0.0672343		10.2	0.0891279		17.3	0.529729
18.4	0.327171		9.5	0.104923		10.2	0.0559675		17.3	0.401167
18.4	0.288441		9.5	0.0649343		10.2	0.0303046		17.3	0.331388
18.4	0.227797		9.5	0.0585682		10.2	0.0498785		17.3	0.173087
18.4	0.228475		9.5	0.0556236		10.5	0.241959		17.3	0.588991
18.4	0.0781548		17.8	0.0515397		10.5	0.113939		17.3	0.522416
18.4	0.162101		17.8	0.063167		10.5	0.0965735		8.6	0.1705
18.4	0.200294		17.8	0.0474409		10.5	0.0942726		8.6	0.134406
18.4	0.212852		17.8	0.0586444		10.5	0.0458608		8.6	0.298925
18.4	0.160946		17.8	0.0553337		10.5	0.0540233		8.6	0.377917
18.4	0.169055		17.8	0.0543697		10.5	0.0455568		8.6	0.274959
18.4	0.085771		17.8	0.0491771		10.5	0.0439674		8.6	0.378688
18.4	0.171309		17.8	0.0715003		10.5	0.0418006		8.6	0.436021
17.7	0.248828		17.8	0.0872469		10.5	0.0556961		8.6	0.492841
17.7	0.176821		17.8	0.143672		10.5	0.042835		8.6	0.241925
17.7	0.344201		17.8	0.11001		10.5	0.203557		8.6	0.199617
17.7	0.361777		17.8	0.0850908		10.5	0.361363		8.6	0.134624
17.7	0.277534		17.8	0.0819943		5.1	0.105991		17.5	0.186018
17.7	0.196391		17.8	0.0883915		5.1	0.110725		17.5	0.252199
17.7	0.302361		17.8	0.0773919		5.1	0.108708		17.5	0.307141
17.7	0.121309		17.8	0.0784792		5.1	0.122982		17.5	0.278801
17.7	0.216918		17.8	0.0943899		5.1	0.158485		17.5	0.375673
17.7	0.117611		17.8	0.276501		5.1	0.13022		17.5	0.327446
17.7	0.229991		17.8	0.0871196		5.1	0.0949037		17.5	0.227079
17.7	0.234735		17.8	0.083846		5.1	0.166645		1.8	0.262337
17.7	0.0805202		17.8	0.115724		5.1	0.175673		1.8	0.232316
17.7	0.242318		17.8	0.103621		5.1	0.207161		1.8	0.16507
17.7	0.184893		17.8	0.0965774		5.1	0.18204		1.8	0.183962
17.7	0.275874		17.8	0.138277		5.1	0.170056		1.8	0.141901
17.7	0.243543		17.8	0.0834571		5.1	0.243666		1.8	0.141467
17.7	0.0983755		17.8	0.189607		5.1	0.133963		1.8	0.117752
17.7	0.232034		17.8	0.336613		5.1	0.0882261		1.8	0.112831
17.7	0.154056		17.8	0.109942		5.1	0.161956		1.8	0.22211
17.7	0.125708		17.8	0.120347		5.1	0.129951		1.8	0.306099
17.7	0.44826		17.8	0.103777		5.1	0.18802		1.8	0.184366
17.7	0.0551354		17.8	0.110837		16.5	0.140849		14.5	0.232245
17.7	0.0583421		17.8	0.27084		16.5	0.289071		14.5	0.279291
17.7	0.174115		17.8	0.318678		16.5	0.18627		14.5	0.2381
17.7	0.0527871		17.8	0.148094		16.5	0.150189		14.5	0.535644
5.9	0.150267		17.8	0.332981		16.5	0.288122		14.5	0.410963
5.9	0.189306		17.8	0.172642		16.5	0.454484		14.5	0.184693
5.9	0.17098		14.6	0.180943		16.5	0.305706		14.5	0.320294
5.9	0.138825		14.6	0.123517		16.5	0.214522		14.5	0.263046
5.9	0.44345		14.6	0.0904102		16.5	0.361545		14.5	0.43773
5.9	0.219572		14.6	0.0747661		16.5	0.120922		14.5	0.312753
5.9	0.292946		14.6	0.0558181		16.5	0.228221		14.5	0.429593
5.9	0.333269		14.6	0.107229		16.5	0.10939		14.5	0.18213
5.9	0.0645974		15.7	0.084632		16.5	0.151632		14.5	0.143626
5.9	0.181867		15.7	0.0879227		16.5	0.195607		14.5	0.085335
5.9	0.311588		15.7	0.0402198		16.5	0.289348		14.5	0.20259
5.9	0.272496		15.7	0.0534223		16.5	0.203891		14.5	0.441108
5.9	0.252523		15.7	0.146042		16.5	0.104414		14.5	0.327019
5.9	0.255571		15.7	0.232396		16.5	0.148693		14.5	0.485979
5.9	0.19134		15.7	0.132454		16.5	0.102637		14.5	0.430641
5.9	0.204838		15.7	0.0853244		16.5	0.134981		14.5	0.190884
5.9	0.13671		6.3	0.0714669		16.5	0.148826		14.5	0.303256
5.9	0.262867		6.3	0.131022		16.5	0.115589		14.5	0.181113
5.9	0.0769654		6.3	0.0965382		16.5	0.145063		8.4	0.351792
5.9	0.219091		6.3	0.0717867		16.5	0.140755		8.4	0.531945
9.5	0.113536		6.3	0.0726695		16.5	0.196614		8.4	0.49957
9.5	0.1418		6.3	0.0692887		16.5	0.237809		8.4	0.233499
9.5	0.090667		6.3	0.0681733		16.5	0.246773		8.4	0.334815
9.5	0.0904252		6.3	0.0568645		16.5	0.17564		8.4	0.574489
9.5	0.178777		6.3	0.0880849		16.5	0.151468		8.4	0.359676
9.5	0.0891211		6.3	0.0876347		16.5	0.143617		12	0.247224
9.5	0.150079		6.3	0.0926242		16.5	0.117489		12	0.144363
9.5	0.11297		6.3	0.0817615		16.5	0.274186		12	0.118853
9.5	0.145209		6.3	0.0922733		16.5	0.100155		11.7	0.467652
9.5	0.132761		6.3	0.0893412		16.5	0.141926		11.7	0.445274
9.5	0.0587806		6.3	0.062983		16.5	0.151486		11.7	0.677092
9.5	0.0935339		6.3	0.0921506		16.5	0.237395		11.7	0.311185
9.5	0.0745558		6.3	0.0903201		16.5	0.125433		11.7	0.399987
9.5	0.0824458		6.3	0.105576		16.5	0.105499		11.7	0.736365
9.5	0.0838842		6.3	0.128931		16.5	0.100615		11.7	0.759961
17.8	0.117761		6.3	0.141565		16.5	0.142461		11.7	0.545215
17.8	0.139599		6.3	0.109231		16.5	0.0848067		11.7	0.435158
17.8	0.140192		6.3	0.337352		16.5	0.129161		11.7	0.361054
17.8	0.090833		6.3	0.242074		16.9	0.1186		15.8	0.64991
17.8	0.146094		6.3	0.297263		16.9	0.182079		15.8	0.574596
17.8	0.104184		6.3	0.106125		16.9	0.126319		15.8	0.650714
17.8	0.143126		6.3	0.0820509		16.9	0.113182		15.8	0.116949
17.8	0.316633		6.3	0.100582		16.9	0.0678845		15.8	0.135626
17.8	0.168002		6.3	0.151455		16.9	0.0868613		15.8	0.184678
17.8	0.134326		11.3	0.0560162		16.9	0.0633137		15.8	0.753977
17.8	0.0935731		11.3	0.0855858		16.9	0.141831		15.8	0.694958
17.8	0.133845		11.3	0.06472		16.9	0.0438374		15.8	0.654693
17.8	0.309765		11.3	0.0830176		16.9	0.126569		15.8	0.570811
17.8	0.281468		11.3	0.0918663		16.9	0.130685		15.8	0.365099
17.8	0.172843		11.3	0.0804422		16.9	0.1193		3.3	0.148445
17.8	0.188111		11.3	0.138959		16.9	0.140767		3.3	0.203341
17.8	0.20733		11.3	0.117213		16.9	0.127504		3.3	0.288137
17.8	0.12036		11.3	0.0939938		16.9	0.196083		3.3	0.178483
17.8	0.179204		11.3	0.128165		16.9	0.143986		3.3	0.435734
17.8	0.338392		11.3	0.100427		16.9	0.0480279		3.3	0.417471
17.8	0.162985		11.3	0.100552		16.9	0.0895019		3.3	0.240684
17.8	0.537993		11.3	0.125831		16.9	0.122983		3.3	0.363527
17.8	0.107114		11.3	0.145626		16.9	0.136534		3.3	0.531481
17.8	0.223872		11.3	0.0942859		16.9	0.0546475		3.3	0.284629
17.8	0.374888		11.3	0.104435		16.9	0.155773		1.8	0.159054
17.8	0.290461		11.3	0.185559		16.9	0.0858368		1.8	0.196068
17.8	0.399866		11.3	0.195827		16.9	0.0999827		1.8	0.175369
17.8	0.101097		11.3	0.159583		16.9	0.104903		19.7	0.214168
17.8	0.138482		11.3	0.171027		16.9	0.15959		19.7	0.0955878
17.8	0.265502		11.3	0.11863		16.9	0.0488983		19.7	0.0972818
17.8	0.173503		11.3	0.140468		16.9	0.0911903		19.7	0.0916624
17.8	0.270348		11.3	0.121789		16.9	0.136647		11.6	0.644197
17.8	0.308405		11.3	0.134859		16.9	0.0588681		11.6	0.277735
17.8	0.198922		11.3	0.0637562		2.3	0.0927547		11.6	0.121896
17.8	0.382947		11.3	0.107412		2.3	0.127814		11.6	0.178676
17.8	0.248465		4.5	0.14857		2.3	0.108394		11.6	1.39592
17.8	0.337104		4.5	0.143755		2.3	0.130908		11.6	1.00009
17.8	0.224765		4.5	0.235788		2.3	0.0936554		11.6	0.643001
17.8	0.280994		4.5	0.206759		2.3	0.0937162		11.6	0.700563
14.6	0.124956		4.5	0.171016		2.3	0.107019		11.6	0.44175
14.6	0.260754		4.5	0.16005		2.3	0.116774		11.6	0.464793
14.6	0.058556		4.5	0.159574		2.3	0.157655		11.6	1.43709
14.6	0.0525905		4.5	0.130478		2.3	0.140943		11.6	0.703105
14.6	0.0776916		4.5	0.192775		2.3	0.196354		12.6	0.111563
14.6	0.0579816		4.5	0.111565		5.2	0.223679		12.6	0.217512
14.6	0.0734983		4.5	0.13849		5.2	0.103101		12.6	0.376215
14.6	0.0508071		4.5	0.127319		5.2	0.0575605		12.6	0.580291
14.6	0.28561		4.5	0.0970971		5.2	0.102979		12.6	0.761395
14.6	0.245158		4.5	0.0883394		5.2	0.0618095		12.6	1.43009
14.6	0.117877		4.5	0.102005		5.2	0.0628155		12.6	0.523012
14.6	0.0844733		4.5	0.128341		5.2	0.0560857		12.6	0.233855
14.6	0.196266		4.5	0.111584		5.2	0.0693788		12.6	0.05297
14.6	0.190399		4.5	0.0658712		5.2	0.0757529		12.6	0.127033
14.6	0.20068		4.5	0.128619		5.2	0.0702643		12.6	0.0407872
14.6	0.314169		4.5	0.115669		5.2	0.0924979		12.6	0.0498283
14.6	0.378696		4.5	0.119889		5.2	0.138529		12.6	0.0994877
14.6	0.076483		4.5	0.103147		5.2	0.124777		12.6	0.0428042
14.6	0.0817898		4.5	0.112124		5.2	0.0797839		17.8	0.268476
14.6	0.151094		4.5	0.162094		5.2	0.152314		17.8	0.284526
14.6	0.0693227		4.5	0.0990491		5.2	0.169886		17.8	0.494445
14.6	0.0703381		4.5	0.100165		5.2	0.147746		17.8	0.517975
14.6	0.0671614		4.5	0.136438		5.2	0.194467		17.8	0.320572
14.6	0.0716533		4.5	0.124172		5.2	0.0746596		17.8	0.703745
14.6	0.122124		4.5	0.133036		5.2	0.0652435		17.8	0.675437
14.6	0.260139		4.5	0.230172		5.2	0.0877944		17.8	0.319481
14.6	0.423076		4.5	0.124022		5.2	0.106793		17.8	0.270866
14.6	0.26455		4.5	0.173208		5.2	0.0851354		17.8	0.244672
14.6	0.282845		4.5	0.0851322		5.2	0.0919239		17.8	0.189047
14.6	0.286138		4.5	0.111893		5.2	0.0609613		17.8	0.159192
14.6	0.145996		4.5	0.17985		5.2	0.129128		2.8	0.224736
14.6	0.146866		4.5	0.139359		5.2	0.103295		2.8	0.21494
14.6	0.115858		4.5	0.100361		5.2	0.0746093		2.8	0.230487
14.6	0.125431		4.5	0.183189		5.2	0.089679		2.8	0.240346
15.7	0.0405317		4.5	0.185483		5.2	0.0774561		2.8	0.175973
15.7	0.0289653		4.5	0.141384		5.2	0.0657776		2.8	0.165844
15.7	0.0296957		10.2	0.0431427		5.2	0.0701911		2.8	0.237785
15.7	0.0390102		10.2	0.0475198		5.2	0.0986439		2.8	0.179412
15.7	0.0841039		10.2	0.0553263		21.9	0.248093		2.8	0.19977
15.7	0.0807109		10.2	0.0538614		21.9	0.230322		2.8	0.225839
15.7	0.11146		10.2	0.0420728		21.9	0.279263		11.8	0.290178
15.7	0.0783891		10.2	0.0621827		21.9	0.250236		11.8	0.314119
15.7	0.0790088		10.2	0.0571693		21.9	0.0692392		11.8	0.342571
15.7	0.0855081		10.2	0.0391913		21.9	0.246518		11.8	0.300661
15.7	0.0819915		10.2	0.146425		21.9	0.0492078		11.8	0.268897
15.7	0.0601922		10.2	0.0772289		21.9	0.150154		11.8	0.286295
15.7	0.0792912		10.2	0.249881		21.9	0.341539		11.8	0.175838
15.7	0.107203		10.2	0.558078		21.9	0.213588		11.8	0.191229
15.7	0.155564		10.2	0.249859		21.9	0.297267		11.8	0.219354
15.7	0.0614327		10.2	0.173514		21.9	0.247871		11.8	0.186589
15.7	0.0789628		10.2	0.0563627		21.9	0.0785766		1.9	0.209242
15.7	0.0901079		10.2	0.0823156		21.9	0.302187		1.9	0.13437
15.7	0.0989782		10.2	0.134469		21.9	0.259869		1.9	0.141457
15.7	0.0915075		10.2	0.0593998		21.9	0.233421		1.9	0.148326
15.7	0.112317		10.2	0.142835		21.9	0.216373		1.9	0.220846
15.7	0.081436		10.2	0.0548432		21.9	0.195046		1.9	0.255304
15.7	0.0736479		10.2	0.0578452		21.9	0.265208		1.9	0.249539
15.7	0.100598		10.2	0.0441949		21.9	0.232626		1.9	0.278403
15.7	0.0647401		10.2	0.0548193		21.9	0.163306		1.9	0.2784
15.7	0.0612395		10.2	0.0980832		21.9	0.0917742		17.7	0.181996
15.7	0.114366		10.2	0.0624023		15.3	0.122932		17.7	0.579448
15.7	0.100108		10.2	0.05129		15.3	0.137671		17.7	0.709068
15.7	0.150321		10.2	0.069453		15.3	0.110445		17.7	0.503232
6.3	0.0643857		10.2	0.107204		15.3	0.147858		17.7	0.417738
6.3	0.14109		10.2	0.0642614		15.3	0.0852064		17.7	0.236793
6.3	0.113311		10.2	0.100407		15.3	0.0664062		17.7	0.196447
6.3	0.138079		10.2	0.0603885		15.3	0.0967826		1	0.120348
6.3	0.0902779		10.2	0.0747717		15.3	0.155022		1	0.169632
6.3	0.18708		10.2	0.0459368		15.3	0.107769		1	0.119341
6.3	0.252727		10.5	0.0285496		15.3	0.107886		1	0.0952279
6.3	0.169249		10.5	0.0253109		15.3	0.132726		1	0.0870614
6.3	0.192449		10.5	0.0244341		15.3	0.11015		1	0.0928436
6.3	0.0840044		10.5	0.0506515		15.3	0.0859423		1	0.10888
6.3	0.269748		10.5	0.0259216		15.3	0.12424		1	0.0760978
6.3	0.120348		10.5	0.024914		15.3	0.096697		1	0.0923393
6.3	0.226579		10.5	0.0241815		14.2	0.0719374		1	0.0872545
6.3	0.294687		10.5	0.0379296		14.2	0.041875		11.9	0.171222
6.3	0.378205		10.5	0.0412237		14.2	0.228948		11.9	0.498506
6.3	0.260421		10.5	0.0569813		14.2	0.0488615		11.9	0.304193
6.3	0.170635		10.5	0.0384971		14.2	0.0441314		11.9	0.401261
6.3	0.250534		10.5	0.124034		14.2	0.0498619		11.9	0.432972
6.3	0.159337		10.5	0.105693		14.2	0.0418024		11.9	0.518406
6.3	0.180437		10.5	0.0487943		14.2	0.0797194		11.9	0.379928
6.3	0.133733		10.5	0.0649939		14.2	0.0407669		11.9	0.304028
6.3	0.118756		10.5	0.0474047		14.2	0.0871554		11.9	0.23509
3.6	0.152317		10.5	0.134059		14.2	0.0325253		11.9	0.198103
3.6	0.105848		10.5	0.0354332		41.5	0.14366		11.9	0.950326
3.6	0.188357		10.5	0.0319849		41.5	0.148601		11.9	0.189842
3.6	0.166454		10.5	0.0589334		41.5	0.177012		11.9	0.163028
3.6	0.074206		10.5	0.0571028		41.5	0.125109		15.6	0.1716
3.6	0.146422		10.5	0.0473181		41.5	0.210596		15.6	0.0874769
3.6	0.0764047		5.1	0.100773		41.5	0.158747		6.8	0.123593
11.3	0.107037		5.1	0.0712148		41.5	0.155637		6.8	0.190081
11.3	0.0955102		5.1	0.140752		41.5	0.151888		6.8	0.156773
11.3	0.0974857		5.1	0.270373		41.5	0.236411		6.8	0.215571
11.3	0.0963777		5.1	0.108158		41.5	0.165117		15.9	0.303332
11.3	0.122868		5.1	0.117463		41.5	0.200456		15.9	0.232126
11.3	0.0993622		5.1	0.143352		41.5	0.279603		15.9	0.184737
11.3	0.0759376		5.1	0.0875303		12.5	0.296241		15.9	0.209687
11.3	0.071326		5.1	0.0805986		12.5	0.0754133		15.9	0.281009
11.3	0.0937522		5.1	0.0850418		12.5	0.0797516		15.9	0.154128
11.3	0.321531		5.1	0.270096		12.5	0.0649791		15.9	0.142471
11.3	0.717605		5.1	0.161972		12.5	0.0666203		3.3	0.15056
11.3	0.253522		5.1	0.114083		12.5	0.0790517		3.3	0.179593
11.3	0.11547		5.1	0.099618		12.5	0.101373		3.3	0.214891
11.3	0.124211		5.1	0.100347		12.5	0.116905		3.3	0.115627
11.3	0.160551		5.1	0.156556		12.5	0.107471		3.3	0.149253
11.3	0.200702		5.1	0.149307		12.5	0.113924		3.3	0.161071
11.3	0.176323		5.1	0.103357		12.5	0.173032		3.3	0.302095
11.3	0.185082		5.1	0.0724743		12.5	0.162209		3.3	0.213183
11.3	0.147208		5.1	0.0775064		12.5	0.11725		3.3	0.169735
11.3	0.256251		5.1	0.102313		12.5	0.144499		3.3	0.0914012
11.3	0.17961		5.1	0.095467		10.7	0.057203		3.3	0.138466
11.3	0.234472		5.1	0.0980223		10.7	0.152936		3.3	0.0578206
11.3	0.190382		5.1	0.0795856		10.7	0.0776318		10.3	0.0665356
11.3	0.121556		5.1	0.0997048		10.7	0.100935		10.3	0.206539
11.3	0.246415		5.1	0.0884353		10.7	0.0582268		10.3	0.172402
11.3	0.138472		5.1	0.12361		10.7	0.107221		10.3	0.114038
11.3	0.226123		5.1	0.140414		10.7	0.120655		10.3	0.160624
11.3	0.222032		5.1	0.137115		10.7	0.088811		10.3	0.233575
11.3	0.127565		5.1	0.228198		10.7	0.0872992		10.3	0.432867
11.3	0.165803		5.1	0.162778		10.7	0.19261		10.3	0.311156
11.3	0.0824435		16.5	0.217218		10.7	0.119476		10.3	0.154998
4.5	0.127708		16.5	0.0891983		10.7	0.115858		1	0.16653
4.5	0.128204		16.5	0.0703318		10.7	0.0464683		1	0.238702
4.5	0.251117		16.5	0.0963602		10.7	0.0913363		1	0.0958214
4.5	0.312799		16.5	0.114797		10.7	0.0404127		1	0.114745
4.5	0.157327		16.5	0.089594		10.7	0.293207		1	0.0946805
4.5	0.309126		16.5	0.0820394		10.7	0.118181		1	0.126193
4.5	0.249006		16.5	0.0793847		10.7	0.212872		1	0.0558332
4.5	0.146601		16.5	0.0426307		10.7	0.0779645		1	0.291415
4.5	0.185491		16.5	0.0511871		10.7	0.186893		1	0.403746
4.5	0.257183		16.5	0.0505899		10.7	0.137986		1	0.255258
4.5	0.282883		16.5	0.115189		7.7	0.163885		1	0.170711
4.5	0.204848		16.5	0.0637307		7.7	0.200305		1	0.141422
4.5	0.211397		16.5	0.129129		7.7	0.236382		1	0.145483
4.5	0.327959		16.5	0.123976		7.7	0.299328		12.8	0.17403
4.5	0.228744		16.5	0.140362		7.7	0.176053		12.8	0.2256
4.5	0.281449		16.5	0.089957		7.7	0.114392		12.8	0.228064
4.5	0.375625		16.5	0.0825929		7.7	0.123725		12.8	0.228396
4.5	0.165933		16.5	0.0775658		7.7	0.142125		12.8	0.189552
4.5	0.274322		16.5	0.113081		7.7	0.180192		12.8	0.12753
4.5	0.234664		16.5	0.0813591		7.7	0.229314		12.8	0.405132
4.5	0.131181		16.5	0.0716436		7.7	0.0798382		12.8	0.34862
4.5	0.129946		16.5	0.086726		7.7	0.248607		12.8	0.070942
10.2	0.0474934		16.5	0.073069		7.7	0.145592		8.5	0.308401
10.5	0.190151		16.5	0.0576012		7.7	0.215387		8.5	0.311135
10.5	0.0862177		16.5	0.096277		7.7	0.180722		8.5	0.385686
10.5	0.0615698		16.5	0.0497637		7.7	0.224854		8.5	0.312239
10.5	0.0909541		16.5	0.0533767		7.7	0.215587		8.5	0.324045
10.5	0.0444788		16.5	0.0990949		7.7	0.196636		8.5	0.278863
10.5	0.0343463		16.5	0.0674067		7.7	0.187134		8.5	0.238141
10.5	0.156993		16.5	0.0503536		7.7	0.227944		1.3	0.293816
10.5	0.174575		16.5	0.0524911		7.7	0.122378		1.3	0.256037
10.5	0.276872		16.9	0.0865458		7.7	0.0879752		1.3	0.253813
10.5	0.0418446		16.9	0.0926516		7.7	0.176213		1.3	0.182238
10.5	0.0865433		16.9	0.0560575		7.7	0.0670497		1.3	0.0921646
10.5	0.0687838		16.9	0.0538316		7.7	0.0461965		1.3	0.147786
10.5	0.164628		16.9	0.0334115		12	0.124939		1.3	0.105875
10.5	0.267456		16.9	0.056483		12	0.119137		1.3	0.140553
10.5	0.202363		16.9	0.0633472		12	0.0793542		1.3	0.261578
10.5	0.157993		16.9	0.0996633		12	0.0867361		1.3	0.22606
10.5	0.130391		16.9	0.0647672		12	0.0918567		1.3	0.210264
10.5	0.205988		16.9	0.101801		12	0.099023		1.3	0.297134
10.5	0.126447		16.9	0.0618917		12	0.0858336		1.3	0.176238
10.5	0.200978		16.9	0.0840773		12	0.082967		1.3	0.117432
10.5	0.0857518		16.9	0.0966591		12	0.0838997		1.3	0.120508
10.5	0.157718		16.9	0.109422		12	0.114838		1.3	0.101872
10.5	0.0733625		16.9	0.121774		12	0.0932702		1.3	0.0569105
10.5	0.122815		16.9	0.0529348		12	0.0818073		14.5	0.405247
10.5	0.247525		16.9	0.103628		12	0.0850039		14.5	0.149821
10.5	0.207279		16.9	0.205673		12	0.0860643		14.5	0.330756
10.5	0.119092		16.9	0.223204		12	0.105417		14.5	0.193944
10.5	0.116258		16.9	0.202133		12	0.105544		14.5	0.308057
10.5	0.149862		16.9	0.0785499		12	0.099138		14.5	0.165757
10.5	0.0871097		16.9	0.147279		12	0.104826		14.5	0.119246
10.5	0.10816		2.3	0.0876438		12	0.109739		19.3	1.2597
10.5	0.224209		2.3	0.0719353		12	0.107336		19.3	0.496239
10.5	0.0834018		2.3	0.0615116		12	0.0910593		19.3	0.39237
10.5	0.0770692		2.3	0.0676473		12	0.11248		19.3	0.472084
10.5	0.289996		2.3	0.0728551		12	0.129136		19.3	0.261212
10.5	0.139526		2.3	0.0577104		12	0.110269		19.3	0.289568
10.5	0.235909		2.3	0.0622744		12	0.119219		19.3	0.328837
5.1	0.109085		2.3	0.0470993		12	0.10822		19.3	0.0411872
5.1	0.105193		2.3	0.0527864		12	0.0932243		19.3	0.470326
5.1	0.120279		2.3	0.0602192		9.3	0.15264		19.3	0.286899
5.1	0.107611		2.3	0.0883769		9.3	0.121145		19.3	0.815887
5.1	0.0730736		2.3	0.0895299		9.3	0.145972		19.3	0.570362
5.1	0.070639		2.3	0.0820434		9.3	0.157012		19.3	0.942382
5.1	0.0823865		2.3	0.0815824		9.3	0.113116		19.3	1.07015
5.1	0.0954816		2.3	0.0868199		9.3	0.15463		19.3	1.02456
5.1	0.11876		2.3	0.244089		9.3	0.15026		19.3	0.396065
5.1	0.36105		2.3	0.175922		9.3	0.18145		19.3	0.400717
5.1	0.45254		2.3	0.166817		9.3	0.242532		19.3	0.441908
5.1	0.317155		2.3	0.156917		9.3	0.222864		4.3	0.122467
5.1	0.333366		2.3	0.112476		9.3	0.158043		4.3	0.138992
5.1	0.306266		2.3	0.089508		9.3	0.179435		4.3	0.237546
5.1	0.110569		2.3	0.165473		9.3	0.206316		4.3	0.21632
5.1	0.398651		2.3	0.193025		9.3	0.176161		16.5	0.115155
5.1	0.254597		2.3	0.329708		9.3	0.152348		16.5	0.121724
5.1	0.368521		2.3	0.247204		17.1	0.0618579		16.5	0.106611
5.1	0.165492		2.3	0.171179		17.1	0.0660854		16.5	0.253577
5.1	0.190794		5.2	0.118234		17.1	0.0671743		16.5	0.143631
5.1	0.280084		5.2	0.151073		17.1	0.0632085		16.5	0.249552
5.1	0.172131		5.2	0.0494769		17.1	0.0814687		16.5	0.167304
5.1	0.232795		5.2	0.053334		17.1	0.0643197		16.5	0.0647466
5.1	0.295995		5.2	0.0355136		17.1	0.0648069		5	0.0991847
5.1	0.135579		5.2	0.0433943		17.1	0.0626717		5	0.183255
5.1	0.226249		5.2	0.0477606		17.1	0.0607852		5	0.235738
5.1	0.171675		5.2	0.0489041		17.1	0.0779884		5	0.176072
5.1	0.223994		5.2	0.0543793		17.1	0.0617349		5	0.262943
5.1	0.373459		5.2	0.0722567		17.1	0.066646		5	0.365798
5.1	0.138016		5.2	0.0715365		17.1	0.065762		5	0.415006
5.1	0.137528		5.2	0.06541		17.1	0.0875086		5	0.265359
5.1	0.186938		5.2	0.0628678		17.1	0.0810499		5	0.268724
5.1	0.191146		5.2	0.0571325		17.1	0.0643861		5	0.309237
5.1	0.335974		5.2	0.137433		17.1	0.0675409		15.1	0.936952
5.1	0.394743		5.2	0.0626486		17.1	0.1246		15.1	0.949656
5.1	0.145039		5.2	0.0981971		17.1	0.118004		15.1	1.24429
5.1	0.159258		5.2	0.108245		15.6	0.0924056		15.1	0.72223
5.1	0.301519		5.2	0.114971		15.6	0.108524		15.1	0.38208
16.5	0.182807		5.2	0.0893321		15.6	0.210222		15.1	0.306759
16.5	0.232628		5.2	0.0477347		15.6	0.10338		15.1	0.368965
16.5	0.146908		5.2	0.0667417		15.6	0.0711088		15.1	0.555882
16.5	0.190133		5.2	0.0570949		15.6	0.128094		15.1	1.0487
16.5	0.283985		21.9	0.191554		15.6	0.159953		15.1	0.96297
16.5	0.279361		21.9	0.225293		15.6	0.101045		15.1	0.196701
16.5	0.231084		21.9	0.270592		15.6	0.0941373		8.4	0.284653
16.5	0.259473		21.9	0.174986		15.6	0.0909677		8.4	0.509595
16.5	0.197266		21.9	0.312075		15.6	0.0765428		8.4	0.534679
16.5	0.273447		21.9	0.280695		15.6	0.0630406		8.4	0.298563
16.5	0.0881848		21.9	0.303448		6.9	0.110542		8.4	0.359228
16.5	0.129805		21.9	0.251264		6.9	0.132396		8.4	0.731377
16.5	0.226248		21.9	0.218987		6.9	0.160403		8.4	0.29382
16.5	0.103017		21.9	0.207553		6.9	0.149905		8.4	1.06973
16.5	0.0594645		21.9	0.268321		6.9	0.159943		8.4	0.810175
16.9	0.119983		15.3	0.122523		6.9	0.0819976		8.4	0.607939
16.9	0.142263		15.3	0.230996		6.9	0.0574106		8.4	0.466903
16.9	0.149557		15.3	0.209785		6.9	0.0650047		8.4	0.258186
16.9	0.0881865		15.3	0.188791		6.9	0.138144		8.4	0.2506
16.9	0.165102		15.3	0.191801		6.9	0.0633288		14.8	0.479477
16.9	0.24119		15.3	0.211144		6.9	0.0844577		14.8	0.302429
16.9	0.215246		15.3	0.180937		6.9	0.0816951		14.8	0.938825
16.9	0.253762		15.3	0.1989		6.9	0.0646944		14.8	0.640352
16.9	0.0472935		15.3	0.189222		6.9	0.0623835		14.8	0.459341
16.9	0.0291081		15.3	0.136066		6.9	0.0562811		14.8	0.414973
16.9	0.113682		15.3	0.0993105		6.9	0.057865		2	0.165635
16.9	0.174048		15.3	0.100558		6.9	0.0958009		2	0.115841
16.9	0.141544		15.3	0.168949		6.9	0.0518883		2	0.15227
16.9	0.220007		15.3	0.159839		6.9	0.085747		13.3	0.167544
16.9	0.175702		15.3	0.13166		6.9	0.0675472		13.3	0.280687
16.9	0.0572181		15.3	0.138134		6.9	0.109406		13.3	0.167887
16.9	0.0750711		15.3	0.117962		6.9	0.0813179		13.3	0.209082
16.9	0.0893838		15.3	0.127574		4.6	0.113575		13.3	0.111597
16.9	0.080406		15.3	0.140275		19.8	1.04971		13.3	0.269509
16.9	0.281976		15.3	0.156983		19.8	0.335354		13.3	0.206287
16.9	0.0943321		15.3	0.155194		19.8	0.163563		13.3	0.141707
16.9	0.243144		14.2	0.0533398		19.8	0.329721		9.4	0.493284
16.9	0.10151		14.2	0.108564		19.8	0.198204		9.4	0.32509
16.9	0.181816		14.2	0.127194		19.8	0.402978		9.4	0.403786
16.9	0.0529647		14.2	0.108349		19.8	0.0786909		9.4	0.191505
16.9	0.0925067		14.2	0.0473557		19.8	0.16122		9.4	0.26129
16.9	0.164834		14.2	0.155631		19.8	0.190001		9.4	0.297693
16.9	0.194841		14.2	0.119408		19.8	0.193045		9.4	0.249825
16.9	0.150822		14.2	0.0833741		19.8	0.131379		9.4	0.389045
16.9	0.0935751		14.2	0.0347907		19.8	0.460907		9.4	0.233361
16.9	0.110773		14.2	0.0215008		19.8	0.172417		9.4	0.105054
16.9	0.122095		14.2	0.0274215		19.8	0.19639		9.4	0.129659
16.9	0.0836343		14.2	0.0471243		19.8	0.308133		9.4	0.0884567
16.9	0.0534855		14.2	0.0545814		19.8	0.155061		13.4	0.291847
16.9	0.219558		14.2	0.115219		19.8	0.67718		13.4	0.24256
16.9	0.138221		14.2	0.0850943		19.8	0.231523		13.4	0.326046
16.9	0.0710439		14.2	0.0293331		19.8	0.625038		13.4	0.423476
16.9	0.132234		41.5	0.0590216		19.8	0.38959		13.4	0.396465
16.9	0.127547		41.5	0.0879221		19.8	0.464963		13.4	0.181164
16.9	0.13445		41.5	0.138058		19.8	0.116859		13.4	0.154171
16.9	0.0841966		41.5	0.133699		19.8	0.262931		13.4	0.90114
16.9	0.0862166		41.5	0.098225		19.8	0.279851		13.4	0.439274
16.9	0.0944522		41.5	0.0976624		19.8	0.391047		13.4	0.346755
16.9	0.146416		41.5	0.1358		5.9	0.392829		11.3	0.187472
16.9	0.132832		41.5	0.136597		5.9	0.30009		13.1	0.576452
16.9	0.120915		41.5	0.175318		5.9	0.362499		13.1	0.295279
16.9	0.159239		41.5	0.102024		5.9	0.133168		13.1	0.195323
16.9	0.101449		41.5	0.0894833		5.9	0.294777		13.1	0.181087
16.9	0.289984		41.5	0.0985706		5.9	0.385328		13.1	0.19112
16.9	0.282184		41.5	0.108267		5.9	0.459702		13.1	0.45292
16.9	0.172229		41.5	0.150289		5.9	0.309449		13.1	0.629957
16.9	0.23807		41.5	0.17803		5.9	0.310634		13.1	0.778061
16.9	0.143514		41.5	0.290562		5.9	0.195832		13.1	0.459365
16.9	0.137722		41.5	0.180269		5.9	0.212817		13.1	0.275884
16.9	0.104287		41.5	0.265554		5.9	0.249246		16.7	0.252779
2.3	0.0931424		41.5	0.154661		5.9	0.234409		16.7	0.0798378
2.3	0.0824754		12.5	0.236079		5.9	0.279476		16.7	0.333169
2.3	0.110306		12.5	0.162492		5.9	0.312795		16.7	0.296172
2.3	0.0889529		12.5	0.0843372		5.9	0.33804		16.7	0.380553
2.3	0.068807		12.5	0.195986		5.9	0.328908		16.7	0.214154
2.3	0.110247		12.5	0.162826		5.9	0.0740697		16.7	0.376501
2.3	0.0937731		12.5	0.0462041		5.9	0.304088		16.7	0.108369
2.3	0.0946356		12.5	0.0385521		10.8	0.139858		11	0.313614
2.3	0.113487		12.5	0.038312		10.8	0.194754		11	0.170795
2.3	0.121924		12.5	0.041041		10.8	0.0897266		11	0.103156
2.3	0.256192		12.5	0.0417655		10.8	0.172734		17.5	0.119239
2.3	0.345132		12.5	0.111936		10.8	0.0539766		17.5	0.0947021
2.3	0.403451		12.5	0.131367		10.8	0.085597		13.3	0.131633
2.3	0.0944009		12.5	0.0525415		10.8	0.12609		13.3	0.123007
2.3	0.266188		12.5	0.0477954		10.8	0.112107		13.3	0.171131
2.3	0.306253		12.5	0.0475612		10.8	0.133605		13.3	0.105384
2.3	0.247227		12.5	0.192868		10.8	0.178347		13.3	0.308203
2.3	0.248166		12.5	0.142385		10.8	0.116843		13.3	0.212603
2.3	0.15212		12.5	0.0755726		10.8	0.0770691		13.3	0.569397
2.3	0.0796894		12.5	0.0580419		10.8	0.111342		13.3	0.10735
2.3	0.222365		10.7	0.0649344		10.8	0.066262		7.9	0.29955
2.3	0.137753		10.7	0.0465507		10.8	0.115572		7.9	0.418656
2.3	0.195994		10.7	0.0347328		10.8	0.0902234		7.9	0.809155
2.3	0.139968		10.7	0.045387		10.8	0.0954488		7.9	0.69619
2.3	0.119805		10.7	0.0471831		10.8	0.0739271		7.9	0.82683
2.3	0.224482		10.7	0.0294831		10.8	0.107871		7.9	0.463575
2.3	0.10778		10.7	0.0707817		10.8	0.10806		7.9	0.428936
2.3	0.249665		10.7	0.0583485		10.8	0.122654		8.7	0.438827
2.3	0.241487		10.7	0.0668778		9.4	0.226077		8.7	0.141417
2.3	0.149519		10.7	0.0869366		9.4	0.157925		8.7	0.264235
2.3	0.0976909		10.7	0.0911272		9.4	0.115879		8.7	0.0591769
2.3	0.252748		10.7	0.0657621		9.4	0.11832		8.7	0.124518
2.3	0.197533		10.7	0.117783		9.4	0.120994		8.7	0.152627
2.3	0.129946		10.7	0.0308889		9.4	0.194752
2.3	0.165627		10.7	0.0359119		9.4	0.144109
2.3	0.120998		10.7	0.0284868		9.4	0.223404
5.2	0.218398		10.7	0.297606		9.4	0.226233
5.2	0.246219		10.7	0.0719719		9.4	0.289837
5.2	0.195378		10.7	0.0678749		9.4	0.21698
5.2	0.21952		10.7	0.0879023		9.4	0.0760746
5.2	0.159815		10.7	0.0937921		9.4	0.120305
5.2	0.0603808		10.7	0.0728759		9.4	0.152104
5.2	0.0930062		10.7	0.0841038		9.4	0.297604
5.2	0.106504		10.7	0.130917		9.4	0.365818
15.3	0.171819		10.7	0.162167		9.4	0.281818
15.3	0.149943		10.7	0.141835		9.4	0.124767
15.3	0.132948		10.7	0.102001		9.4	0.130444
15.3	0.130178		10.7	0.123704		9.4	0.192773
15.3	0.117932		10.7	0.108917		9.4	0.107093
15.3	0.121476		10.7	0.107928		2.8	0.086779
15.3	0.11875		10.7	0.0778522		2.8	0.172917
15.3	0.208626		10.7	0.160114		2.8	0.360639
15.3	0.128223		10.7	0.0428113		2.8	0.14113
15.3	0.159026		10.7	0.0742469		2.8	0.249605
15.3	0.159332		10.7	0.0719248		2.8	0.250375
15.3	0.207097		10.7	0.0693304		2.8	0.0766605
15.3	0.126075		10.7	0.0937475		2.8	0.152037
15.3	0.124852		10.7	0.0686962		2.8	0.191323
15.3	0.146726		10.7	0.0961097		2.8	0.221817
15.3	0.104551		7.7	0.141062		30.8	0.217982
15.3	0.0960205		7.7	0.15268		30.8	0.343947
15.3	0.181857		12	0.0876147		30.8	0.149689
15.3	0.143268		12	0.153613		30.8	0.25416
15.3	0.142285		12	0.104461		30.8	0.239609
15.3	0.0831315		12	0.101163		30.8	0.155636
15.3	0.0619242		12	0.0892131		30.8	0.162823
15.3	0.111298		12	0.0811138		30.8	0.145849
15.3	0.0909985		12	0.0827329		30.8	0.330564
15.3	0.0998034		12	0.0922053		30.8	0.230971
15.3	0.122132		12	0.09232		30.8	0.142661
14.2	0.033287		12	0.100129		30.8	0.185937
14.2	0.0219546		12	0.103275		30.8	0.456084
14.2	0.0679736		12	0.102756		30.8	0.254835
14.2	0.146216		12	0.114617		30.8	0.201803
14.2	0.0888829		12	0.106543		30.8	0.159023
14.2	0.0341267		9.3	0.135351		13.7	0.265933
14.2	0.030356		9.3	0.120598		13.7	0.228038
14.2	0.056643		9.3	0.0986494		13.7	0.236004
14.2	0.0589955		9.3	0.0962663		13.7	0.199976
14.2	0.156299		9.3	0.10662		13.7	0.0871829
14.2	0.0637107		17.1	0.150077		13.7	0.436697
14.2	0.0405577		17.1	0.150881		13.7	0.380071
14.2	0.0845037		17.1	0.175952		13.7	0.175181
14.2	0.129045		17.1	0.0568267		13.7	0.212838
14.2	0.0483306		17.1	0.065956		13.7	0.215488
14.2	0.0329605		17.1	0.0941969		12.9	0.196504
14.2	0.0829265		17.1	0.114011		12.9	0.0688467
14.2	0.100699		17.1	0.153165		12.9	0.0788886
14.2	0.0391181		17.1	0.0667025		12.9	0.132467
14.2	0.0333704		17.1	0.0720636		12.9	0.105459
14.2	0.0435422		17.1	0.0884057		12.9	0.1479
14.2	0.0617918		17.1	0.125138		12.9	0.0984057
14.2	0.120587		17.1	0.0818328		12.9	0.0959747
14.2	0.16779		15.6	0.0667979		12.9	0.101124
41.5	0.176498		15.6	0.0850917		12.9	0.102175
41.5	0.140054		15.6	0.0612762		12.9	0.0863378
41.5	0.292133		15.6	0.0310449		12.9	0.0628278
41.5	0.122601		15.6	0.0741761		12.9	0.0705362
41.5	0.138348		15.6	0.0432501		12.9	0.0516932
41.5	0.221105		15.6	0.0945517		12.9	0.10782
41.5	0.110631		15.6	0.0811645		12.9	0.214752
41.5	0.112724		15.6	0.0847736		11.9	0.0964981
41.5	0.106603		15.6	0.0951323		10.2	0.166824
41.5	0.160883		15.6	0.0929553		10.2	0.161628
41.5	0.225827		15.6	0.140706		10.2	0.133763
41.5	0.116146		15.6	0.0691075		10.2	0.155484
41.5	0.214774		15.6	0.220655		10.2	0.123506
41.5	0.0808043		15.6	0.2821		10.2	0.0852858
41.5	0.153667		15.6	0.0866263		10.2	0.0326886
41.5	0.133425		15.6	0.133798		10.2	0.0676685
41.5	0.195549		15.6	0.073417		10.2	0.120325
41.5	0.150004		15.6	0.0383124		10.2	0.102999
41.5	0.134857		15.6	0.0691947		10.2	0.120822
41.5	0.142254		15.6	0.0503245		10.2	0.0858708
41.5	0.0840226		15.6	0.0567116		10.2	0.0938691
41.5	0.180318		15.6	0.0995693		10.2	0.0517214
41.5	0.19107		6.9	0.106058		10.2	0.117818
41.5	0.18369		6.9	0.136004		10.2	0.0774993
41.5	0.162718		6.9	0.0983201		10.2	0.153389
41.5	0.207785		6.9	0.0751604		10.2	0.158818
41.5	0.101918		6.9	0.0860094		10.2	0.164888
41.5	0.216408		6.9	0.100191		10.2	0.0825815
41.5	0.16027		6.9	0.138817		10.2	0.135777
41.5	0.219233		6.9	0.126078		10.2	0.0801468
41.5	0.126231		6.9	0.0773051		1.8	0.124964
41.5	0.139033		6.9	0.103332		1.8	0.154234
41.5	0.164148		6.9	0.109438		1.8	0.104223
41.5	0.132101		6.9	0.0970029		1.8	0.1741
41.5	0.0731622		6.9	0.110545		1.8	0.126875
41.5	0.148346		6.9	0.127147		1.8	0.153238
41.5	0.105821		6.9	0.0480654		1.8	0.160496
41.5	0.173836		6.9	0.042866		1.8	0.0648986
12.5	0.152155		6.9	0.0501299		1.8	0.0980575
12.5	0.170914		6.9	0.0760911		1.8	0.120233
12.5	0.249901		6.9	0.0588254		1.8	0.181234
12.5	0.139991		6.9	0.0406433		1.8	0.0845062
12.5	0.214493		6.9	0.135304		1.8	0.21732
12.5	0.142492		6.9	0.0660776		1.8	0.143041
12.5	0.0917414		6.9	0.0688426		1.8	0.22477
12.5	0.109506		4.6	0.0767724		1.8	0.088801
12.5	0.261998		19.8	0.171614		1.8	0.0618252
12.5	0.17795		19.8	0.0409417		1.8	0.115927
12.5	0.118101		19.8	0.153448		1.8	0.110169
12.5	0.0821553		19.8	0.189781		1.8	0.109253
12.5	0.123283		5.9	0.104004		1.8	0.145859
12.5	0.188853		5.9	0.0475401		1.8	0.158255
12.5	0.147605		5.9	0.142133		1.8	0.156619
12.5	0.0922137		5.9	0.119449		1.8	0.11096
12.5	0.053941		5.9	0.107469		1.8	0.120845
12.5	0.0518939		5.9	0.38326		1.8	0.0711217
12.5	0.139576		5.9	0.122494		1.8	0.161927
12.5	0.192373		5.9	0.319538		1.8	0.159901
12.5	0.124446		5.9	0.125279		1.8	0.0927516
12.5	0.0462781		5.9	0.114051		17.3	0.318379
12.5	0.0462581		5.9	0.14464		17.3	0.209233
12.5	0.119946		5.9	0.339403		17.3	0.172814
12.5	0.0693018		5.9	0.343528		17.3	0.163246
12.5	0.0426595		5.9	0.422345		17.3	0.188548
12.5	0.132517		5.9	0.129718		17.3	0.18622
12.5	0.115725		5.9	0.163494		17.3	0.142318
12.5	0.124403		5.9	0.362332		17.3	0.218553
12.5	0.0954974		5.9	0.336548		17.3	0.138926
12.5	0.13876		5.9	0.149751		17.3	0.0929809
12.5	0.126045		5.9	0.21076		17.3	0.111761
12.5	0.18518		5.9	0.104454		17.3	0.0646211
12.5	0.107922		5.9	0.0735844		17.3	0.122793
12.5	0.15186		5.9	0.186601		17.3	0.109736
12.5	0.148016		5.9	0.223767		17.3	0.0658936
12.5	0.238948		5.9	0.201157		17.3	0.11189
12.5	0.089912		5.9	0.197295		17.3	0.144891
12.5	0.139091		5.9	0.0891889		17.3	0.158668
12.5	0.185287		5.9	0.198157		17.3	0.0545104
12.5	0.233128		5.9	0.194396		17.3	0.0706835
12.5	0.0911574		5.9	0.20591		17.3	0.0655363
12.5	0.107929		5.9	0.174097		17.3	0.0475088
12.5	0.10497		5.9	0.116857		17.3	0.116591
10.7	0.133258		5.9	0.0517167		17.3	0.0845168
10.7	0.130347		5.9	0.293518		17.3	0.132999
10.7	0.271525		5.9	0.158157		8.6	0.185558
10.7	0.0866184		5.9	0.157367		8.6	0.216232
10.7	0.0894527		5.9	0.174759		8.6	0.236382
10.7	0.0460059		5.9	0.105705		8.6	0.184749
10.7	0.0917796		5.9	0.146205		8.6	0.194464
10.7	0.0376063		5.9	0.0706136		8.6	0.189886
10.7	0.0392792		10.8	0.126896		8.6	0.147331
10.7	0.143488		10.8	0.0994029		8.6	0.0816261
10.7	0.0442831		10.8	0.114246		8.6	0.166411
10.7	0.0587706		10.8	0.0879207		17.5	0.160468
10.7	0.0298149		10.8	0.133285		17.5	0.155235
10.7	0.0671588		10.8	0.0858818		17.5	0.20413
10.7	0.0962624		10.8	0.082683		17.5	0.116188
10.7	0.0276193		10.8	0.0657948		17.5	0.133715
10.7	0.0433678		10.8	0.082776		17.5	0.171724
10.7	0.0351455		10.8	0.0917557		17.5	0.170847
10.7	0.157138		10.8	0.119745		17.5	0.209413
10.7	0.0660162		10.8	0.124425		17.5	0.128915
10.7	0.0975658		9.4	0.123112		17.5	0.168835
10.7	0.0440567		9.4	0.127694		17.5	0.157178
10.7	0.100873		9.4	0.0929987		17.5	0.220059
10.7	0.143658		9.4	0.144549		17.5	0.169453
10.7	0.102104		9.4	0.227844		17.5	0.157751
10.7	0.157138		9.4	0.0996506		1.8	0.111837
10.7	0.154665		9.4	0.126799		1.8	0.140173
10.7	0.125852		9.4	0.138282		1.8	0.175191
10.7	0.222358		9.4	0.163224		1.8	0.0509056
10.7	0.0825948		9.4	0.161031		1.8	0.0978526
10.7	0.133464		9.4	0.155033		1.8	0.0699241
10.7	0.150122		9.4	0.0869969		1.8	0.114806
10.7	0.170789		9.4	0.120133		1.8	0.120955
10.7	0.0821777		9.4	0.0350972		1.8	0.0490366
10.7	0.204442		9.4	0.139226		1.8	0.0584775
10.7	0.174321		9.4	0.148395		1.8	0.0932467
10.7	0.149223		9.4	0.0420893		1.8	0.0521327
10.7	0.165345		9.4	0.237588		1.8	0.113529
10.7	0.148748		9.4	0.0841269		1.8	0.136229
10.7	0.19821		9.4	0.217757		1.8	0.123189
10.7	0.121359		9.4	0.111871		1.8	0.0452565
10.7	0.0852324		9.4	0.227248		1.8	0.127836
10.7	0.206652		9.4	0.0723764		1.8	0.104371
10.7	0.266116		9.4	0.169048		14.5	0.238507
10.7	0.235185		2.8	0.102574		14.5	0.0542137
10.7	0.18933		2.8	0.0743253		14.5	0.0278019
10.7	0.162088		2.8	0.100326		14.5	0.035783
10.7	0.0484264		2.8	0.0475481		14.5	0.0404967
10.7	0.153842		2.8	0.0530066		14.5	0.0616559
10.7	0.246496		2.8	0.0345307		14.5	0.0673589
10.7	0.138457		2.8	0.0540799		14.5	0.0540714
10.7	0.200914		2.8	0.0293389		14.5	0.104628
10.7	0.221279		2.8	0.118036		14.5	0.0701608
10.7	0.0637823		2.8	0.0703634		14.5	0.0503504
10.7	0.0552558		2.8	0.0581474		14.5	0.125256
10.7	0.0705029		2.8	0.148887		14.5	0.072111
10.7	0.0825458		2.8	0.0875336		14.5	0.0993514
7.7	0.137539		2.8	0.0880552		14.5	0.0626741
7.7	0.0817848		2.8	0.0664711		14.5	0.0672286
7.7	0.0838687		2.8	0.0331278		14.5	0.0346899
7.7	0.112878		2.8	0.22129		8.4	0.163894
12	0.0820303		2.8	0.144338		8.4	0.147785
12	0.0798037		2.8	0.122362		8.4	0.0905983
12	0.0990742		2.8	0.0982851		8.4	0.0982297
12	0.128082		2.8	0.077137		8.4	0.104589
12	0.0989679		2.8	0.0493393		8.4	0.0580358
12	0.0982556		2.8	0.0455343		8.4	0.18188
12	0.0965537		2.8	0.102861		8.4	0.0907981
12	0.0752255		2.8	0.0497861		8.4	0.0407792
12	0.09582		2.8	0.0869922		12	0.288665
12	0.124692		2.8	0.068488		12	0.160809
12	0.137908		2.8	0.0822146		12	0.0989556
12	0.0970324		2.8	0.0422791		12	0.123947
12	0.119932		2.8	0.0769088		12	0.112953
12	0.111364		2.8	0.126833		12	0.106156
12	0.101094		2.8	0.0777689		12	0.104785
12	0.115929		2.8	0.124149		12	0.0913733
12	0.0905994		30.8	0.08425		12	0.0726814
12	0.0851526		30.8	0.0916115		12	0.111058
12	0.0886723		30.8	0.104448		12	0.105948
12	0.0946897		30.8	0.104719		12	0.105015
12	0.0906813		30.8	0.125413		12	0.173674
12	0.0996236		30.8	0.10099		11.9	0.180331
12	0.0971178		30.8	0.111902		11.9	0.233211
12	0.10237		30.8	0.0835814		11.9	0.232936
12	0.108197		30.8	0.0777097		11.9	0.433651
12	0.0902731		30.8	0.0937742		11.9	0.229751
12	0.0913832		30.8	0.120563		11.9	0.101129
12	0.0930556		30.8	0.0781086		11.9	0.318599
12	0.0883903		30.8	0.11553		11.9	0.19297
12	0.088049		30.8	0.0804652		11.7	0.150073
12	0.099724		30.8	0.100661		11.7	0.107063
12	0.0991499		30.8	0.105188		11.7	0.152833
12	0.0805517		30.8	0.11707		11.7	0.151832
12	0.0753938		30.8	0.305194		11.7	0.177148
12	0.0858988		30.8	0.0776104		11.7	0.11974
12	0.0739468		30.8	0.0776433		11.7	0.0981133
12	0.0938485		30.8	0.0637532		11.7	0.199396
12	0.0866444		30.8	0.0645046		11.7	0.236403
12	0.0814936		30.8	0.046264		11.7	0.171523
12	0.0812624		30.8	0.0923244		11.7	0.128663
12	0.0813728		30.8	0.138296		11.7	0.271195
12	0.08646		30.8	0.141747		11.7	0.260471
12	0.0843685		30.8	0.72553		15.8	0.376403
12	0.0908644		30.8	0.129024		15.8	0.32622
12	0.103905		30.8	0.72493		15.8	0.153116
12	0.0892993		30.8	0.114148		15.8	0.113367
12	0.105778		30.8	0.155582		15.8	0.32681
12	0.0958446		30.8	0.166685		15.8	0.279003
12	0.104244		30.8	0.0888489		15.8	0.160928
12	0.0887764		30.8	0.0840455		15.8	0.268056
12	0.0926346		30.8	0.0869498		15.8	0.14064
12	0.12678		30.8	0.103789		15.8	0.156047
12	0.11591		30.8	0.0934756		15.8	0.249282
12	0.131309		30.8	0.0790919		15.8	0.149627
12	0.111562		30.8	0.101982		15.8	0.198692
9.3	0.110435		30.8	0.164253		15.8	0.0614505
9.3	0.0687326		30.8	0.151033		15.8	0.206641
9.3	0.0980392		30.8	0.172958		15.8	0.140572
9.3	0.0999463		30.8	0.13958		15.8	0.190545
9.3	0.103955		30.8	0.11631		15.8	0.0834263
9.3	0.172711		30.8	0.16738		3.3	0.134582
9.3	0.150846		30.8	0.126255		3.3	0.0770394
9.3	0.16486		30.8	0.194801		3.3	0.0819965
9.3	0.14971		30.8	0.106719		3.3	0.0970369
9.3	0.16661		30.8	0.156465		3.3	0.219138
9.3	0.122834		13.7	0.10935		3.3	0.121674
9.3	0.136486		13.7	0.236039		3.3	0.102073
9.3	0.143734		13.7	0.12088		3.3	0.166416
17.1	0.0772596		13.7	0.086302		3.3	0.103852
17.1	0.0667262		13.7	0.169019		3.3	0.157366
17.1	0.0680346		13.7	0.155124		3.3	0.151244
17.1	0.0644079		13.7	0.166847		3.3	0.221762
17.1	0.0688551		13.7	0.140952		3.3	0.159837
17.1	0.0697655		13.7	0.147404		3.3	0.054126
17.1	0.155828		13.7	0.242961		3.3	0.162311
17.1	0.076615		13.7	0.329683		3.3	0.142741
17.1	0.0698904		13.7	0.334484		3.3	0.106058
17.1	0.0763244		13.7	0.106702		3.3	0.0701869
17.1	0.110609		13.7	0.14715		3.3	0.129329
17.1	0.0740377		13.7	0.121405		3.3	0.141365
17.1	0.175699		13.7	0.17416		3.3	0.146378
17.1	0.214899		13.7	0.0817206		3.3	0.09759
17.1	0.131386		13.7	0.135244		3.3	0.122319
17.1	0.116951		13.7	0.0920483		3.3	0.139052
17.1	0.128777		13.7	0.0713494		3.3	0.0799644
17.1	0.0706825		13.7	0.121531		3.3	0.0818668
17.1	0.112609		12.9	0.0819591		1.8	0.107871
15.6	0.119379		12.9	0.0867061		1.8	0.056589
15.6	0.0872604		12.9	0.0909932		1.8	0.095906
15.6	0.122071		12.9	0.0760321		1.8	0.137584
15.6	0.137912		12.9	0.083144		1.8	0.140102
15.6	0.119906		12.9	0.0840751		19.7	0.098813
15.6	0.182918		12.9	0.0944067		19.7	0.0624503
15.6	0.0871861		12.9	0.0818813		19.7	0.131921
15.6	0.0629315		12.9	0.0923296		19.7	0.0603292
15.6	0.0597436		12.9	0.0773637		19.7	0.0964536
15.6	0.102165		12.9	0.0906411		11.6	0.381642
15.6	0.0557957		12.9	0.0870092		11.6	0.276383
15.6	0.0927311		12.9	0.0772657		11.6	0.195258
15.6	0.0697182		12.9	0.0911632		11.6	0.322216
15.6	0.106481		12.9	0.0809887		11.6	0.0838682
15.6	0.0788415		12.9	0.102795		11.6	0.384588
15.6	0.0634115		12.9	0.120728		11.6	0.313797
15.6	0.153335		12.9	0.130107		11.6	0.214825
15.6	0.0790812		12.9	0.131154		11.6	0.317055
15.6	0.12197		12.9	0.123592		11.6	0.114294
15.6	0.105129		12.9	0.0931058		11.6	0.415637
15.6	0.179197		12.9	0.171825		11.6	0.0679399
15.6	0.232001		12.9	0.0658811		11.6	0.156547
15.6	0.0549647		12.9	0.103414		11.6	0.179908
15.6	0.138682		12.9	0.0520654		11.6	0.365193
15.6	0.113985		12.9	0.0780409		11.6	0.174286
15.6	0.147996		12.9	0.135261		11.6	0.0889534
15.6	0.0512354		12.9	0.0916055		11.6	0.16421
15.6	0.0623654		12.9	0.0945833		11.6	0.15503
15.6	0.104949		12.9	0.0796718		11.6	0.0796875
15.6	0.117045		12.9	0.0626685		11.6	0.151445
15.6	0.0772493		12.9	0.115379		11.6	0.099253
15.6	0.0562645		12.9	0.130071		11.6	0.0826319
6.9	0.104506		12.9	0.0683554		11.6	0.089958
6.9	0.0913646		12.9	0.126662		11.6	0.177938
6.9	0.10105		12.9	0.0374424		11.6	0.0782572
6.9	0.0572448		12.9	0.0469808		11.6	0.0492056
6.9	0.0608455		12.9	0.0380842		12.6	0.134976
6.9	0.0561812		12.9	0.0576021		12.6	0.0816122
6.9	0.0564725		11.9	0.273872		12.6	0.104075
6.9	0.0543137		11.9	0.200615		12.6	0.0444739
6.9	0.0564167		11.9	0.158001		12.6	0.058431
6.9	0.0475526		11.9	0.115261		12.6	0.163514
6.9	0.0649105		11.9	0.121569		12.6	0.414058
6.9	0.0578118		11.9	0.304794		12.6	0.103616
6.9	0.0757664		11.9	0.281283		12.6	0.16149
6.9	0.0702371		11.9	0.184593		12.6	0.111941
6.9	0.0928394		11.9	0.0907618		12.6	0.0965738
6.9	0.0964845		11.9	0.14539		12.6	0.0467228
6.9	0.0694793		11.9	0.0713555		12.6	0.0451416
6.9	0.0725507		11.9	0.0430923		12.6	0.0696127
6.9	0.0723264		10.2	0.112451		12.6	0.12408
6.9	0.0542845		10.2	0.100167		12.6	0.111782
6.9	0.0870629		10.2	0.102697		12.6	0.1318
6.9	0.0662975		10.2	0.251349		12.6	0.194569
6.9	0.0771527		10.2	0.107797		12.6	0.200801
6.9	0.0752071		10.2	0.0604109		12.6	0.119
6.9	0.132294		10.2	0.0611356		12.6	0.208758
6.9	0.0822238		10.2	0.0729372		12.6	0.148845
6.9	0.070696		10.2	0.0427947		12.6	0.0439349
6.9	0.0888094		10.2	0.0475312		12.6	0.0687675
6.9	0.0486806		10.2	0.0987829		12.6	0.143519
6.9	0.0909746		10.2	0.0762175		12.6	0.194061
6.9	0.12256		10.2	0.106262		12.6	0.0622429
6.9	0.1408		10.2	0.119525		12.6	0.257209
6.9	0.104467		10.2	0.147555		12.6	0.15965
6.9	0.161666		10.2	0.108528		12.6	0.178865
6.9	0.0604714		10.2	0.168524		12.6	0.0693119
6.9	0.0556327		10.2	0.108453		12.6	0.0541688
6.9	0.0407311		10.2	0.139765		12.6	0.0551947
6.9	0.0551481		10.2	0.14603		12.6	0.0439189
6.9	0.111963		10.2	0.148215		12.6	0.059491
6.9	0.0547862		10.2	0.221848		12.6	0.103465
6.9	0.123361		10.2	0.152392		12.6	0.0481302
4.6	0.0513867		10.2	0.0531876		12.6	0.0483595
4.6	0.0930864		10.2	0.0616974		17.8	0.259425
4.6	0.140177		10.2	0.0930889		17.8	0.245958
19.8	0.464553		10.2	0.0862481		17.8	0.240063
19.8	0.204254		10.2	0.0673361		17.8	0.25592
19.8	0.149209		1.8	0.0994064		17.8	0.156825
19.8	0.0422658		1.8	0.089539		17.8	0.171277
19.8	0.228095		1.8	0.0603011		17.8	0.187875
19.8	0.36986		1.8	0.223479		17.8	0.105636
19.8	0.113833		1.8	0.0786227		17.8	0.127044
19.8	0.188936		1.8	0.135916		2.8	0.155312
19.8	0.0983126		1.8	0.0712099		2.8	0.180844
5.9	0.22813		17.3	0.0811422		2.8	0.187032
5.9	0.250207		17.3	0.0939988		2.8	0.23178
5.9	0.231654		17.3	0.0861641		2.8	0.0863867
5.9	0.214888		17.3	0.0723801		2.8	0.182902
5.9	0.381601		17.3	0.0857683		2.8	0.0812296
5.9	0.22464		17.3	0.0898233		2.8	0.0699899
5.9	0.316572		17.3	0.0649188		2.8	0.240141
5.9	0.281084		17.3	0.0632827		2.8	0.266476
5.9	0.395163		17.3	0.278832		2.8	0.188573
5.9	0.131273		17.3	0.0949933		2.8	0.132853
5.9	0.283939		17.3	0.0522526		2.8	0.0927428
5.9	0.136951		17.3	0.0632509		11.8	0.306723
5.9	0.350799		17.3	0.0887396		11.8	0.231356
5.9	0.390082		17.3	0.0901092		11.8	0.216422
5.9	0.279911		17.3	0.0978432		11.8	0.18972
5.9	0.395625		17.3	0.122137		11.8	0.233049
5.9	0.505944		17.3	0.0484472		11.8	0.195082
5.9	0.334273		17.3	0.0982137		11.8	0.184169
5.9	0.193955		17.3	0.147406		11.8	0.266856
5.9	0.493007		17.3	0.165135		11.8	0.155418
5.9	0.172493		17.3	0.0851143		11.8	0.238218
5.9	0.152054		17.3	0.117852		11.8	0.183185
5.9	0.534112		17.3	0.130778		11.8	0.208261
5.9	0.129673		17.3	0.0722604		11.8	0.160856
5.9	0.352209		17.3	0.0478368		11.8	0.162092
5.9	0.173691		17.3	0.093606		11.8	0.200757
10.8	0.121841		17.3	0.0922522		11.8	0.15347
10.8	0.187066		17.3	0.1211		11.8	0.186686
10.8	0.169446		17.3	0.0799475		11.8	0.163844
10.8	0.0854081		17.3	0.0709497		11.8	0.190428
10.8	0.0921411		17.3	0.0656675		11.8	0.162186
10.8	0.127982		17.3	0.219392		11.8	0.144286
10.8	0.12005		17.3	0.213297		11.8	0.128242
10.8	0.129717		17.3	0.169947		11.8	0.14229
10.8	0.0837007		17.3	0.137154		11.8	0.173755
10.8	0.118962		17.3	0.056334		11.8	0.167697
10.8	0.109744		17.3	0.0504618		11.8	0.168652
10.8	0.180499		17.3	0.0849985		11.8	0.201641
10.8	0.118895		17.3	0.112709		1.9	0.0545094
10.8	0.105392		17.3	0.0762082		1.9	0.0894857
10.8	0.106157		17.3	0.0562291		1.9	0.102655
10.8	0.14715		17.3	0.0621515		17.7	0.0581892
10.8	0.0930084		8.6	0.137346		17.7	0.121407
10.8	0.0959173		8.6	0.122883		17.7	0.05989
10.8	0.0780983		8.6	0.134645		17.7	0.0761621
10.8	0.0932047		8.6	0.0758177		17.7	0.04171
10.8	0.0649194		8.6	0.149102		17.7	0.0766009
10.8	0.128234		8.6	0.0775189		17.7	0.115731
10.8	0.0884287		8.6	0.0749268		17.7	0.0732913
10.8	0.130636		8.6	0.0860541		17.7	0.0484139
10.8	0.158072		8.6	0.0981935		17.7	0.0522331
10.8	0.105519		8.6	0.0963962		17.7	0.0355673
10.8	0.0797218		17.5	0.0897995		17.7	0.0650405
10.8	0.4412		17.5	0.119072		17.7	0.0272173
10.8	0.0892015		17.5	0.104991		1	0.0854452
10.8	0.152341		17.5	0.229318		1	0.0865312
10.8	0.121062		17.5	0.154049		1	0.0881081
10.8	0.0827366		17.5	0.180618		1	0.0689673
10.8	0.154749		17.5	0.113381		1	0.120616
10.8	0.141006		17.5	0.14802		1	0.135802
10.8	0.0754105		17.5	0.127511		1	0.0707422
10.8	0.092188		17.5	0.193134		1	0.0818204
10.8	0.152387		1.8	0.0338932		1	0.0978844
10.8	0.1181		1.8	0.0854194		1	0.0858228
10.8	0.0802768		1.8	0.0624079		1	0.0869681
10.8	0.0866435		1.8	0.0668981		1	0.119056
9.4	0.112871		1.8	0.0671729		1	0.0952481
9.4	0.172618		1.8	0.0518273		11.9	0.172466
9.4	0.134895		1.8	0.0727126		11.9	0.213588
9.4	0.180409		1.8	0.0774588		11.9	0.203541
9.4	0.0649994		1.8	0.0674823		11.9	0.0749131
9.4	0.0963159		1.8	0.105352		11.9	0.139081
9.4	0.190195		1.8	0.156077		11.9	0.100623
9.4	0.164064		1.8	0.13545		11.9	0.0973625
9.4	0.187875		1.8	0.0910194		11.9	0.18723
9.4	0.244478		1.8	0.142594		11.9	0.0860373
9.4	0.14665		1.8	0.0992833		11.9	0.202678
9.4	0.0593793		1.8	0.0812795		11.9	0.120665
9.4	0.151977		1.8	0.0443526		11.9	0.110653
9.4	0.093471		1.8	0.0449752		11.9	0.0997721
9.4	0.170189		1.8	0.0307486		11.9	0.164654
9.4	0.263262		1.8	0.0352027		11.9	0.153264
9.4	0.176422		1.8	0.0708961		11.9	0.12291
9.4	0.175091		1.8	0.0371948		11.9	0.141325
9.4	0.187381		1.8	0.0936242		11.9	0.12782
9.4	0.231019		1.8	0.0449789		11.9	0.144821
9.4	0.119697		1.8	0.105857		11.9	0.143811
9.4	0.113635		1.8	0.0230689		11.9	0.138904
9.4	0.158764		1.8	0.0787732		11.9	0.111671
9.4	0.0843211		1.8	0.13998		11.9	0.154345
9.4	0.197266		1.8	0.0931946		11.9	0.177484
9.4	0.134641		1.8	0.15846		11.9	0.155203
9.4	0.13698		14.5	0.120449		11.9	0.173011
9.4	0.142373		14.5	0.0500691		11.9	0.167542
9.4	0.0500897		14.5	0.110146		11.9	0.144834
9.4	0.201939		14.5	0.446251		15.6	0.174204
9.4	0.185064		14.5	0.0755529		15.6	0.105247
9.4	0.171131		14.5	0.104517		15.6	0.16839
9.4	0.0574634		14.5	0.0826246		15.6	0.122111
9.4	0.0461277		14.5	0.052826		15.6	0.0910785
9.4	0.0638402		14.5	0.0655209		15.6	0.106449
2.8	0.332017		14.5	0.147869		15.6	0.0902214
2.8	0.252681		14.5	0.123519		15.6	0.193081
2.8	0.11796		14.5	0.125102		15.6	0.0979391
2.8	0.115733		14.5	0.13618		15.6	0.0936805
2.8	0.168457		14.5	0.139942		6.8	0.131852
2.8	0.150374		14.5	0.103121		6.8	0.117937
2.8	0.0616617		14.5	0.107426		6.8	0.175507
2.8	0.0812576		14.5	0.153278		6.8	0.143205
2.8	0.275955		14.5	0.0896939		6.8	0.113355
2.8	0.269716		14.5	0.113511		6.8	0.0421746
2.8	0.14776		14.5	0.103182		6.8	0.140875
2.8	0.0949645		14.5	0.111801		6.8	0.0997437
2.8	0.140437		14.5	0.0374696		6.8	0.241457
2.8	0.063395		14.5	0.0720213		6.8	0.120016
2.8	0.0707402		14.5	0.125918		6.8	0.118649
2.8	0.0962331		14.5	0.153448		6.8	0.184305
2.8	0.109638		14.5	0.0962413		6.8	0.126244
2.8	0.0969519		14.5	0.12837		6.8	0.133561
2.8	0.0741454		14.5	0.183266		15.9	0.0796136
2.8	0.0622687		14.5	0.0652692		15.9	0.0895295
2.8	0.112441		14.5	0.115334		15.9	0.081818
2.8	0.103798		14.5	0.0874778		15.9	0.0816187
30.8	0.212672		14.5	0.144505		15.9	0.117588
30.8	0.230295		14.5	0.104788		15.9	0.105759
30.8	0.216544		14.5	0.119177		15.9	0.0685752
30.8	0.221937		8.4	0.151547		15.9	0.0943412
30.8	0.21318		8.4	0.047194		15.9	0.0816322
30.8	0.195307		12	0.126153		15.9	0.0947325
30.8	0.261725		12	0.109678		10.6	0.145248
30.8	0.0808074		12	0.0807501		10.6	0.0556554
30.8	0.303593		12	0.104031		10.6	0.0620281
30.8	0.278613		12	0.106721		10.6	0.0315456
30.8	0.079113		12	0.101578		10.6	0.0422203
30.8	0.0815568		12	0.0951573		10.6	0.0386845
30.8	0.183566		12	0.178798		10.6	0.0365872
30.8	0.199442		12	0.0989883		10.6	0.050427
30.8	0.166287		12	0.113811		10.6	0.0369642
30.8	0.131297		12	0.139302		10.6	0.233908
30.8	0.0886677		12	0.13394		10.6	0.241382
30.8	0.160053		12	0.18375		10.6	0.0551496
30.8	0.20409		12	0.187275		10.6	0.152648
30.8	0.119526		12	0.117208		10.6	0.0868198
30.8	0.294698		12	0.129247		10.6	0.0490361
30.8	0.236168		12	0.0981519		10.6	0.062042
30.8	0.193991		12	0.0482989		10.6	0.0559223
30.8	0.269511		12	0.0695438		10.6	0.0593311
30.8	0.206012		12	0.0728693		10.6	0.0572068
30.8	0.150845		12	0.0726415		10.6	0.0443107
30.8	0.121424		12	0.0777472		10.6	0.098162
30.8	0.165797		12	0.0593761		3.3	0.025102
30.8	0.159742		12	0.079721		3.3	0.0442584
30.8	0.157686		12	0.0853997		3.3	0.072315
30.8	0.119281		12	0.0831453		3.3	0.119044
30.8	0.254977		12	0.0731034		3.3	0.0920179
30.8	0.231463		11.9	0.33154		3.3	0.0593765
30.8	0.181565		11.9	0.143135		3.3	0.0808454
30.8	0.209114		11.9	0.240206		3.3	0.0598528
30.8	0.233577		11.7	0.112096		3.3	0.133032
30.8	0.234898		11.7	0.17141		3.3	0.0538454
30.8	0.175273		11.7	0.160313		3.3	0.089705
30.8	0.120156		11.7	0.209485		3.3	0.0725563
30.8	0.117535		11.7	0.0569855		3.3	0.108916
30.8	0.246501		11.7	0.123675		3.3	0.0519908
30.8	0.242277		11.7	0.122249		3.3	0.0888389
30.8	0.261478		11.7	0.115754		3.3	0.108901
30.8	0.115554		11.7	0.133909		3.3	0.208607
30.8	0.121355		11.7	0.188073		10.3	0.169961
13.7	0.219069		11.7	0.114612		10.3	0.165697
13.7	0.220919		11.7	0.125838		10.3	0.122874
13.7	0.172361		11.7	0.152963		10.3	0.219517
13.7	0.219656		11.7	0.07251		10.3	0.088507
13.7	0.106368		11.7	0.132523		10.3	0.21174
13.7	0.0785682		11.7	0.185075		10.3	0.0892629
13.7	0.0933202		11.7	0.101919		10.3	0.141266
13.7	0.0981549		11.7	0.0680174		10.3	0.129246
13.7	0.110098		11.7	0.150385		10.3	0.153247
13.7	0.132908		11.7	0.177416		10.3	0.117072
13.7	0.146832		11.7	0.199279		10.3	0.135336
13.7	0.278438		11.7	0.123083		10.3	0.177938
13.7	0.189094		11.7	0.10056		10.3	0.153501
13.7	0.174424		11.7	0.0506041		10.3	0.0931384
13.7	0.0974851		11.7	0.0995724		10.3	0.233354
13.7	0.151509		11.7	0.0887468		10.3	0.132566
13.7	0.0952297		11.7	0.0888482		10.3	0.0959492
13.7	0.155341		11.7	0.0752545		10.3	0.123839
13.7	0.176644		11.7	0.217164		10.3	0.20302
13.7	0.199829		11.7	0.172532		10.3	0.069563
13.7	0.0825601		15.8	0.290818		1	0.181197
13.7	0.0829994		15.8	0.146152		1	0.10024
12.9	0.117153		15.8	0.0880793		1	0.111774
12.9	0.108662		15.8	0.183657		1	0.0960965
12.9	0.108919		15.8	0.0618753		1	0.146545
12.9	0.0720188		15.8	0.0499281		1	0.19823
12.9	0.0788039		15.8	0.0368705		1	0.124627
12.9	0.150659		15.8	0.0453987		1	0.0846207
12.9	0.0806781		15.8	0.130424		1	0.126946
12.9	0.0839443		15.8	0.132259		1	0.0923287
12.9	0.0921424		15.8	0.214158		1	0.127758
12.9	0.0893788		15.8	0.174		1	0.0472226
12.9	0.0663535		15.8	0.23325		1	0.111525
12.9	0.107361		15.8	0.061551		1	0.102445
12.9	0.0769384		15.8	0.10593		1	0.106898
12.9	0.0874813		15.8	0.152558		1	0.11355
12.9	0.0980165		15.8	0.158231		1	0.103468
12.9	0.0513855		15.8	0.208244		1	0.06041
12.9	0.108376		15.8	0.199522		1	0.059379
12.9	0.0956467		15.8	0.290937		1	0.0545542
12.9	0.121965		15.8	0.174553		1	0.0656422
12.9	0.0496566		15.8	0.152681		1	0.0825634
12.9	0.098882		15.8	0.149805		1	0.0897135
12.9	0.045145		15.8	0.292667		1	0.0937578
12.9	0.0385818		15.8	0.127778		1	0.0551678
12.9	0.173296		15.8	0.0638264		1	0.0886631
12.9	0.0999836		15.8	0.127937		1	0.14096
11.9	0.113527		15.8	0.237489		1	0.11107
11.9	0.199302		15.8	0.0577061		1	0.0873907
11.9	0.205807		15.8	0.13996		12.8	0.0860671
11.9	0.193707		15.8	0.172762		12.8	0.091019
11.9	0.123675		3.3	0.036461		12.8	0.083367
11.9	0.278166		3.3	0.0534562		12.8	0.0568902
11.9	0.0568444		3.3	0.0812611		12.8	0.0590775
11.9	0.0733327		3.3	0.0784308		12.8	0.071909
11.9	0.379068		3.3	0.0832035		12.8	0.086453
11.9	0.262866		3.3	0.0507525		12.8	0.0810078
11.9	0.289953		3.3	0.130244		12.8	0.0914185
11.9	0.183214		3.3	0.130781		12.8	0.0850449
11.9	0.282676		3.3	0.0884092		12.8	0.114307
11.9	0.207478		3.3	0.0782147		12.8	0.160171
11.9	0.126604		1.8	0.0723463		12.8	0.14164
10.2	0.156601		1.8	0.0725806		12.8	0.0819616
10.2	0.0409304		1.8	0.255294		12.8	0.116305
10.2	0.0609162		19.7	0.0655462		12.8	0.0658902
10.2	0.0725513		19.7	0.117504		12.8	0.0698507
10.2	0.170248		11.6	0.0756593		12.8	0.070349
10.2	0.134268		11.6	0.129742		12.8	0.0946331
10.2	0.122855		11.6	0.125478		12.8	0.0617826
10.2	0.0913014		11.6	0.121346		12.8	0.0755175
10.2	0.0750516		11.6	0.137753		12.8	0.0630114
10.2	0.122679		11.6	0.0683418		12.8	0.0936975
10.2	0.0538491		11.6	0.0898396		12.8	0.116977
10.2	0.19012		11.6	0.126057		12.8	0.1276
10.2	0.142487		11.6	0.140601		12.8	0.100424
10.2	0.162251		11.6	0.0926064		8.5	0.116774
10.2	0.0696622		11.6	0.182688		8.5	0.149376
10.2	0.152457		11.6	0.124492		8.5	0.178955
10.2	0.167623		11.6	0.182775		8.5	0.121955
10.2	0.151095		11.6	0.255329		8.5	0.125462
10.2	0.157485		11.6	0.366938		8.5	0.129989
10.2	0.0866883		11.6	0.221563		8.5	0.110584
10.2	0.0895133		11.6	0.120341		8.5	0.184666
10.2	0.102975		11.6	0.262153		8.5	0.119404
10.2	0.183514		11.6	0.187986		8.5	0.133168
10.2	0.190456		11.6	0.12114		8.5	0.121435
10.2	0.12488		11.6	0.144834		8.5	0.127557
10.2	0.103698		11.6	0.0762977		8.5	0.191295
10.2	0.104095		11.6	0.152422		8.5	0.135495
10.2	0.0451807		11.6	0.0700469		8.5	0.141278
10.2	0.104296		12.6	0.0727866		8.5	0.122508
10.2	0.160216		12.6	0.0638723		8.5	0.119358
10.2	0.137042		12.6	0.140833		8.5	0.105378
10.2	0.346076		12.6	0.144683		8.5	0.119973
10.2	0.0705264		12.6	0.144069		8.5	0.184549
10.2	0.111401		12.6	0.0716179		8.5	0.119926
10.2	0.148664		12.6	0.103468		8.5	0.119634
10.2	0.0963582		12.6	0.174456		8.5	0.129996
10.2	0.151256		12.6	0.250566		8.5	0.0990754
10.2	0.114231		12.6	0.109162		1.3	0.0756069
10.2	0.195723		12.6	0.0382134		1.3	0.0675237
1.8	0.177658		12.6	0.0382863		1.3	0.0904765
1.8	0.112814		12.6	0.0589616		1.3	0.048337
1.8	0.0991489		12.6	0.109552		1.3	0.0936604
1.8	0.100169		12.6	0.0750668		1.3	0.0655201
1.8	0.0998896		12.6	0.107923		1.3	0.0592872
1.8	0.144563		12.6	0.138013		1.3	0.080879
1.8	0.0821345		12.6	0.171694		1.3	0.0895983
1.8	0.0868883		12.6	0.144778		1.3	0.0966581
1.8	0.154205		12.6	0.168533		1.3	0.0864717
1.8	0.0833046		12.6	0.196341		1.3	0.0747251
1.8	0.13622		12.6	0.239705		1.3	0.0579563
1.8	0.169329		12.6	0.10951		1.3	0.084976
1.8	0.137793		12.6	0.150365		1.3	0.0709372
1.8	0.06023		12.6	0.179674		1.3	0.0963618
1.8	0.0587252		17.8	0.14023		1.3	0.0964921
1.8	0.135341		17.8	0.100177		1.3	0.0744013
1.8	0.0645276		17.8	0.107871		1.3	0.0889009
1.8	0.0664576		17.8	0.109725		1.3	0.0551791
1.8	0.139194		17.8	0.059307		1.3	0.0455004
1.8	0.0707105		17.8	0.100124		1.3	0.0723789
1.8	0.0897721		17.8	0.0766919		1.3	0.0679515
1.8	0.0925772		17.8	0.0969027		1.3	0.0872126
1.8	0.05963		17.8	0.0815476		1.3	0.0955012
1.8	0.0580533		17.8	0.0475952		1.3	0.0720982
1.8	0.0405736		17.8	0.0804919		1.3	0.0598096
1.8	0.122158		17.8	0.0608586		1.3	0.0907367
1.8	0.0474991		17.8	0.0945626		1.3	0.0667699
1.8	0.0640047		17.8	0.0888029		1.3	0.091423
1.8	0.0953347		17.8	0.130021		1.3	0.125606
1.8	0.138562		17.8	0.108552		1.3	0.117965
1.8	0.0978326		17.8	0.0825211		1.3	0.0629879
1.8	0.056849		17.8	0.0952214		1.3	0.0818803
1.8	0.0939258		17.8	0.0814503		1.3	0.0443486
1.8	0.161271		17.8	0.0917481		1.3	0.0482251
1.8	0.122772		17.8	0.0989208		1.3	0.049871
1.8	0.0810425		17.8	0.122256		1.3	0.107714
1.8	0.0774663		2.8	0.147508		1.3	0.140128
1.8	0.0678677		2.8	0.163707		14.5	0.120832
1.8	0.144449		2.8	0.0727043		14.5	0.183915
1.8	0.135966		2.8	0.100918		14.5	0.173632
1.8	0.0705446		2.8	0.0590967		14.5	0.151848
1.8	0.0847669		2.8	0.0463835		14.5	0.102162
1.8	0.180826		2.8	0.0639272		14.5	0.135948
1.8	0.12227		2.8	0.0455996		14.5	0.233242
1.8	0.125449		2.8	0.0291504		14.5	0.137428
1.8	0.0786126		2.8	0.0533422		14.5	0.108305
1.8	0.122354		2.8	0.140907		14.5	0.114618
1.8	0.175036		2.8	0.10812		14.5	0.104144
1.8	0.0711077		2.8	0.0879951		14.5	0.126799
17.3	0.120686		2.8	0.0679467		14.5	0.138251
17.3	0.0661549		2.8	0.0683815		14.5	0.12037
17.3	0.0830922		2.8	0.0919605		14.5	0.125429
17.3	0.101255		2.8	0.0606098		19.3	0.11193
17.3	0.0733408		2.8	0.134058		19.3	0.199187
17.3	0.0687332		2.8	0.0600865		19.3	0.267099
17.3	0.119045		2.8	0.10304		19.3	0.195438
17.3	0.0542114		11.8	0.166432		19.3	0.0567487
17.3	0.134519		11.8	0.181609		19.3	0.0533698
17.3	0.0950722		11.8	0.160547		19.3	0.0933759
17.3	0.117095		11.8	0.150479		19.3	0.107806
17.3	0.0963834		11.8	0.159635		19.3	0.106417
17.3	0.180653		11.8	0.151026		19.3	0.0681784
17.3	0.274782		11.8	0.189689		19.3	0.0880517
17.3	0.0949957		11.8	0.181693		19.3	0.106062
17.3	0.200768		11.8	0.189277		19.3	0.110303
17.3	0.169448		11.8	0.18018		19.3	0.158691
17.3	0.10248		11.8	0.202048		19.3	0.12818
17.3	0.184966		11.8	0.186366		19.3	0.0560907
17.3	0.0725495		11.8	0.187152		19.3	0.0435807
17.3	0.0924561		11.8	0.18041		19.3	0.0555082
17.3	0.157635		11.8	0.212922		19.3	0.277525
17.3	0.231295		11.8	0.200114		19.3	0.161061
17.3	0.115834		11.8	0.186207		19.3	0.170006
17.3	0.112679		11.8	0.212121		19.3	0.0597621
17.3	0.086515		11.8	0.18618		19.3	0.0544292
17.3	0.129553		11.8	0.172978		19.3	0.0648756
17.3	0.121997		11.8	0.152276		19.3	0.382134
17.3	0.0624568		11.8	0.212837		19.3	0.146497
17.3	0.0507776		11.8	0.157938		19.3	0.158415
17.3	0.169623		11.8	0.219788		19.3	0.149018
17.3	0.209344		11.8	0.180574		19.3	0.153284
8.6	0.136954		11.8	0.183082		19.3	0.12831
8.6	0.200962		11.8	0.170709		19.3	0.0934309
8.6	0.164827		11.8	0.174241		19.3	0.142496
8.6	0.165875		1.9	0.075233		19.3	0.136205
8.6	0.117174		17.7	0.134174		19.3	0.120798
8.6	0.270846		17.7	0.146669		19.3	0.193855
8.6	0.114587		17.7	0.14902		19.3	0.12645
8.6	0.221203		17.7	0.0930247		19.3	0.245524
8.6	0.114221		17.7	0.0739599		19.3	0.134318
8.6	0.0885395		17.7	0.053192		19.3	0.076403
8.6	0.258154		17.7	0.0751842		19.3	0.0733079
17.5	0.195328		17.7	0.025575		19.3	0.0549698
17.5	0.23735		17.7	0.0269515		4.3	0.192527
17.5	0.232025		17.7	0.0285303		4.3	0.150572
17.5	0.0947318		17.7	0.0233722		4.3	0.217094
17.5	0.183719		17.7	0.0253326		4.3	0.177785
17.5	0.184564		17.7	0.0474067		4.3	0.110008
17.5	0.0826645		17.7	0.0399466		4.3	0.129496
17.5	0.0853324		17.7	0.0483656		4.3	0.172617
17.5	0.307127		17.7	0.138406		4.3	0.201612
17.5	0.243672		17.7	0.0565765		4.3	0.189044
17.5	0.0387204		17.7	0.0648458		4.3	0.187184
17.5	0.180257		17.7	0.0771463		4.3	0.19094
17.5	0.107859		17.7	0.0948405		4.3	0.191968
17.5	0.139079		17.7	0.130113		4.3	0.216776
17.5	0.180245		17.7	0.0592943		4.3	0.223849
17.5	0.16108		17.7	0.0990793		4.3	0.0980427
17.5	0.188601		17.7	0.182801		16.5	0.122505
17.5	0.191466		17.7	0.0739928		16.5	0.128345
17.5	0.223085		17.7	0.0392879		16.5	0.221495
17.5	0.376727		17.7	0.126533		16.5	0.182228
17.5	0.321083		1	0.0773993		16.5	0.109138
17.5	0.228314		1	0.0703313		16.5	0.0861558
17.5	0.0498236		1	0.0725291		16.5	0.281423
17.5	0.0505023		1	0.0438956		16.5	0.188137
17.5	0.112528		1	0.0550759		16.5	0.071318
17.5	0.164441		1	0.0349397		16.5	0.0928378
17.5	0.100423		1	0.0311008		16.5	0.0449788
17.5	0.230201		1	0.0356156		16.5	0.0820908
17.5	0.194041		1	0.0324624		16.5	0.0940355
1.8	0.077594		1	0.0563982		16.5	0.0557237
1.8	0.108375		1	0.0455429		16.5	0.0838945
1.8	0.109619		1	0.0771334		16.5	0.0939681
1.8	0.0713861		1	0.0706708		16.5	0.0802701
1.8	0.0391503		1	0.0650792		16.5	0.0553467
1.8	0.051027		1	0.146106		16.5	0.0662799
1.8	0.0556674		1	0.0571857		16.5	0.0814793
1.8	0.049723		1	0.0733659		16.5	0.0947939
1.8	0.0231441		1	0.0994538		16.5	0.115304
1.8	0.022112		1	0.0942034		16.5	0.0335017
1.8	0.0331336		1	0.121328		16.5	0.0752996
1.8	0.0670616		1	0.0580791		16.5	0.102506
1.8	0.05829		1	0.0605489		16.5	0.0808657
1.8	0.0741734		1	0.0762738		16.5	0.0824167
1.8	0.0916317		1	0.0445228		16.5	0.0698515
1.8	0.0853373		1	0.0364659		16.5	0.0865117
1.8	0.132214		1	0.0395208		16.5	0.091454
1.8	0.101334		1	0.116434		16.5	0.0694224
1.8	0.0356023		1	0.0671328		16.5	0.0842295
1.8	0.0766199		1	0.0947286		16.5	0.0529308
1.8	0.066246		1	0.0551469		5	0.0958788
1.8	0.109764		1	0.0352411		5	0.162776
1.8	0.0906065		11.9	0.117177		5	0.0913364
1.8	0.0809826		11.9	0.0920889		5	0.182966
1.8	0.0918559		11.9	0.0925905		5	0.0667332
1.8	0.042207		11.9	0.0892781		5	0.07849
1.8	0.111105		11.9	0.0883547		5	0.262052
1.8	0.0859166		11.9	0.105637		5	0.118056
1.8	0.0950087		11.9	0.110637		5	0.14889
1.8	0.0961891		11.9	0.156983		5	0.105145
1.8	0.0549843		11.9	0.132065		5	0.0991718
1.8	0.172326		11.9	0.160667		5	0.125124
1.8	0.0520163		11.9	0.11515		5	0.0741544
1.8	0.0915741		11.9	0.0959073		5	0.107721
1.8	0.170626		11.9	0.189628		5	0.0869854
1.8	0.0725406		11.9	0.163956		15.1	0.177911
1.8	0.0525568		11.9	0.131336		15.1	0.391804
1.8	0.164621		11.9	0.160554		15.1	0.284935
1.8	0.0762221		11.9	0.192459		15.1	0.103248
1.8	0.0816149		11.9	0.210869		15.1	0.089044
1.8	0.103261		11.9	0.262753		15.1	0.136039
1.8	0.114462		11.9	0.233456		15.1	0.16618
1.8	0.112992		11.9	0.324138		15.1	0.201545
14.5	0.0448146		11.9	0.214466		15.1	0.27166
14.5	0.113702		11.9	0.218373		15.1	0.102374
14.5	0.0263117		11.9	0.207209		15.1	0.0593945
14.5	0.0750502		11.9	0.201168		15.1	0.11102
14.5	0.114789		11.9	0.197459		15.1	0.0972071
14.5	0.0505525		11.9	0.10324		15.1	0.13791
14.5	0.0361576		11.9	0.116739		15.1	0.171189
14.5	0.034325		11.9	0.13302		15.1	0.0871327
14.5	0.0263044		15.6	0.0514264		15.1	0.0981788
14.5	0.0251194		15.6	0.0538612		15.1	0.0465851
14.5	0.0317913		15.6	0.185851		15.1	0.0845557
14.5	0.0531029		15.6	0.105585		15.1	0.170822
14.5	0.0330855		15.6	0.0377814		15.1	0.0887622
14.5	0.10053		15.6	0.0698502		15.1	0.102863
14.5	0.0379051		15.6	0.0401603		15.1	0.286877
14.5	0.0410849		15.6	0.0812356		15.1	0.0695643
14.5	0.0858454		15.6	0.0999005		15.1	0.111775
14.5	0.0349962		15.6	0.10267		15.1	0.281083
14.5	0.07246		15.6	0.0918803		15.1	0.0922841
14.5	0.0514337		15.6	0.163887		15.1	0.0831128
14.5	0.0456173		15.6	0.0904728		15.1	0.192772
8.4	0.158054		15.6	0.0915708		15.1	0.0702874
8.4	0.144514		15.6	0.0918625		15.1	0.0912006
8.4	0.123312		15.6	0.127262		15.1	0.0950356
8.4	0.0963925		6.8	0.135942		15.1	0.154218
8.4	0.119589		6.8	0.0790218		15.1	0.116278
8.4	0.0709049		6.8	0.0824471		15.1	0.118596
8.4	0.137564		6.8	0.0566093		15.1	0.0781963
8.4	0.108534		6.8	0.0889835		15.1	0.101287
8.4	0.145765		6.8	0.0445731		15.1	0.13867
8.4	0.0984888		6.8	0.0593111		15.1	0.100374
8.4	0.0536107		6.8	0.102847		15.1	0.149448
8.4	0.150521		6.8	0.0480835		15.1	0.139481
8.4	0.116345		6.8	0.103017		15.1	0.0997786
8.4	0.0953899		6.8	0.120191		15.1	0.100604
8.4	0.0859317		6.8	0.039317		8.4	0.220927
8.4	0.0779386		6.8	0.0707999		8.4	0.178227
8.4	0.128095		6.8	0.0563141		8.4	0.225651
8.4	0.0806297		6.8	0.0569755		8.4	0.145558
8.4	0.117414		6.8	0.0440615		8.4	0.072964
8.4	0.0544222		6.8	0.0267275		8.4	0.190676
8.4	0.064965		6.8	0.0323513		8.4	0.154791
8.4	0.0418839		6.8	0.0722875		8.4	0.210448
8.4	0.0640155		6.8	0.0573151		8.4	0.202974
8.4	0.112583		6.8	0.104952		8.4	0.0965195
8.4	0.0856872		6.8	0.115008		8.4	0.0624852
8.4	0.0387947		6.8	0.128224		8.4	0.0881681
12	0.137795		6.8	0.119522		8.4	0.139943
12	0.180462		6.8	0.113342		8.4	0.0467157
12	0.108306		6.8	0.0782968		8.4	0.172008
12	0.127427		6.8	0.092398		8.4	0.119774
12	0.102852		6.8	0.200911		8.4	0.202237
12	0.0901801		6.8	0.0986605		8.4	0.0330647
12	0.139534		6.8	0.166598		8.4	0.0513269
12	0.0952017		6.8	0.121038		8.4	0.174343
12	0.169456		15.9	0.186197		8.4	0.0405322
12	0.108498		15.9	0.166484		8.4	0.0299058
12	0.112992		15.9	0.144781		8.4	0.0335768
12	0.135197		15.9	0.127551		8.4	0.0328409
12	0.0840193		15.9	0.11743		8.4	0.0495457
12	0.113422		15.9	0.121964		14.8	0.171843
12	0.131399		15.9	0.128516		14.8	0.519552
12	0.174996		15.9	0.14136		14.8	0.166413
12	0.201802		15.9	0.121045		14.8	0.271594
12	0.128081		15.9	0.160459		14.8	0.163443
12	0.113207		15.9	0.175346		14.8	0.17346
12	0.124353		15.9	0.136109		14.8	0.158578
12	0.158601		15.9	0.130119		14.8	0.138766
12	0.148085		15.9	0.113536		14.8	0.145203
12	0.0989947		15.9	0.128911		14.8	0.137721
12	0.112563		15.9	0.108505		14.8	0.175668
12	0.0971606		15.9	0.134566		14.8	0.147021
12	0.128173		15.9	0.113788		14.8	0.219285
12	0.117548		15.9	0.137674		14.8	0.173963
12	0.164765		15.9	0.130021		5.9	0.0866795
11.9	0.3873		15.9	0.117426		5.9	0.0690654
11.9	0.40585		15.9	0.0748089		5.9	0.0953449
11.9	0.294953		15.9	0.0772302		5.9	0.0947062
11.9	0.273586		15.9	0.0668952		5.9	0.0999098
11.9	0.395078		15.9	0.0982644		5.9	0.219562
11.9	0.366334		15.9	0.072745		5.9	0.133228
11.9	0.410488		15.9	0.0706427		5.9	0.144888
11.9	0.577515		15.9	0.091803		5.9	0.165131
11.9	0.339843		15.9	0.0709778		2	0.156081
11.9	0.303481		15.9	0.0796583		2	0.0994653
11.9	0.153		15.9	0.0825248		2	0.141686
11.9	0.108015		15.9	0.0786387		2	0.158498
11.9	0.328422		15.9	0.0783709		2	0.149704
11.9	0.17538		15.9	0.0937849		2	0.11414
11.9	0.206784		15.9	0.0849804		2	0.110197
11.9	0.271709		15.9	0.120896		2	0.14565
11.9	0.14316		15.9	0.128549		2	0.223138
11.9	0.24685		15.9	0.0664332		2	0.12581
11.9	0.256387		15.9	0.0818865		2	0.152976
11.9	0.317771		15.9	0.100566		2	0.116368
11.9	0.369895		15.9	0.0847097		2	0.104183
11.9	0.332366		15.9	0.0943091		2	0.122582
11.9	0.27734		15.9	0.0865997		2	0.0672983
11.9	0.185637		10.6	0.101323		2	0.107509
11.9	0.336142		10.6	0.0592832		2	0.0969227
11.9	0.413683		10.6	0.067411		2	0.0968915
11.9	0.359578		10.6	0.0852165		2	0.0969744
11.9	0.204473		10.6	0.0537332		2	0.0969329
11.9	0.264512		10.6	0.0597115		2	0.134538
11.9	0.235263		10.6	0.0441182		2	0.135346
11.9	0.254926		10.6	0.0686614		2	0.0744758
11.9	0.145572		10.6	0.0682534		2	0.113791
11.7	0.21459		10.6	0.0978628		2	0.0830593
11.7	0.12301		10.6	0.11345		13.3	0.125189
11.7	0.292017		10.6	0.11553		13.3	0.222303
11.7	0.151457		10.6	0.12265		13.3	0.369882
11.7	0.171657		10.6	0.124706		13.3	0.471094
11.7	0.188899		10.6	0.0628547		13.3	0.204819
11.7	0.130822		10.6	0.0795277		13.3	0.160367
11.7	0.318378		10.6	0.0871833		13.3	0.133471
11.7	0.211113		10.6	0.127629		13.3	0.15566
11.7	0.0385081		10.6	0.127215		13.3	0.191848
11.7	0.0403632		10.6	0.140182		13.3	0.504659
11.7	0.0585131		10.6	0.160117		13.3	0.127633
11.7	0.119732		10.6	0.0391176		13.3	0.205914
11.7	0.184643		10.6	0.0374241		13.3	0.101475
11.7	0.176856		10.6	0.0738659		13.3	0.116514
11.7	0.222213		10.6	0.0645415		13.3	0.237252
11.7	0.177705		10.6	0.0482278		13.3	0.261408
11.7	0.24402		10.6	0.165863		13.3	0.149008
11.7	0.184748		10.6	0.132903		13.3	0.0625904
11.7	0.229509		10.6	0.114021		13.3	0.0864265
11.7	0.168939		10.6	0.14269		13.3	0.0674056
11.7	0.230864		10.6	0.0427857		13.3	0.0711823
11.7	0.0955048		10.6	0.0475974		13.3	0.323295
11.7	0.101414		10.6	0.127193		9.4	0.147728
11.7	0.0894749		10.6	0.149222		9.4	0.150651
11.7	0.131989		10.6	0.068711		9.4	0.160888
11.7	0.18361		10.6	0.0816889		9.4	0.0985856
11.7	0.180452		10.6	0.0714093		9.4	0.0980686
11.7	0.159552		10.6	0.250847		9.4	0.0816899
11.7	0.115269		3.3	0.0907184		9.4	0.0704386
11.7	0.163448		3.3	0.075072		9.4	0.159263
11.7	0.115001		3.3	0.0364124		9.4	0.060938
11.7	0.218854		3.3	0.0510047		9.4	0.0492812
11.7	0.365919		3.3	0.0738371		9.4	0.0955982
15.8	0.139273		3.3	0.0530866		9.4	0.0756455
15.8	0.274146		3.3	0.118039		9.4	0.0600191
15.8	0.412978		3.3	0.131617		9.4	0.111504
15.8	0.243803		3.3	0.18473		13.4	0.0706035
15.8	0.323289		3.3	0.0923331		13.4	0.0663723
15.8	0.185338		3.3	0.0488382		13.4	0.0377349
15.8	0.203689		3.3	0.0581789		13.4	0.0772935
15.8	0.249085		3.3	0.105489		13.4	0.0548049
15.8	0.298287		3.3	0.085893		13.4	0.142292
15.8	0.332988		3.3	0.0949154		13.4	0.0841393
15.8	0.131722		3.3	0.0315299		13.4	0.0778232
15.8	0.287501		3.3	0.055478		13.4	0.0485185
15.8	0.227874		3.3	0.0536116		13.4	0.0742502
15.8	0.347493		3.3	0.0574793		13.4	0.0669089
15.8	0.200047		10.3	0.111429		13.4	0.141768
15.8	0.389702		10.3	0.138822		13.4	0.0714103
15.8	0.260701		10.3	0.192937		13.4	0.0583887
15.8	0.353691		10.3	0.109808		13.4	0.0453104
15.8	0.302112		10.3	0.124295		13.4	0.0802043
15.8	0.114363		10.3	0.128465		13.4	0.0938453
15.8	0.283758		10.3	0.187912		13.4	0.13871
15.8	0.220603		10.3	0.149346		13.4	0.0960426
15.8	0.234771		10.3	0.0570455		13.4	0.119595
15.8	0.204159		10.3	0.0861125		13.4	0.0841973
15.8	0.257869		10.3	0.075558		13.4	0.048204
15.8	0.120678		10.3	0.0836289		13.4	0.0571282
15.8	0.23194		10.3	0.0738549		13.4	0.0531447
15.8	0.264335		10.3	0.0808794		13.4	0.0547624
15.8	0.294018		10.3	0.0919063		13.4	0.0758759
3.3	0.0894539		10.3	0.0731045		11.3	0.148752
3.3	0.0506785		10.3	0.0842425		11.3	0.154464
3.3	0.1121		10.3	0.0932369		11.3	0.150658
3.3	0.12619		10.3	0.0706566		11.3	0.459225
3.3	0.103822		1	0.0937101		11.3	0.0589606
3.3	0.0722651		1	0.0869621		11.3	0.0708282
3.3	0.114474		1	0.0849337		11.3	0.10023
3.3	0.160913		1	0.0604019		11.3	0.0656684
3.3	0.0563362		1	0.0488949		11.3	0.11104
3.3	0.106134		1	0.0506136		11.3	0.0711109
3.3	0.0998625		1	0.0550889		11.3	0.134905
3.3	0.155431		1	0.0538379		13.1	0.199255
3.3	0.179933		1	0.0410082		13.1	0.170437
3.3	0.209454		1	0.0478158		13.1	0.141118
3.3	0.116564		1	0.0565398		13.1	0.15892
3.3	0.127087		1	0.0819207		13.1	0.0772607
3.3	0.137612		1	0.0486244		13.1	0.108715
3.3	0.10298		1	0.0725342		13.1	0.0714833
3.3	0.164449		1	0.0607317		13.1	0.137767
3.3	0.178071		1	0.0349475		13.1	0.102714
3.3	0.0920271		1	0.0755202		13.1	0.123736
3.3	0.146406		1	0.0999009		13.1	0.0807587
3.3	0.253572		1	0.077612		13.1	0.0552425
3.3	0.110342		1	0.0991667		13.1	0.132695
3.3	0.150142		1	0.0874425		13.1	0.0659122
3.3	0.0525785		1	0.082839		13.1	0.11387
3.3	0.0450224		1	0.0706748		13.1	0.06318
1.8	0.101594		1	0.073164		13.1	0.288663
1.8	0.0759628		1	0.136574		13.1	0.258775
1.8	0.0361931		1	0.0641016		13.1	0.096551
1.8	0.0934297		1	0.119013		13.1	0.0935745
1.8	0.0693651		1	0.0982182		13.1	0.046691
1.8	0.0437102		1	0.112103		16.7	0.155601
1.8	0.0864834		1	0.0747333		16.7	0.0454647
1.8	0.13906		1	0.107297		16.7	0.177664
1.8	0.128022		1	0.0421115		16.7	0.257377
1.8	0.117268		1	0.137494		16.7	0.0683125
1.8	0.127128		1	0.0637521		16.7	0.092097
19.7	0.071548		1	0.148893		16.7	0.183533
19.7	0.116747		1	0.129508		16.7	0.197622
19.7	0.0588499		1	0.0634945		16.7	0.178348
19.7	0.0417029		1	0.0924834		16.7	0.155235
19.7	0.0836421		12.8	0.0732876		16.7	0.0481053
19.7	0.041544		12.8	0.0593397		16.7	0.147023
19.7	0.0539835		12.8	0.0461455		16.7	0.155652
19.7	0.0559143		12.8	0.0467875		16.7	0.136016
19.7	0.0271438		12.8	0.0470986		16.7	0.0802116
19.7	0.0293195		12.8	0.0389538		16.7	0.110239
19.7	0.0329971		12.8	0.0527054		16.7	0.0591626
19.7	0.0275908		12.8	0.0505839		16.7	0.17374
19.7	0.0268287		12.8	0.115224		16.7	0.183922
19.7	0.0368287		12.8	0.0708772		16.7	0.0852456
19.7	0.0301928		12.8	0.0587122		16.7	0.120953
19.7	0.0322444		12.8	0.0675192		16.7	0.127343
19.7	0.0474184		12.8	0.061492		16.7	0.133122
19.7	0.116731		12.8	0.0500969		16.7	0.103261
19.7	0.0266944		12.8	0.0456928		16.7	0.184128
19.7	0.0882464		12.8	0.038722		16.7	0.0917423
11.6	0.0792656		12.8	0.0590059		16.7	0.172233
11.6	0.0433449		12.8	0.0694318		16.7	0.10985
11.6	0.0631545		12.8	0.0631549		16.7	0.105437
11.6	0.176883		12.8	0.0733303		16.7	0.0616857
11.6	0.0795512		12.8	0.189249		16.7	0.175145
11.6	0.377367		12.8	0.0752373		11	0.0899936
11.6	0.147123		12.8	0.0630129		11	0.06267
11.6	0.097449		8.5	0.251842		11	0.113705
11.6	0.261984		8.5	0.252266		11	0.108758
11.6	0.15354		8.5	0.270966		11	0.108152
11.6	0.348363		8.5	0.282365		11	0.125723
11.6	0.327815		8.5	0.245655		11	0.0923122
11.6	0.182576		8.5	0.261058		11	0.0908199
11.6	0.206788		8.5	0.257777		11	0.0955228
11.6	0.132622		8.5	0.244124		11	0.10002
11.6	0.160622		8.5	0.269725		11	0.0721513
11.6	0.304598		8.5	0.0929044		11	0.0745208
11.6	0.145775		8.5	0.119841		11	0.147879
11.6	0.162813		8.5	0.100903		17.5	0.0707129
11.6	0.0696656		8.5	0.0993353		17.5	0.0515529
11.6	0.0369712		8.5	0.0931873		17.5	0.0369115
11.6	0.0964317		8.5	0.115498		17.5	0.0604306
11.6	0.0910132		8.5	0.129883		17.5	0.0601406
11.6	0.180143		8.5	0.140425		17.5	0.0426668
11.6	0.102133		8.5	0.119624		17.5	0.0443577
11.6	0.0589089		8.5	0.101144		17.5	0.0396999
11.6	0.0822381		8.5	0.104861		17.5	0.0496808
11.6	0.124685		8.5	0.145963		17.5	0.0509695
11.6	0.0619343		8.5	0.144073		13.3	0.162485
11.6	0.0796143		8.5	0.160677		13.3	0.081671
11.6	0.120846		8.5	0.132306		13.3	0.0990502
11.6	0.0733984		8.5	0.123243		13.3	0.106511
11.6	0.0634019		8.5	0.153533		13.3	0.127212
11.6	0.0555225		8.5	0.135152		13.3	0.194404
11.6	0.0566583		8.5	0.117931		13.3	0.153524
11.6	0.0922528		1.3	0.0886562		13.3	0.135585
11.6	0.132264		1.3	0.0562597		13.3	0.142527
11.6	0.0837211		1.3	0.0601124		13.3	0.0943906
11.6	0.156475		1.3	0.0594323		13.3	0.126853
11.6	0.150588		1.3	0.0562131		13.3	0.0930312
11.6	0.171926		1.3	0.0582666		13.3	0.105595
11.6	0.0758091		1.3	0.0461163		13.3	0.103637
11.6	0.0844767		1.3	0.0416221		7.9	0.30546
11.6	0.116357		1.3	0.0563846		7.9	0.138894
11.6	0.101345		1.3	0.138413		7.9	0.126568
17.8	0.102866		1.3	0.0824241		7.9	0.160787
17.8	0.13048		1.3	0.0737094		7.9	0.131367
17.8	0.117147		1.3	0.0847075		7.9	0.170263
17.8	0.105211		1.3	0.0843762		7.9	0.128078
17.8	0.132708		1.3	0.0365642		7.9	0.211592
17.8	0.115994		1.3	0.220263		7.9	0.123015
17.8	0.118355		1.3	0.110185		7.9	0.107306
17.8	0.117394		1.3	0.134454		7.9	0.129745
17.8	0.222345		1.3	0.0615403		7.9	0.0993532
17.8	0.18027		1.3	0.0600123		7.9	0.151786
2.8	0.237522		1.3	0.0503615		7.9	0.116918
2.8	0.244477		1.3	0.0401742		7.9	0.134353
2.8	0.201723		1.3	0.109264		7.9	0.140504
2.8	0.193575		1.3	0.0905555		7.9	0.130784
2.8	0.0952574		1.3	0.0794761		7.9	0.169832
2.8	0.0661193		1.3	0.0381715		7.9	0.189174
2.8	0.122433		1.3	0.0713331		7.9	0.127293
2.8	0.202356		1.3	0.0727367		7.9	0.154253
2.8	0.100231		1.3	0.0778053		7.9	0.122337
2.8	0.108919		1.3	0.0728603		7.9	0.152755
2.8	0.0856727		1.3	0.0709359		7.9	0.177724
2.8	0.0761673		1.3	0.0675148		7.9	0.110846
2.8	0.190756		1.3	0.11876		7.9	0.130915
2.8	0.120457		1.3	0.0436012		7.9	0.115122
2.8	0.13094		1.3	0.0663858		8.7	0.26276
2.8	0.0637181		1.3	0.0680874		8.7	0.201851
2.8	0.25562		1.3	0.0924743		8.7	0.140414
2.8	0.0856254		14.5	0.158914		8.7	0.156231
2.8	0.038489		14.5	0.186816		8.7	0.0840701
2.8	0.0385315		14.5	0.190278		8.7	0.146643
11.8	0.261625		14.5	0.129229		8.7	0.0854208
11.8	0.263612		19.3	0.147478		8.7	0.124429
11.8	0.223299		19.3	0.107807		8.7	0.0667081
11.8	0.274615		19.3	0.0517512		8.7	0.0741462
11.8	0.222306		19.3	0.0673228		8.7	0.14809
11.8	0.251384		19.3	0.0546092		8.7	0.0827593
11.8	0.294763		19.3	0.063378		8.7	0.0849381
11.8	0.214933		19.3	0.0827911		8.7	0.130485
11.8	0.205219		19.3	0.119983		8.7	0.0826095
[truncated: 984 more rows]

## Sheet: Fig2b
Fig.2b
HFO HIL80
frontal			temporal			parietal			occipital
age	HFO rate		age	HFO rate		age	HFO rate		age	HFO rate
16.1	0.748052		16.1	0.0623377		16.1	1.65195		4.6	5.04462
16.1	0.685714		16.1	0.342857		16.1	1.09091		4.6	0.901832
16.1	0.872727		16.1	0.0623377		16.1	0.872727		4.6	2.5364
16.1	0.342857		16.1	0		16.1	0.935065		4.6	3.77642
16.1	0.124675		16.1	0.0311688		16.1	0.0935065		4.6	4.67825
16.1	0.592208		16.1	0		16.1	0.498701		4.6	3.63551
16.1	1.30909		16.1	0.249351		16.1	1.65195		5.1	0.976891
16.1	0.280519		16.1	1.24675		16.1	0.997403		5.1	3.05672
16.1	0.436364		16.1	1.4961		16.1	0.0311688		5.1	3.97059
16.1	0.436364		16.1	0.872727		16.1	0.903896		5.1	1.79622
16.1	0.0311688		16.1	0.561039		16.1	2.02597		14.9	2.31667
16.1	0.405195		16.1	1.09091		16.1	0.52987		14.9	2.11667
16.1	0.311688		16.1	0.218182		16.1	0.436364		14.9	3.96667
16.1	0.280519		16.1	0.187013		16.1	0		14.9	3.18333
16.1	0.124675		16.1	0.342857		16.1	1.99481		14.9	0.333333
16.1	0.81039		16.1	0.155844		16.1	0.0935065		14.9	5.81667
16.1	0.0935065		16.1	0.280519		16.1	0.872727		14.9	2.08333
16.1	0.467532		16.1	0.436364		16.1	0.685714		14.9	1.33333
16.1	1.02857		16.1	0.218182		16.1	0.716883		14.9	0.266667
16.1	0.872727		16.1	0.155844		16.1	0.124675		14.9	0.266667
16.1	0.654545		16.1	0.187013		16.1	0.561039		14.9	0.15
16.1	0.716883		16.1	0		16.1	0.561039		9.9	0.194647
16.1	0.654545		16.1	0.0311688		16.1	1.80779		9.9	0.0486618
16.1	0.623377		16.1	0.0935065		16.1	0.52987		9.9	0.145985
16.1	0		16.1	1.24675		16.1	0.498701		17.5	2.85235
16.1	0.0623377		16.1	1.62078		16.1	1.12208		17.5	1.30872
16.1	0.841558		16.1	0.311688		16.1	0.249351		17.5	1.14094
16.1	0.342857		16.1	1.09091		16.1	0.0311688		17.5	4.19463
4.6	4.11461		16.1	0.155844		4.6	4.98826		17.5	2.98658
4.6	5.66463		16.1	0.498701		4.6	3.83279		17.5	2.98658
4.6	1.46548		16.1	0		10.5	1.09574		17.5	1.44295
4.6	3.94551		16.1	0.405195		10.5	0.830105		17.5	3.08725
4.6	2.14185		16.1	0.218182		10.5	0.763697		17.5	1.1745
4.6	2.45186		16.1	0.0311688		10.5	0.531267		17.5	3.02013
10.5	0.298838		16.1	0.436364		10.5	0.298838		17.5	1.97987
10.5	0.697288		4.6	5.10099		10.5	1.79303		17.5	3.12081
10.5	0.232429		4.6	4.17097		10.5	2.45711		8.8	0.040107
10.5	1.42778		10.5	0.962922		10.5	2.45711		8.8	0
10.5	1.62701		10.5	0.697288		10.5	0.597676		8.8	0.040107
10.5	1.62701		10.5	0.166021		10.5	0.199225		8.8	0
10.5	0.0996126		10.5	0.166021		10.5	2.12507		8.8	0
10.5	0.0332042		10.5	0.0332042		10.5	1.06253		8.8	0
10.5	0.0332042		10.5	0.232429		10.5	2.32429		14.3	0.133482
10.5	1.06253		10.5	0		10.5	1.16215		14.3	0
10.5	2.02546		10.5	0		10.5	1.99225		14.3	3.28502
10.5	1.82623		10.5	0		10.5	0.664084		14.3	2.70531
10.5	0.498063		10.5	0.0664084		10.5	3.02158		14.3	2.15781
10.5	1.46099		10.5	0		10.5	0.962922		14.3	2.38325
10.5	1.36137		10.5	0.166021		10.5	0.39845		14.3	5.60386
10.5	2.55672		5.1	0.189076		10.5	0.63088		14.3	5.50725
10.5	1.92584		5.1	0.630252		10.5	2.92197		14.3	4.05797
10.5	1.39458		5.1	0.693277		5.1	1.22899		14.3	2.96296
10.5	0.863309		5.1	0.409664		5.1	2.20588		14.3	1.5781
10.5	2.09186		5.1	0.409664		14.9	3.36667		14.3	1.64251
10.5	1.95905		5.1	1.79622		14.9	0.55		17.6	0.459467
10.5	1.19535		5.1	7.97269		14.9	0.683333		17.6	1.36256
10.5	0.796901		5.1	1.63866		14.9	0.5		17.6	0.0792184
10.5	1.46099		5.1	1.98529		14.9	0.166667		17.6	0.396092
10.5	0.863309		5.1	5.79832		14.9	0.466667		17.6	0.316874
10.5	0.498063		5.1	2.04832		14.9	0.0833333		17.6	0.586216
10.5	1.12894		5.1	0.693277		14.9	0.05		17.6	1.69527
10.5	1.95905		5.1	1.63866		14.9	0.0666667		17.6	0.380248
10.5	0.962922		14.9	0		14.9	0.433333		10.7	9.75934
10.5	2.22468		14.9	0.0666667		14.9	0.0666667		10.7	1.24481
10.5	0.962922		14.9	0.183333		14.9	0.133333		10.7	12.3485
10.5	0.796901		14.9	0.133333		14.9	0.316667		10.7	1.04564
5.1	0.72479		14.9	0.466667		14.9	1		10.7	3.23651
5.1	1.10294		14.9	0.633333		14.9	0.283333		8.3	2.95163
5.1	1.32353		14.9	0.433333		14.9	0.05		8.3	1.41022
5.1	2.17437		14.9	0.666667		9.9	1.11922		8.3	1.607
5.1	0.567227		14.9	0.0166667		9.9	0.389294		8.3	1.80377
5.1	0.409664		14.9	0.0833333		9.9	0.583942		8.3	1.77098
5.1	1.51261		14.9	0.116667		9.9	0.632603		8.7	2.91667
5.1	2.52101		14.9	0.35		9.9	0.194647		8.7	1.85
5.1	8.06723		14.9	0.433333		9.9	0.0973236		8.7	2.36667
5.1	2.11134		14.9	0.15		9.9	0.0486618		8.7	1.68333
5.1	7.84664		14.9	0.316667		9.9	0		8.7	3.61667
5.1	3.4979		14.9	0.0666667		9.9	0		8.7	2.98333
5.1	1.0084		14.9	0.233333		9.9	0		11.9	1.55741
5.1	1.32353		14.9	0.35		9.9	0		11.9	0.105587
5.1	1.51261		14.9	0.116667		17.5	3.38926		11.9	0.607127
5.1	1.16597		14.9	0.383333		17.5	4.89933		11.9	4.35548
5.1	0.598739		14.9	0.483333		17.5	0.100671		11.9	4.93621
5.1	1.10294		14.9	0.1		17.5	1.94631		11.9	0.237571
5.1	0.472689		14.9	0.1		17.5	0.771812		11.9	3.22041
5.1	4.0021		14.9	0.166667		17.5	1.54362		11.9	1.55741
14.9	0.283333		14.9	0.45		17.5	0.033557		16.9	0
14.9	0.0833333		14.9	1.33333		17.5	0.0671141		16.9	0.876827
14.9	0.0333333		14.9	1.01667		17.5	0.402685		16.9	0.501044
14.9	1.16667		14.9	0.533333		17.5	0		16.9	0.0313152
14.9	1.1		14.9	0.433333		17.5	0.033557		16.9	0.563674
14.9	0.383333		14.9	0.5		17.5	0		16.9	0
14.9	0.183333		14.9	0.0833333		17.5	0		16.9	0.0939457
14.9	0.616667		14.9	0.183333		17.5	0		16.9	0.125261
14.9	0.85		9.9	0		17.5	0		17.7	1.99336
14.9	0.183333		9.9	0.0486618		15.5	0.0902482		17.7	1.69435
14.9	0.266667		9.9	0		15.5	1.62447		17.7	1.84385
14.9	0.0166667		9.9	0		15.5	0.391075		17.7	0.946844
14.9	0.35		9.9	0		15.5	1.26347		17.7	1.69435
14.9	0.416667		9.9	0		15.5	0.902482		9.5	0.764075
14.9	0.116667		9.9	0.0973236		15.5	0.451241		9.5	2.53351
14.9	0.833333		9.9	0.924574		15.5	0.88744		9.5	1.08579
14.9	0.15		9.9	0.243309		15.5	2.49687		9.5	1.24665
14.9	0.316667		9.9	0.194647		15.5	4.97869		17.8	1.31667
14.9	0.15		9.9	0.145985		15.5	0.646779		17.8	0.916667
14.9	0.116667		9.9	0		15.5	1.23339		14.6	0
9.9	0.145985		9.9	0		15.5	3.1286		14.6	0.0879336
9.9	0.194647		9.9	0.875912		15.5	2.30133		14.6	1.40694
9.9	0		9.9	0.0486618		15.5	1.77488		14.6	1.46556
9.9	0.291971		9.9	0		15.5	2.66232		14.6	0.205178
9.9	0		9.9	0.145985		15.5	2.66232		14.6	0.117245
9.9	0		9.9	0.194647		15.5	2.13587		14.6	0
9.9	0		9.9	0.0973236		15.5	4.66282		6.3	3.58001
9.9	0		9.9	0.681265		15.5	3.91075		6.3	1.8365
9.9	0		9.9	0.194647		8.8	0		6.3	1.55754
9.9	0		9.9	0.632603		8.8	0		6.3	2.5339
9.9	0.243309		9.9	0.0486618		8.8	0.0200535		6.3	0.674157
9.9	0.145985		9.9	0.729927		14.3	0		3.6	0.3
9.9	0		9.9	0.291971		14.3	0		3.6	0.366667
9.9	0		9.9	0		14.3	0		11.3	5.80099
9.9	0.486618		9.9	0		14.3	0		11.3	3.68384
9.9	0		9.9	0		14.3	0		11.3	1.39732
9.9	0.0486618		9.9	0.0486618		14.3	0		11.3	0.719831
9.9	0		9.9	0		14.3	0.0333704		4.5	0
9.9	0		9.9	0		14.3	0		4.5	0.061792
9.9	0.0486618		9.9	0		14.3	0		4.5	1.26674
9.9	7.10462		9.9	0		14.3	0		4.5	0.648816
9.9	0.145985		9.9	0		14.3	0.100111		4.5	1.05046
9.9	0.875912		9.9	0		14.3	0.567297		4.5	0.587024
9.9	0.194647		9.9	0		14.3	0.467186		4.5	0.339856
9.9	0.291971		9.9	0		14.9	0.0467532		4.5	0.030896
9.9	0.0486618		9.9	0		14.9	0.0311688		4.5	0.092688
9.9	0.0486618		9.9	0		14.3	2.44767		4.5	0.185376
9.9	0		17.5	1.81208		14.3	1.12721		10.2	1.61103
9.9	0.0486618		17.5	2.38255		17.6	1.36256		10.2	1.43687
9.9	0		17.5	1.07383		17.6	0.839715		10.5	1.85104
9.9	0		17.5	0		17.6	1.42593		10.5	0.370207
9.9	0		17.5	0.0671141		17.6	0.047531		10.5	4.17805
9.9	0		17.5	0.100671		17.6	0.205968		10.5	1.56016
9.9	0		17.5	0		17.6	0.047531		10.5	1.45439
9.9	0.0486618		17.5	0		17.6	0.0158437		10.5	0.449537
9.9	0.0973236		17.5	0		17.6	0.158437		10.5	0.290877
9.9	0		17.5	0.033557		17.6	3.27964		10.5	5.65888
9.9	0		17.5	0.033557		17.6	1.77449		10.5	3.30542
9.9	0.0486618		17.5	0.0671141		17.6	1.33087		10.5	1.87748
9.9	0		17.5	0.033557		17.6	1.21996		10.5	1.45439
9.9	0.0973236		17.5	0.033557		17.6	2.21811		5.1	2.71375
17.5	0		17.5	0		17.6	1.58437		5.1	1.00372
17.5	0		17.5	0		17.6	1.21996		5.1	5.76208
17.5	0.0671141		17.5	0		17.6	1.15659		5.1	3.2342
17.5	0.033557		17.5	0.201342		17.6	2.42408		5.1	1.74721
17.5	0.100671		17.5	0		17.6	0.411936		5.1	0.929368
17.5	0		17.5	0		17.6	0.237655		16.5	3.02394
17.5	0		17.5	0		17.6	0.237655		16.5	2.97354
17.5	0		15.5	0.0300827		17.6	1.66359		16.5	2.67115
17.5	0.0671141		15.5	0.150414		17.6	1.41009		16.5	5.41789
17.5	0		15.5	0.0150414		17.6	0.396092		16.5	5.79588
17.5	0		15.5	0.300827		17.6	1.34671		16.5	9.60101
17.5	1.04027		15.5	0.451241		17.6	0.47531		16.5	5.0147
17.5	0		15.5	0.721985		17.6	1.23581		16.5	3.93112
17.5	0		15.5	0.691903		17.6	1.29918		16.5	4.46031
17.5	0		15.5	0.451241		17.6	1.31503		16.5	0.579588
15.5	3.11356		15.5	0.0601655		17.6	0.0950621		16.5	0.125997
15.5	2.15092		15.5	0.511406		17.6	0.30103		16.5	0.0251995
15.5	2.73753		15.5	1.3086		17.6	0.966464		16.9	7.11362
15.5	0.421158		15.5	0.195538		10.7	5.37759		16.9	6.52082
15.5	1.39885		15.5	0.977689		10.7	2.29046		16.9	2.62526
15.5	1.78992		15.5	0.812234		10.7	3.08714		16.9	1.65138
15.5	1.60943		15.5	0.76711		10.7	1.44398		16.9	2.03246
15.5	1.3086		15.5	4.52745		10.7	2.19087		16.9	0.465773
15.5	0.76711		15.5	1.54926		10.7	1.44398		16.9	4.14961
15.5	1.44397		8.8	0		10.7	2.88797		16.9	7.41002
15.5	0.737027		8.8	0		10.7	2.04149		16.9	1.90543
8.8	0.0200535		8.8	0		10.7	0.79668		16.9	1.56669
8.8	0.220588		8.8	0		10.7	2.6888		16.9	1.77841
8.8	0.140374		8.8	0.0200535		10.7	0.746888		16.9	3.26041
8.8	0.140374		8.8	0		10.7	2.639		16.9	2.32886
8.8	0.040107		8.8	0		10.7	2.88797		16.9	1.39732
8.8	0.0802139		8.8	0		10.7	2.29046		2.3	3.97866
8.8	3.26872		8.8	0		10.7	2.24066		2.3	4.66463
8.8	0		8.8	0		10.7	2.58921		2.3	4.36738
8.8	0		8.8	0		10.7	2.98755		2.3	2.78963
8.8	0.0601604		8.8	0		10.7	2.14108		2.3	3.6128
8.8	0		8.8	0.0601604		10.7	2.83817		2.3	2.97256
8.8	0		8.8	0.100267		10.7	3.13693		2.3	3.47561
8.8	0		8.8	0.0200535		10.7	1.84232		2.3	3.47561
8.8	0		8.8	0		10.7	1.49378		5.2	0.961953
8.8	0		8.8	0		10.7	1.69295		5.2	0.775305
8.8	0		8.8	0.0200535		10.7	3.58506		5.2	0.63173
14.3	0		8.8	0		10.7	2.73859		5.2	2.59871
14.3	0		8.8	0		10.7	1.74274		5.2	0.186648
14.3	0.0333704		8.8	0		10.7	2.98755		5.2	0.430725
14.3	0.300334		8.8	0		10.7	4.0332		5.2	1.66547
14.3	0.0667408		8.8	0		10.7	3.3361		5.2	1.46447
14.3	0		8.8	0.140374		10.7	2.24066		5.2	1.20603
14.3	0.233593		8.8	0.240642		10.7	1.44398		21.9	4.77487
14.3	0.133482		8.8	0.0802139		10.7	2.04149		21.9	2.45026
14.3	0		8.8	0.100267		10.7	3.08714		21.9	3.26702
14.3	0.0333704		8.8	0.260695		10.7	1.94191		21.9	2.57592
14.3	0.100111		8.8	0.160428		10.7	0.497925		21.9	2.63874
14.3	0		8.8	0.140374		10.7	0.647303		21.9	3.26702
14.3	0.0667408		8.8	0.120321		10.7	6.07469		21.9	2.70157
14.3	0		8.8	0.0200535		10.7	0.547718		21.9	2.45026
14.3	0.133482		8.8	0.0802139		8.3	2.65646		21.9	3.83246
14.3	0.133482		8.8	0		8.3	3.86991		21.9	2.0733
14.3	0.433815		8.8	0		8.3	2.3777		21.9	4.8377
14.3	0.0667408		8.8	0		8.7	0.466667		21.9	3.07853
14.9	0.0155844		8.8	0.220588		8.7	2.05		21.9	4.20942
14.9	0.0311688		8.8	0.200535		8.7	2.71667		21.9	3.39267
14.9	0.0779221		14.3	0		8.7	2.8		21.9	4.20942
14.9	0		14.3	0		8.7	0.95		21.9	2.19895
14.9	0.155844		14.3	0		8.7	2.01667		21.9	1.88482
14.9	0.124675		14.3	0.333704		8.7	2.78333		21.9	1.88482
14.3	3.28502		14.3	0		8.7	1.11667		21.9	3.58115
14.3	2.6087		14.3	0.0667408		8.7	1.88333		21.9	3.51832
14.3	2.19002		14.3	0.100111		8.7	1.75		21.9	3.51832
14.3	1.83575		14.3	0		8.7	1.5		21.9	4.77487
14.3	1.73913		14.9	0.0311688		8.7	1.7		21.9	3.76963
14.3	1.93237		14.9	0		8.7	2.7		21.9	3.51832
14.3	3.22061		14.9	0		8.7	0.233333		21.9	3.20419
14.3	2.6087		14.9	0.0155844		8.7	1.58333		21.9	1.63351
14.3	0.805153		14.9	0.0935065		8.7	2.38333		21.9	1.63351
14.3	1.73913		14.9	0.311688		11.9	0		21.9	0.314136
14.3	0.837359		14.9	0.0467532		11.9	0		21.9	0.816754
17.6	0.681278		14.9	0		11.9	0.0263968		21.9	0.439791
17.6	0.982308		14.9	0		11.9	0		21.9	0.125654
17.6	1.17243		14.9	0.171429		11.9	0.263968		21.9	0
17.6	0.633747		14.9	0.0311688		11.9	0.0527937		15.3	0.601604
17.6	1.45762		14.9	0		11.9	0.0263968		15.3	1.20321
17.6	1.55268		14.9	0		11.9	0.184778		15.3	0.441176
17.6	1.9963		14.9	0		11.9	0.0263968		15.3	0.120321
17.6	2.01215		14.9	0		11.9	0.211175		15.3	0.040107
17.6	0.728809		14.9	0		11.9	0		15.3	0.802139
17.6	0.522841		14.9	0		11.9	0.0527937		15.3	1.56417
17.6	1.04568		14.9	0.187013		11.9	0.475143		15.3	0.120321
17.6	1.21996		14.3	2.89855		11.9	0		15.3	0.200535
17.6	0.380248		17.6	0		11.9	0.105587		15.3	0
17.6	0.47531		17.6	0.0792184		11.9	0.0527937		15.3	0.040107
17.6	1.14074		17.6	0		11.9	0.105587		14.2	3.57164
17.6	1.07737		17.6	0.0316874		11.9	0.844699		14.2	6.69459
17.6	1.45762		17.6	0.0158437		11.9	0.316762		14.2	4.89979
17.6	0.522841		17.6	0.0158437		11.9	0.686318		14.2	5.02543
17.6	1.86955		17.6	0		11.9	0.739111		14.2	4.61262
17.6	1.42593		17.6	0.0316874		11.9	0.0791905		14.2	3.5178
17.6	0.728809		17.6	0.90309		11.9	0.791905		14.2	4.88184
17.6	1.6319		17.6	0.205968		11.9	0.0263968		14.2	2.5845
17.6	1.53684		17.6	0.142593		16.9	0.125261		41.5	1.59819
17.6	0.918933		17.6	1.29918		16.9	1.25261		41.5	0.13544
17.6	1.90124		17.6	1.20412		16.9	0.344468		41.5	1.21896
17.6	0.0633747		17.6	0.681278		16.9	2.75574		41.5	1.16479
17.6	0		17.6	0.0950621		16.9	0.501044		12.5	0.914369
10.7	2.48963		17.6	0.396092		16.9	0.407098		12.5	5.18142
10.7	1.9917		17.6	0.126749		16.9	3.2881		12.5	2.74311
10.7	0.59751		17.6	0.427779		16.9	2.75574		12.5	6.57475
10.7	3.63485		17.6	0.570372		18.4	1.28333		12.5	3.13498
10.7	1.14523		17.6	0.0792184		18.4	1.13333		12.5	6.13933
10.7	3.58506		17.6	1.14074		18.4	0.533333		12.5	2.96081
10.7	1.29461		17.6	1.82202		18.4	3.86667		10.7	4.14847
10.7	0.995851		17.6	0.681278		18.4	4.35		10.7	3.62445
10.7	1.94191		17.6	1.18828		18.4	5.61667		10.7	1.52838
10.7	1.79253		17.6	0.205968		18.4	3.45		10.7	1.13537
10.7	1.79253		10.7	1.89212		18.4	0.216667		10.7	3.44978
10.7	11.2531		10.7	0		18.4	3.6		10.7	0.829694
10.7	2.19087		10.7	0.39834		18.4	0.183333		10.7	3.93013
10.7	8.41494		10.7	1.44398		18.4	0.0333333		10.7	5.10917
10.7	12.4481		10.7	1.49378		18.4	0.266667		10.7	5.58952
10.7	2.39004		10.7	2.39004		18.4	1.88333		10.7	3.88646
10.7	2.93776		10.7	0.79668		18.4	0.65		10.7	2.70742
10.7	4.63071		10.7	6.37344		18.4	0.15		10.7	3.44978
10.7	9.75934		10.7	1.69295		18.4	1.73333		10.7	2.70742
10.7	7.3195		10.7	2.48963		18.4	0.85		10.7	1.13537
10.7	2.04149		10.7	2.09129		18.4	0.816667		10.7	3.88646
10.7	1.04564		10.7	0.348548		18.4	0.783333		10.7	4.41048
10.7	1.24481		10.7	0.547718		18.4	0.75		10.7	0.760369
10.7	1.54357		10.7	0.348548		18.4	2.93333		10.7	3.97465
10.7	3.13693		10.7	13.7427		18.4	0.316667		10.7	2.28111
10.7	2.6888		10.7	0.946058		18.4	1.36667		10.7	0.794931
10.7	2.09129		10.7	0.348548		18.4	0.416667		10.7	1.72811
10.7	2.43983		10.7	1.3444		18.4	0.4		7.7	3.12857
10.7	0.896266		10.7	9.80913		18.4	0.95		7.7	5.44286
10.7	1.9917		8.3	0.541131		18.4	0.75		7.7	4.07143
8.3	1.41022		8.3	0.0491938		17.7	1.24585		7.7	3.12857
8.3	0.0983875		8.3	0.114785		17.7	1.09635		7.7	3.55714
8.3	0.86909		8.3	0.0819896		17.7	0.249169		7.7	2.57143
8.3	1.62339		8.3	0.0655917		17.7	0.697674		7.7	1.62857
8.3	1.00027		8.3	0.0983875		17.7	0.89701		7.7	2.31429
8.3	0.557529		8.3	0.0819896		17.7	1.94352		12	0.145513
8.3	0.196775		8.3	0.0655917		17.7	1.54485		12	6.23282
8.3	0.278765		8.3	0.295163		17.7	0.249169		12	4.00162
8.3	2.06614		8.3	0.262367		17.7	0.398671		12	6.18432
8.3	3.11561		8.3	0.377152		17.7	1.89369		12	2.78901
8.3	4.19787		8.3	1.37743		17.7	1.99336		12	2.35247
8.3	2.04974		8.3	1.19705		17.7	1.54485		12	1.72191
8.3	1.63979		8.3	1.21345		17.7	0.448505		9.3	3.85887
8.3	2.47609		8.7	0.366667		17.7	0.647841		9.3	1.74185
8.3	2.42689		8.7	0.0666667		17.7	0.0498339		9.3	0.0267977
8.3	1.14785		8.7	0.1		17.7	0.647841		9.3	0.133988
8.3	3.27958		8.7	0.116667		5.9	4.02685		9.3	2.46539
8.3	3.31238		8.7	0.35		5.9	2.33557		9.3	4.23403
8.3	3.55835		8.7	0.1		5.9	2.25503		9.3	2.73336
8.3	1.45942		8.7	0.783333		5.9	3.81208		9.3	4.36802
8.3	2.73845		8.7	1.46667		5.9	2.30872		9.3	2.46539
8.3	2.80404		8.7	2.76667		5.9	3.83893		9.3	5.11836
8.3	3.1812		8.7	2.03333		5.9	2.79195		9.3	0.80393
8.3	3.26319		8.7	1.65		5.9	1.95973		9.3	11.3086
8.3	1.63979		8.7	2.78333		5.9	1.55705		17.1	0.730337
8.3	2.44329		8.7	0.266667		5.9	2.01342		17.1	0.308989
8.3	2.3613		8.7	2.83333		5.9	4.72483		17.1	0.0561798
8.3	2.73845		8.7	1.71667		5.9	6.84564		17.1	0.533708
8.3	1.88576		8.7	0.983333		5.9	7.43624		17.1	0.140449
8.3	2.23012		8.7	1.43333		5.9	2.25503		17.1	0.196629
8.3	2.09893		8.7	1.08333		5.9	1.39597		17.1	0.280899
8.3	2.62367		11.9	0.0263968		5.9	1.63758		17.1	0
8.3	2.59087		11.9	0.290365		5.9	0.832215		17.1	0.983146
8.7	0.733333		11.9	0		5.9	4.67114		17.1	0.449438
8.7	0.866667		11.9	0		5.9	1.42282		17.1	0.11236
8.7	0.9		11.9	0		5.9	1.5302		17.1	0
8.7	1.56667		11.9	0		5.9	4.34899		17.1	0
8.7	1.68333		11.9	0		5.9	1.5302		17.1	0
8.7	1.91667		11.9	0		5.9	0.724832		15.6	0.186263
8.7	2		11.9	0.105587		5.9	2.1745		15.6	0.931315
8.7	2.78333		11.9	0.0263968		5.9	5.10067		15.6	4.14435
8.7	2.41667		11.9	0.237571		5.9	1.95973		15.6	5.33178
8.7	3		11.9	0.105587		5.9	4.42953		6.9	2.09726
8.7	3.46667		11.9	0.659921		5.9	5.26174		6.9	1.48936
8.7	4.5		11.9	0		5.9	4.56376		6.9	1.61094
8.7	2.23333		11.9	0		5.9	4.40268		6.9	1.76292
8.7	3.36667		11.9	0		5.9	4.67114		6.9	0.547112
8.7	3.6		11.9	0.0263968		5.9	2.84564		6.9	1.8541
8.7	1.9		11.9	0.0791905		9.5	1.00536		6.9	3.25228
8.7	3.05		11.9	0		9.5	1.56836		6.9	5.47112
11.9	0		16.9	0.125261		9.5	1.60858		6.9	2.37082
11.9	0		16.9	0.0939457		9.5	3.98123		6.9	1.2462
11.9	0		16.9	0		9.5	0.482574		6.9	1.21581
11.9	0.105587		16.9	0		9.5	1.52815		6.9	1.21581
11.9	0.105587		16.9	0.0313152		9.5	0.522788		6.9	0.759878
11.9	0.0791905		16.9	0.0939457		9.5	1.36729		6.9	0.699088
11.9	0.290365		18.4	0.4		9.5	1.04558		4.6	1.38386
11.9	0.158381		18.4	0.15		9.5	1.24665		4.6	1.33443
11.9	0.211175		18.4	0.65		9.5	1.56836		4.6	0.395387
11.9	0		18.4	0.0833333		17.8	0.1		4.6	0.593081
11.9	0		18.4	0.116667		17.8	0.633333		4.6	3.75618
11.9	0		18.4	0.333333		17.8	0.816667		4.6	2.66886
11.9	0		18.4	0.2		17.8	2.78333		4.6	1.53213
11.9	0		18.4	0.35		17.8	3.93333		4.6	0.29654
11.9	0		18.4	0.0833333		17.8	4.66667		4.6	0.593081
11.9	0		18.4	0.133333		17.8	0.45		19.8	14.2857
11.9	0		18.4	0.1		17.8	2.88333		19.8	6.64887
11.9	0		18.4	0.183333		17.8	0.85		19.8	3.65821
11.9	0		18.4	0.0333333		17.8	3.05		19.8	7.28972
11.9	0		18.4	0.466667		17.8	1.05		19.8	7.34312
11.9	0.105587		18.4	0.316667		17.8	1.48333		19.8	8.49132
11.9	0.554333		18.4	0.183333		17.8	2.23333		19.8	5.60748
11.9	1.34624		18.4	0.416667		17.8	0.75		5.9	7.18479
11.9	0.607127		18.4	0.8		17.8	0.916667		5.9	7.12843
11.9	0.105587		18.4	0.783333		17.8	0.533333		5.9	8.00188
11.9	0.0791905		18.4	0.566667		14.6	0.0879336		5.9	7.67786
11.9	0		18.4	0.5		14.6	0		5.9	6.80441
11.9	0.0527937		18.4	0.633333		14.6	0		5.9	7.94553
11.9	0.0527937		18.4	0.65		14.6	0		5.9	6.73398
11.9	0.0527937		18.4	1		15.7	0.1		5.9	5.60695
11.9	0.290365		18.4	0.733333		15.7	0.0333333		5.9	4.38131
11.9	0		18.4	0.916667		15.7	2.15		10.8	0.188186
11.9	0.237571		18.4	3.58333		15.7	0.533333		10.8	0.188186
11.9	0		18.4	1.11667		15.7	4.95		10.8	0.407737
11.9	1.6894		18.4	0.516667		15.7	0.8		10.8	3.45008
11.9	0.712714		18.4	1.33333		15.7	1.71667		10.8	1.56822
11.9	0.50154		18.4	0.966667		6.3	1.62728		10.8	1.09775
11.9	0.105587		17.7	0.0498339		6.3	2.34793		10.8	0.846837
11.9	0.395952		17.7	0.847176		6.3	1.02286		10.8	0.21955
11.9	0.633524		17.7	0.299003		6.3	0.278962		10.8	0.282279
11.9	0.131984		17.7	0.747508		6.3	0.999613		10.8	0.846837
11.9	0.554333		17.7	1.19601		6.3	0.51143		10.8	0.407737
11.9	0.765508		17.7	0.996678		6.3	0.488183		10.8	0.752744
11.9	0		17.7	0		6.3	0.534676		9.4	9.85119
11.9	0		17.7	0		6.3	0.813638		9.4	8.03571
11.9	0.131984		17.7	0.0996678		6.3	0.790391		9.4	6.69643
11.9	1.21425		17.7	0.0996678		6.3	0.534676		9.4	2.08333
11.9	0.0263968		17.7	0.398671		6.3	0.464936		2.8	2.30986
11.9	0.131984		17.7	0.299003		6.3	0.767145		2.8	6.47887
11.9	0		17.7	0.149502		6.3	1.39481		2.8	1.80282
11.9	0.976683		17.7	0.0498339		6.3	1.34831		2.8	1.77465
16.9	0.0626305		17.7	0.498339		6.3	2.16195		2.8	3.69014
16.9	0.0626305		17.7	0.847176		6.3	2.20845		2.8	1.69014
16.9	0		17.7	0.398671		6.3	1.02286		2.8	1.91549
16.9	0.0939457		17.7	0.199336		6.3	2.04572		2.8	1.43662
16.9	0.469729		17.7	0.498339		6.3	1.0926		2.8	2.59155
16.9	0		17.7	0		6.3	2.44091		2.8	9.57746
16.9	0.0626305		17.7	1.39535		6.3	0.51143		30.8	3.15079
16.9	0.219207		17.7	0.199336		3.6	0.566667		30.8	3.28582
16.9	0.59499		17.7	0.797342		3.6	0.566667		30.8	0.945236
16.9	1.06472		17.7	0.0996678		3.6	4.15		30.8	5.53638
16.9	2.03549		17.7	0		11.3	0.084686		30.8	4.23106
16.9	0.908142		17.7	0.0498339		11.3	0.338744		30.8	3.01575
16.9	0		17.7	0		11.3	0.338744		13.7	4.12389
16.9	0.0939457		17.7	1.34551		11.3	0.127029		13.7	3.68142
16.9	0.876827		17.7	0.0498339		11.3	0		13.7	1.46903
16.9	0.156576		17.7	0		11.3	0.465773		12.9	0.367751
16.9	2.03549		17.7	0.149502		11.3	0.042343		12.9	4.07355
16.9	2.31733		17.7	0		11.3	0.084686		12.9	2.54597
16.9	0.876827		17.7	0.0498339		11.3	1.43966		12.9	2.99859
16.9	0.0313152		17.7	1.69435		11.3	2.41355		12.9	3.9604
16.9	0.156576		17.7	0		11.3	2.41355		12.9	5.00707
16.9	0.0626305		17.7	0.498339		11.3	0.169372		12.9	5.31825
16.9	0.0939457		17.7	0.0498339		11.3	2.70995		12.9	3.64922
16.9	0.375783		17.7	0.149502		11.3	0.127029		12.9	1.92362
16.9	0.908142		17.7	0.498339		11.3	0.42343		12.9	1.01839
16.9	1.4405		17.7	0.299003		11.3	0.381087		12.9	0.19802
16.9	0.125261		17.7	0		11.3	0.296401		12.9	0.678925
16.9	0.219207		5.9	2.06711		11.3	0.084686		11.9	2.15429
16.9	2.84969		5.9	0.161074		4.5	0.15448		11.9	5.44396
16.9	0.375783		5.9	0.268456		4.5	0.339856		11.9	1.65939
16.9	1.00209		5.9	0.214765		4.5	0.339856		11.9	3.98836
16.9	1.53445		5.9	0.0268456		4.5	0.46344		11.9	4.1048
16.9	1.18998		5.9	0.0536913		4.5	0.216272		11.9	1.6885
16.9	0.407098		5.9	0.0805369		4.5	0.7724		10.2	2.37121
16.9	3.63257		5.9	0.295302		4.5	0.370752		10.2	3.26041
18.4	0.683333		5.9	0.644295		4.5	0.710608		10.2	1.14326
18.4	0.866667		5.9	0.375839		4.5	0.648816		10.2	1.69372
18.4	0.566667		5.9	0.187919		4.5	0.030896		10.2	2.28652
18.4	1.28333		5.9	1.07383		4.5	0.15448		10.2	1.60903
18.4	0.133333		5.9	0.483221		4.5	0.247168		10.2	3.3451
18.4	1.71667		5.9	0.805369		4.5	0.648816		10.2	1.1856
18.4	0.4		5.9	0.724832		4.5	1.39032		10.2	3.98024
18.4	1.33333		5.9	1.71812		10.2	2.96081		10.2	4.48836
18.4	0.2		5.9	0.0805369		10.2	1.34978		10.2	2.28652
18.4	0.183333		5.9	0.912752		10.2	1.00145		10.2	1.90543
18.4	0.833333		5.9	0.671141		10.2	0.740203		1.8	0.32
18.4	2.01667		5.9	0.134228		10.2	0.740203		1.8	0.032
18.4	1.66667		5.9	0.0268456		10.2	1.52395		1.8	2.176
18.4	0.866667		5.9	0.42953		10.2	1.00145		1.8	0.256
18.4	2.05		5.9	0.939597		10.2	0.827286		1.8	0.768
18.4	2.5		5.9	0.107383		10.2	0.827286		1.8	1.792
18.4	1.3		5.9	0.0805369		10.2	0.65312		1.8	0.448
18.4	3.5		5.9	2.20134		10.2	0.435414		17.3	3.85123
18.4	3.38333		5.9	1.39597		10.2	0.435414		17.3	4.10318
18.4	1.35		9.5	0.442359		10.2	1.34978		17.3	5.003
18.4	0.6		9.5	0.924933		10.2	0.914369		17.3	4.12118
18.4	2.11667		9.5	1.24665		10.2	1.17562		17.3	3.54529
18.4	2.75		9.5	0.723861		10.2	0.478955		17.3	3.61728
18.4	2.4		9.5	1.80965		10.2	0.609579		17.3	3.61728
18.4	2.45		9.5	0.603217		10.2	0.914369		17.3	5.75885
18.4	2		9.5	1.93029		10.5	1.48083		17.3	4.03119
18.4	0.616667		17.8	0.0166667		10.5	0.951961		17.3	3.79724
18.4	0.783333		17.8	0.0166667		10.5	0.766858		8.6	0.962327
18.4	1.78333		17.8	0.0666667		10.5	0.31732		8.6	0.335696
18.4	2.01667		17.8	0.166667		10.5	0.0793301		8.6	0.626632
18.4	0.933333		17.8	0.15		10.5	0		8.6	2.14845
18.4	1.41667		17.8	0.0166667		10.5	0.0264434		8.6	6.35584
18.4	0.133333		17.8	0.216667		10.5	0		8.6	6.5125
18.4	0.766667		17.8	0.366667		10.5	0.0528867		8.6	4.47594
17.7	1.69435		17.8	0.683333		10.5	0		8.6	5.57255
17.7	0.398671		17.8	0.0166667		10.5	0.0793301		8.6	2.28273
17.7	0.448505		17.8	0.0166667		10.5	1.18995		8.6	1.81276
17.7	0.89701		17.8	0.0333333		10.5	2.59145		8.6	0.895188
17.7	0.747508		17.8	0.1		5.1	0.185874		17.5	1.19107
17.7	0.398671		17.8	0.0666667		5.1	0.520446		17.5	1.10599
17.7	2.39203		17.8	0.3		5.1	0.483271		17.5	1.48883
17.7	0		17.8	0.0333333		5.1	0.334572		17.5	1.63772
17.7	0.448505		17.8	0.133333		5.1	0.63197		17.5	0.212691
17.7	0		17.8	1.26667		5.1	0.223048		17.5	0.361574
17.7	1.54485		17.8	0.45		5.1	0.669145		17.5	0.106345
17.7	0.89701		17.8	0.366667		5.1	2.52788		1.8	6.24277
17.7	0.0498339		17.8	0.866667		5.1	0.446097		1.8	6.02601
17.7	0.498339		17.8	0.783333		5.1	0.743494		1.8	6.02601
17.7	1.79402		17.8	0.366667		5.1	1.15242		1.8	2.51445
17.7	1.64452		17.8	0.266667		5.1	1.04089		1.8	1.6474
17.7	1.74419		17.8	0		5.1	2.60223		1.8	3.59827
17.7	0.199336		17.8	0.666667		5.1	0.780669		1.8	3.33815
17.7	0.199336		17.8	3.7		5.1	0		1.8	3.03468
17.7	1.04651		17.8	0.916667		5.1	2.04461		1.8	4.9422
17.7	0.149502		17.8	0.7		5.1	0.669145		1.8	3.16474
17.7	3.43854		17.8	0.533333		5.1	1.33829		1.8	3.64162
17.7	0		17.8	0.55		16.5	1.38597		14.5	0
17.7	0		17.8	2.88333		16.5	3.32633		14.5	0
17.7	1.14618		17.8	2.43333		16.5	1.15918		14.5	1.63043
17.7	0.0498339		17.8	1.28333		16.5	0.957581		14.5	4.60598
5.9	2.97987		17.8	2.21667		16.5	4.00672		14.5	1.75272
5.9	4.18792		17.8	2.1		16.5	5.56909		14.5	3.34239
5.9	3.97315		14.6	0		16.5	5.72029		14.5	2.97554
5.9	3.27517		14.6	0.0879336		16.5	3.93112		14.5	2.85326
5.9	5.74497		14.6	0.322423		16.5	5.77068		14.5	3.17935
5.9	8.61745		14.6	0.49829		16.5	0.125997		14.5	1.22283
5.9	4.08054		14.6	0.0293112		16.5	2.62075		14.5	7.5
5.9	3.51678		14.6	0.468979		16.5	0.453591		14.5	5.50272
5.9	5.44966		15.7	1.56667		16.5	1.88996		14.5	1.42663
5.9	5.79866		15.7	0		16.5	0.755985		14.5	0.652174
5.9	18.5235		15.7	1.2		16.5	0.50399		14.5	2.0788
5.9	1.5302		15.7	1.28333		16.5	1.05838		14.5	2.40489
5.9	10.5503		15.7	2.78333		16.5	0.251995		14.5	2.8125
5.9	5.10067		15.7	2.81667		16.5	0.806384		14.5	3.9538
5.9	2.38926		15.7	0.8		16.5	0.100798		14.5	2.44565
5.9	2.65772		15.7	0.15		16.5	0.98278		14.5	3.22011
5.9	3.48993		6.3	0		16.5	0.957581		14.5	2.52717
5.9	5.44966		6.3	0.116234		16.5	1.51197		14.5	1.99728
5.9	2.68456		6.3	0.255715		16.5	1.51197		8.4	5.08052
5.9	4.26846		6.3	0.0232468		16.5	3.25073		8.4	6.38961
9.5	0.402145		6.3	0.0232468		16.5	1.96556		8.4	6.88831
9.5	0.884718		6.3	0.162728		16.5	1.71357		8.4	2.30649
9.5	0.764075		6.3	0.418442		16.5	5.49349		8.4	9.1013
9.5	1.08579		6.3	1.27857		16.5	2.21756		8.4	6.95065
9.5	0.442359		6.3	0.232468		16.5	1.91516		8.4	6.32727
9.5	1.48794		6.3	0.185974		16.5	1.48677		12	1.62295
9.5	0.522788		6.3	0.255715		16.5	1.78916		12	0
9.5	0.563003		6.3	0.604417		16.5	4.8887		12	0.147541
9.5	1.24665		6.3	0.836885		16.5	0.806384		11.7	6.23439
9.5	1.36729		6.3	0.953119		16.5	1.68837		11.7	3.23802
9.5	0.201072		6.3	0.674157		16.5	2.69635		11.7	3.89046
9.5	0.241287		6.3	0.348702		16.5	3.22554		11.7	2.87555
9.5	0.321716		6.3	1.20883		16.5	1.41117		11.7	4.30125
9.5	0.442359		6.3	0.255715		16.5	1.10878		11.7	5.84776
9.5	0.120643		6.3	1.18559		16.5	1.73877		11.7	5.89609
17.8	0		6.3	2.25494		16.5	1.61277		11.7	3.81796
17.8	0.133333		6.3	0.488183		16.5	0		11.7	2.63391
17.8	0.316667		6.3	3.64975		16.5	1.13398		11.7	2.1023
17.8	0.0333333		6.3	2.69663		16.9	1.31263		15.8	8.10954
17.8	0.216667		6.3	2.25494		16.9	2.41355		15.8	6.38693
17.8	0		6.3	1.20883		16.9	0.84686		15.8	7.02297
17.8	0.933333		6.3	0.65091		16.9	0.804517		15.8	2.49117
17.8	2.43333		6.3	0.441689		16.9	1.43966		15.8	2.49117
17.8	1.53333		6.3	1.81325		16.9	1.65138		15.8	4.29329
17.8	0.983333		11.3	0		16.9	1.27029		15.8	7.04947
17.8	0.366667		11.3	0.084686		16.9	1.82075		15.8	6.0424
17.8	0.7		11.3	0.169372		16.9	0.592802		15.8	5.59187
17.8	2.61667		11.3	0.127029		16.9	2.96401		15.8	5.9364
17.8	1.75		11.3	0.084686		16.9	0.762174		15.8	5.30035
17.8	0.95		11.3	0.127029		16.9	3.72618		3.3	1.69972
17.8	1.68333		11.3	0		16.9	1.86309		3.3	3.017
17.8	2.61667		11.3	0		16.9	1.60903		3.3	3.44193
17.8	0.866667		11.3	0		16.9	1.60903		3.3	1.95467
17.8	1.66667		11.3	0.254058		16.9	0.973888		3.3	7.09632
17.8	2.01667		11.3	0.084686		16.9	0.677488		3.3	5.90652
17.8	1.01667		11.3	0		16.9	1.01623		3.3	1.57224
17.8	2.03333		11.3	0.381087		16.9	1.14326		3.3	6.71388
17.8	0.533333		11.3	0.508116		16.9	1.01623		3.3	4.67422
17.8	0.366667		11.3	0.169372		16.9	0.508116		3.3	3.95184
17.8	1.9		11.3	0.254058		16.9	1.94778		1.8	2.48276
17.8	1.48333		11.3	0.804517		16.9	0.508116		1.8	2.56552
17.8	2.4		11.3	0.42343		16.9	0.635145		1.8	3.31034
17.8	0.05		11.3	0.338744		16.9	2.07481		19.7	3.68715
17.8	0.116667		11.3	0.211715		16.9	3.72618		19.7	0
17.8	1.68333		11.3	0.254058		16.9	0.296401		19.7	0.28731
17.8	1.2		11.3	0.719831		16.9	1.1856		19.7	0.0478851
17.8	1.33333		11.3	0.381087		16.9	1.05857		11.6	5.17779
17.8	2.03333		11.3	0.635145		16.9	0.677488		11.6	4.93807
17.8	0.383333		11.3	0.042343		2.3	2.62957		11.6	2.22932
17.8	2.48333		11.3	0.084686		2.3	2.10366		11.6	2.54095
17.8	1.81667		4.5	0		2.3	2.40091		11.6	9.39672
17.8	2.08333		4.5	0		2.3	2.42378		11.6	5.00999
17.8	0.616667		4.5	0.092688		2.3	2.8125		11.6	5.60927
17.8	0.416667		4.5	0.587024		2.3	2.7439		11.6	8.4139
14.6	0.908647		4.5	0		2.3	2.53811		11.6	6.18458
14.6	1.11383		4.5	0		2.3	2.6753		11.6	6.56812
14.6	0.615535		4.5	0		2.3	2.40091		11.6	6.01678
14.6	0.205178		4.5	0		2.3	3.45274		11.6	8.65362
14.6	0.556913		4.5	0.30896		2.3	4.29878		12.6	0.614973
14.6	0.234489		4.5	0.061792		5.2	2.52692		12.6	6.41711
14.6	0.234489		4.5	0.370752		5.2	0.947595		12.6	5.96257
14.6	0.0586224		4.5	0.15448		5.2	0.11486		12.6	5.05348
14.6	2.02247		4.5	0.339856		5.2	1.23475		12.6	5.61497
14.6	2.08109		4.5	0.278064		5.2	1.1486		12.6	8.87701
14.6	1.0552		4.5	0.30896		5.2	3.35966		12.6	6.09626
14.6	0.175867		4.5	0.278064		5.2	0.143575		12.6	2.59358
14.6	1.23107		4.5	0.61792		5.2	1.0481		12.6	0
14.6	0		4.5	0.185376		5.2	1.06246		12.6	1.57754
14.6	1.02589		4.5	0.123584		5.2	6.70495		12.6	0.481283
14.6	0.49829		4.5	0.061792		5.2	0.358938		12.6	0.240642
14.6	1.93454		4.5	0		5.2	1.56497		12.6	1.20321
14.6	0		4.5	0		5.2	1.37832		12.6	0.26738
14.6	0		4.5	0		5.2	1.73726		17.8	3.41686
14.6	0.117245		4.5	0.401648		5.2	1.8234		17.8	6.37813
14.6	0.0293112		4.5	0		5.2	2.31156		17.8	5.42141
14.6	0.0293112		4.5	0.092688		5.2	2.58435		17.8	3.87244
14.6	0.117245		4.5	0.865088		5.2	2.92893		17.8	3.32574
14.6	0.263801		4.5	0.278064		5.2	0.603015		17.8	5.55809
14.6	0.0293112		4.5	0.216272		5.2	1.7229		17.8	3.64465
14.6	1.70005		4.5	1.39032		5.2	0.545585		17.8	3.23462
14.6	2.46214		4.5	0.587024		5.2	1.65111		17.8	2.32346
14.6	0		4.5	0.7724		5.2	0.80402		17.8	2.50569
14.6	0		4.5	0.216272		5.2	1.29218		17.8	1.91344
14.6	0.0293112		4.5	0.30896		5.2	0.832735		17.8	2.41458
14.6	0		4.5	0.123584		5.2	1.60804		2.8	2.70177
14.6	0.117245		4.5	0.556128		5.2	1.45011		2.8	2.47281
14.6	0.0293112		4.5	0.030896		5.2	0.990668		2.8	3.05667
14.6	0		4.5	0.401648		5.2	1.07681		2.8	2.95363
15.7	2.7		4.5	0.957775		5.2	0.86145		2.8	2.63309
15.7	0.283333		4.5	0.648816		5.2	1.07681		2.8	4.54493
15.7	0.3		10.2	1.95936		5.2	1.78033		2.8	2.96508
15.7	1.08333		10.2	1.61103		5.2	1.45011		2.8	3.27418
15.7	0.0333333		10.2	1.04499		21.9	2.38743		2.8	2.03778
15.7	0.216667		10.2	1.13208		21.9	1.06806		2.8	1.84316
15.7	0.433333		10.2	1.17562		21.9	3.64398		11.8	1.16099
15.7	0.216667		10.2	0.65312		21.9	4.90052		11.8	1.16099
15.7	0.0666667		10.2	2.26415		21.9	0.816754		11.8	0.835913
15.7	0.316667		10.2	2.22061		21.9	3.07853		11.8	0.743034
15.7	0.05		10.2	1.82874		21.9	0.125654		11.8	0.185759
15.7	0.0666667		10.2	0.95791		21.9	1.69634		11.8	0.325077
15.7	0		10.2	7.14078		21.9	2.57592		11.8	0
15.7	0.55		10.2	4.22351		21.9	3.32984		11.8	0.162539
15.7	0.483333		10.2	1.13208		21.9	3.51832		11.8	0.116099
15.7	0.1		10.2	0.348331		21.9	3.64398		11.8	0.232198
15.7	0.0666667		10.2	1.00145		21.9	0.942408		1.9	4.27781
15.7	0.133333		10.2	0.914369		21.9	2.19895		1.9	5.01537
15.7	0.0333333		10.2	1.13208		21.9	1.75916		1.9	3.18992
15.7	0.2		10.2	0.740203		21.9	2.51309		1.9	3.90904
15.7	0.166667		10.2	1.08853		21.9	3.32984		1.9	5.05224
15.7	0.1		10.2	0.783745		21.9	1.88482		1.9	4.31469
15.7	0.05		10.2	0.478955		21.9	1.88482		1.9	4.4622
15.7	2.66667		10.2	0.478955		21.9	3.32984		1.9	4.07498
15.7	0.0166667		10.2	0.30479		21.9	3.01571		1.9	5.42102
15.7	0		10.2	0.261248		21.9	1.19372		17.7	1.34461
15.7	0.0666667		10.2	2.13353		15.3	0		17.7	6.39378
15.7	0.0666667		10.2	0.740203		15.3	0.200535		17.7	4.44546
15.7	0.383333		10.2	0.65312		15.3	0.481283		17.7	4.41802
6.3	0.185974		10.2	1.91582		15.3	1.76471		17.7	4.4043
6.3	0.906625		10.2	1.43687		15.3	0.360963		17.7	2.59319
6.3	0.51143		10.2	0.696662		15.3	0		17.7	3.29293
6.3	0.604417		10.2	1.13208		15.3	0.320856		1	1.37733
6.3	0.0232468		10.2	0.609579		15.3	0.802139		1	2.51793
6.3	1.16234		10.2	0.261248		15.3	0		1	3.18508
6.3	0.743898		10.5	0		15.3	0		1	2.75466
6.3	2.34793		10.5	0.31732		15.3	0.360963		1	2.92683
6.3	0.836885		10.5	0.132217		15.3	0.360963		1	1.82927
6.3	0.0929872		10.5	1.16351		15.3	0.0802139		1	2.19512
6.3	2.20845		10.5	0		15.3	0.040107		1	1.42037
6.3	0.302208		10.5	0.0264434		15.3	0.0802139		1	2.23816
6.3	3.18481		10.5	0		14.2	0.0897398		1	1.95839
6.3	2.37117		10.5	0.23799		14.2	1.23841		11.9	0
6.3	2.27819		10.5	0.211547		14.2	3.19474		11.9	5.35004
6.3	1.37156		10.5	0.343764		14.2	0.0538439		11.9	5.70376
6.3	0.488183		10.5	0.449537		14.2	0.376907		11.9	5.35004
6.3	2.55715		10.5	0.634641		14.2	0.107688		11.9	5.26161
6.3	0.302208		10.5	0.793301		14.2	0.0897398		11.9	2.0339
6.3	0.255715		10.5	0.978405		14.2	0.933293		11.9	0.707443
6.3	0		10.5	3.91362		14.2	0.0717918		11.9	0.530582
6.3	0.0232468		10.5	0.211547		14.2	0.251271		11.9	0.132646
3.6	0.983333		10.5	0.528867		14.2	0.0717918		11.9	0.176861
3.6	0.683333		10.5	0.0528867		41.5	0.0541761		11.9	9.55048
3.6	1.15		10.5	0.0528867		41.5	0.406321		11.9	0.0884304
3.6	2.1		10.5	0.0793301		41.5	1.46275		11.9	0
3.6	1.38333		10.5	1.61305		41.5	0.460497		15.6	3.11531
3.6	0.483333		10.5	0.105773		41.5	0.352144		15.6	2.30614
3.6	0.933333		5.1	0.334572		41.5	0.352144		6.8	0.690108
11.3	0.381087		5.1	0.0371747		41.5	0.379233		6.8	1.39993
11.3	0.381087		5.1	0.185874		41.5	1.3544		6.8	0.0788695
11.3	0.169372		5.1	0.892193		41.5	3.1693		6.8	1.12389
11.3	0.550459		5.1	0.223048		41.5	2.87133		15.9	0.290323
11.3	1.22795		5.1	0.446097		41.5	1.51693		15.9	0.532258
11.3	0.677488		5.1	0.334572		41.5	1.1377		15.9	0
11.3	0		5.1	0.111524		12.5	2.56894		15.9	0.701613
11.3	0		5.1	0		12.5	3.00435		15.9	0.193548
11.3	0.084686		5.1	0.223048		12.5	1.39332		15.9	0
11.3	1.65138		5.1	0.70632		12.5	0.65312		15.9	0
11.3	4.31898		5.1	0.780669		12.5	1.08853		3.3	1.04265
11.3	2.32886		5.1	0.408922		12.5	0.827286		3.3	0.56872
11.3	1.39732		5.1	0.260223		12.5	1.13208		3.3	2.74882
11.3	0.254058		5.1	0.520446		12.5	2.65602		3.3	1.27962
11.3	0.127029		5.1	0.371747		12.5	2.22061		3.3	1.61137
11.3	0.296401		5.1	2.45353		12.5	2.04644		3.3	1.18483
11.3	0.635145		5.1	1.67286		12.5	3.09144		3.3	2.46445
11.3	0.592802		5.1	0		12.5	3.17852		3.3	1.61137
11.3	0.677488		5.1	0		12.5	2.13353		3.3	1.65877
11.3	1.1856		5.1	0.371747		12.5	1.95936		3.3	0.663507
11.3	0.381087		5.1	0.446097		10.7	1.04803		3.3	2.36967
11.3	0.296401		5.1	0.446097		10.7	2.35808		3.3	0.616114
11.3	0.762174		5.1	0		10.7	2.00873		10.3	0.123077
11.3	0.635145		5.1	0.185874		10.7	2.13974		10.3	5.57949
11.3	1.482		5.1	0.111524		10.7	1.04803		10.3	3.07692
11.3	0.762174		5.1	0.334572		10.7	4.06114		10.3	0.676923
11.3	1.43966		5.1	0.446097		10.7	2.66376		10.3	1.51795
11.3	1.60903		5.1	0.780669		10.7	1.87773		10.3	2.17436
11.3	1.05857		5.1	1.71004		10.7	1.79039		10.3	1.74359
11.3	0.931546		5.1	1.11524		10.7	4.71616		10.3	1.16923
11.3	0.338744		16.5	2.67115		10.7	3.36245		10.3	1.10769
4.5	0.401648		16.5	0		10.7	2.83843		1	2.08029
4.5	0.061792		16.5	0.0755985		10.7	1.48472		1	5.14599
4.5	1.35942		16.5	0.201596		10.7	2.79476		1	3.31204
4.5	2.50257		16.5	0.352793		10.7	1.00437		1	3.03832
4.5	1.23584		16.5	0.453591		10.7	0.276498		1	2.05292
4.5	2.47168		16.5	0.0755985		10.7	0.241935		1	3.91423
4.5	1.69928		16.5	0.176396		10.7	1.38249		1	1.9708
4.5	0.370752		16.5	0.554389		10.7	0		1	5.83029
4.5	0.988671		16.5	0.377992		10.7	0.898618		1	6.15876
4.5	2.56437		16.5	0.806384		10.7	0.587558		1	5.55657
4.5	2.50257		16.5	0.806384		7.7	1.84286		1	2.57299
4.5	1.01957		16.5	0.554389		7.7	2.27143		1	2.65511
4.5	1.76107		16.5	1.66317		7.7	2.74286		1	4.57117
4.5	3.0896		16.5	0.529189		7.7	3.81429		12.8	0.517777
4.5	1.79197		16.5	0.781184		7.7	2.35714		12.8	0.144978
4.5	2.53347		16.5	0.831583		7.7	2.57143		12.8	0.621332
4.5	2.65705		16.5	0.0251995		7.7	2.78571		12.8	0.414222
4.5	1.66838		16.5	0		7.7	1.67143		12.8	1.32551
4.5	3.0587		16.5	0		7.7	1.58571		12.8	2.11253
4.5	2.81153		16.5	0		7.7	1.41429		12.8	1.40835
4.5	1.35942		16.5	0		7.7	0.942857		12.8	0.704177
4.5	0.061792		16.5	0		7.7	2.95714		12.8	0.0207111
10.2	0.30479		16.5	0.100798		7.7	0.685714		8.5	0.200191
10.5	7.82724		16.5	0.151197		7.7	2.14286		8.5	0
10.5	0.264434		16.5	0.050399		7.7	1.97143		8.5	1.68732
10.5	0.31732		16.5	0.0755985		7.7	2.52857		8.5	1.17255
10.5	0.343764		16.5	0		7.7	1.97143		8.5	0.972355
10.5	0.0793301		16.5	0.050399		7.7	3.12857		8.5	0.114395
10.5	0.132217		16.5	0.125997		7.7	0.685714		8.5	0.0571973
10.5	1.79815		16.5	0.151197		7.7	3.85714		1.3	3.61204
10.5	1.53372		16.5	0		7.7	0.985714		1.3	1.83469
10.5	0.951961		16.9	1.35498		7.7	0.428571		1.3	2.00669
10.5	0.0528867		16.9	1.60903		7.7	2.65714		1.3	1.43335
10.5	0.132217		16.9	0.762174		7.7	1.92857		1.3	1.17535
10.5	0.105773		16.9	0.254058		7.7	1.11429		1.3	2.35069
10.5	0.687528		16.9	0.211715		12	0.824576		1.3	0.831343
10.5	0.793301		16.9	0.127029		12	1.45513		1.3	1.11801
10.5	1.53372		16.9	0.127029		12	0		1.3	2.72336
10.5	0.23799		16.9	1.1856		12	0.0970089		1.3	3.2107
10.5	0.555311		16.9	0.592802		12	0		1.3	3.41137
10.5	0.793301		16.9	0.296401		12	0.388036		1.3	4.50072
10.5	0.15866		16.9	0.254058		12	0.485044		1.3	2.32203
10.5	1.05773		16.9	0.973888		12	0.0242522		1.3	0.831343
10.5	0.502424		16.9	0.211715		12	0		1.3	0.458672
10.5	0.793301		16.9	1.60903		12	0		1.3	1.29001
10.5	0.185104		16.9	1.10092		12	0		1.3	0.028667
10.5	0.581754		16.9	0.889203		12	0		14.5	1.23364
10.5	0.555311		16.9	0.804517		12	0		14.5	0.0373832
10.5	1.29572		16.9	2.37121		12	0		14.5	1.27103
10.5	0.423094		16.9	3.00635		12	0		14.5	0.149533
10.5	0.740414		16.9	1.69372		12	0		14.5	0.11215
10.5	1.24284		16.9	1.10092		12	0		14.5	0.11215
10.5	0.687528		16.9	0.719831		12	0.460792		14.5	0.448598
10.5	0.290877		2.3	1.32622		12	0.0242522		19.3	9.71429
10.5	0.502424		2.3	0.914634		12	0		19.3	7.77143
10.5	0.370207		2.3	0.160061		12	0.0485044		19.3	3.25714
10.5	0.370207		2.3	0.365854		12	0.751819		19.3	4.77143
10.5	0.766858		2.3	0.617378		12	0.315279		19.3	7.25714
10.5	1.13706		2.3	0.0914634		12	0.0485044		19.3	6.6
10.5	1.00485		2.3	0.0457317		12	0.169766		19.3	5.77143
5.1	0.0743494		2.3	0.0228659		12	0.0970089		19.3	0
5.1	0.260223		2.3	0		12	0.0242522		19.3	5.77143
5.1	1.44981		2.3	0.27439		9.3	1.25949		19.3	4.42857
5.1	0.557621		2.3	0.0914634		9.3	0.80393		19.3	6.28571
5.1	0		2.3	0.160061		9.3	0.964716		19.3	9.31429
5.1	0.111524		2.3	0.205793		9.3	1.1523		19.3	9.68571
5.1	0		2.3	0.182927		9.3	0.562751		19.3	11.1429
5.1	0.0371747		2.3	0.0457317		9.3	0.375167		19.3	8.71429
5.1	0.0743494		2.3	3.38415		9.3	0.750335		19.3	4.37143
5.1	4.57249		2.3	2.53811		9.3	3.99285		19.3	10.4857
5.1	4.57249		2.3	1.9436		9.3	2.19741		19.3	9.25714
5.1	5.27881		2.3	4.00152		9.3	0.911121		4.3	1.66612
5.1	4.94424		2.3	1.41768		9.3	0.187584		4.3	1.19569
5.1	4.53532		2.3	1.66921		9.3	0.0535954		4.3	2.52859
5.1	3.75465		2.3	1.98933		9.3	0.482358		4.3	2.17576
5.1	5.65056		2.3	4.13872		9.3	0.107191		16.5	1.63965
5.1	1.56134		2.3	5.25915		9.3	0.428763		16.5	2.13988
5.1	2.56506		2.3	4.73323		17.1	0		16.5	0.333488
5.1	0.966543		2.3	2.6753		17.1	0		16.5	2.58453
5.1	0.855019		5.2	0.05743		17.1	0		16.5	1.195
5.1	1.11524		5.2	1.83776		17.1	0		16.5	1.02825
5.1	0.223048		5.2	0.186648		17.1	0		16.5	1.11163
5.1	0.892193		5.2	0.0143575		17.1	0		16.5	0.111163
5.1	1.26394		5.2	0.11486		17.1	0.280899		5	1.00313
5.1	0.334572		5.2	0.0430725		17.1	0.0280899		5	2.38245
5.1	1.44981		5.2	0.028715		17.1	0		5	2.75862
5.1	0.743494		5.2	0.05743		17.1	0		5	1.25392
5.1	2.23048		5.2	0.05743		17.1	0.252809		5	0.940439
5.1	2.75093		5.2	0.430725		17.1	0.0842697		5	0.846395
5.1	0.743494		5.2	0.660445		17.1	0		5	3.35423
5.1	0.743494		5.2	0.28715		17.1	0.11236		5	0.971787
5.1	1.56134		5.2	0.301508		17.1	0.280899		5	1.06583
5.1	2.19331		5.2	0.11486		17.1	0.0280899		5	1.15987
5.1	2.56506		5.2	0.545585		17.1	0		15.1	5.95576
5.1	3.04833		5.2	0		17.1	0.140449		15.1	3.26716
5.1	0.892193		5.2	0.05743		17.1	0.252809		15.1	6.48327
5.1	0.483271		5.2	0.416368		15.6	0.16298		15.1	5.0709
5.1	2.41636		5.2	1.0481		15.6	2.02561		15.1	2.67158
16.5	1.10878		5.2	0.215363		15.6	1.69965		15.1	2.7907
16.5	1.88996		5.2	0.028715		15.6	1.86263		15.1	4.2371
16.5	0.98278		5.2	0.086145		15.6	1.37369		15.1	5.93874
16.5	2.09156		5.2	0.157933		15.6	0.0465658		15.1	5.70051
16.5	2.64595		21.9	1.50785		15.6	1.32712		15.1	3.33522
16.5	2.77194		21.9	2.32461		15.6	2.60768		15.1	1.3443
16.5	3.32633		21.9	1.63351		15.6	1.28056		8.4	6.03441
16.5	3.17514		21.9	1.69634		15.6	0.908033		8.4	6.21967
16.5	1.36077		21.9	3.01571		15.6	2.77066		8.4	5.26687
16.5	3.72953		21.9	2.82723		15.6	0.838184		8.4	3.3348
16.5	1.41117		21.9	2.32461		6.9	1.73252		8.4	5.76974
16.5	1.43637		21.9	1.13089		6.9	2.5228		8.4	6.82841
16.5	2.51995		21.9	2.51309		6.9	2.94833		8.4	4.71107
16.5	0.377992		21.9	2.19895		6.9	1.8541		8.4	6.32554
16.5	0.050399		21.9	4.46073		6.9	2.82675		8.4	5.66387
16.9	0.550459		15.3	0.962567		6.9	0.121581		8.4	3.62594
16.9	1.22795		15.3	0.040107		6.9	0.0911854		8.4	3.28187
16.9	1.82075		15.3	0.0802139		6.9	0.364742		8.4	2.64667
16.9	0.465773		15.3	0.0802139		6.9	2.4924		8.4	5.58447
16.9	1.99012		15.3	0.040107		6.9	0.0303951		14.8	4.49726
16.9	4.06493		15.3	0.0802139		6.9	0.0607903		14.8	2.96161
16.9	3.51447		15.3	0		6.9	0.121581		14.8	10.7678
16.9	2.70995		15.3	0		6.9	0.0303951		14.8	6.10603
16.9	1.43966		15.3	0.0802139		6.9	0.0303951		14.8	5.55759
16.9	0		15.3	0.0802139		6.9	0		14.8	3.83912
16.9	1.90543		15.3	0.0802139		6.9	0		2	1.1634
16.9	1.60903		15.3	0.040107		6.9	0		2	0.368882
16.9	1.73606		15.3	0.200535		6.9	0		2	0.269567
16.9	2.03246		15.3	0		6.9	0.0911854		13.3	1.05916
16.9	2.24418		15.3	0.040107		6.9	0.0303951		13.3	3.77863
16.9	0.381087		15.3	0.160428		6.9	0.547112		13.3	0.372137
16.9	0.84686		15.3	0		6.9	0.729483		13.3	2.57634
16.9	0.42343		15.3	0.240642		4.6	0.889621		13.3	0.543893
16.9	0.592802		15.3	0.40107		19.8	12.4433		13.3	3.46374
16.9	2.62526		15.3	0.120321		19.8	12.3899		13.3	1.14504
16.9	1.39732		15.3	0		19.8	5.42056		13.3	1.17366
16.9	1.01623		14.2	0.269219		19.8	0.293725		9.4	6.87918
16.9	0.804517		14.2	0.969189		19.8	0.320427		9.4	3.57841
16.9	3.09104		14.2	2.49477		19.8	2.2964		9.4	2.83805
16.9	0.211715		14.2	2.29734		19.8	9.79973		9.4	1.26478
16.9	1.10092		14.2	1.02303		19.8	1.01469		9.4	4.78149
16.9	2.32886		14.2	1.74095		19.8	11.0814		9.4	8.05141
16.9	3.42978		14.2	1.05893		19.8	3.4713		9.4	6.47815
16.9	0.804517		14.2	0.915345		19.8	2.16288		9.4	2.8072
16.9	0.42343		14.2	0		19.8	6.16822		9.4	1.41902
16.9	0.84686		14.2	0		19.8	0.560748		9.4	1.54242
16.9	1.1856		14.2	0.017948		19.8	0.534045		9.4	1.60411
16.9	0.889203		14.2	0.735866		19.8	0.801068		9.4	1.54242
16.9	0.127029		14.2	1.57942		19.8	0.560748		13.4	4.06905
16.9	1.99012		14.2	1.32815		19.8	4.64619		13.4	4.84587
16.9	0.973888		14.2	0.107688		19.8	1.65554		13.4	5.69667
16.9	0.677488		14.2	0.269219		19.8	3.63151		13.4	7.13933
16.9	2.20183		41.5	0		19.8	2.53672		13.4	8.76695
16.9	1.01623		41.5	0		19.8	0.614152		13.4	5.17879
16.9	2.49824		41.5	0.433409		19.8	2.69693		13.4	4.40197
16.9	0.635145		41.5	7.42212		19.8	4.753		13.4	4.95684
16.9	1.10092		41.5	0.839729		19.8	1.04139		13.4	2.5524
16.9	0.931546		41.5	1.24605		19.8	2.77704		13.4	3.03329
16.9	1.1856		41.5	0.541761		5.9	6.87485		11.3	0.741858
16.9	0.550459		41.5	1.30023		5.9	6.38178		13.1	4.3659
16.9	0.931546		41.5	2.22122		5.9	7.67786		13.1	3.72438
16.9	1.05857		41.5	0.568849		5.9	4.01503		13.1	7.07455
16.9	0.508116		41.5	0.352144		5.9	5.93097		13.1	3.43926
16.9	2.54058		41.5	0.297968		5.9	6.32543		13.1	3.52836
16.9	3.26041		41.5	0.13544		5.9	6.3536		13.1	6.96763
16.9	1.482		41.5	0.893905		5.9	6.05776		13.1	7.89427
16.9	1.77841		41.5	1.48984		5.9	6.19864		13.1	7.05673
16.9	1.05857		41.5	2.0316		5.9	5.21249		13.1	2.8512
16.9	0.550459		41.5	0.297968		5.9	5.60695		13.1	1.71072
16.9	0.550459		41.5	2.05869		5.9	5.86053		16.7	3.50282
2.3	0.251524		41.5	1.1377		5.9	5.81827		16.7	0.86629
2.3	0.503049		12.5	1.69811		5.9	5.28293		16.7	2.58004
2.3	1.8064		12.5	1.2627		5.9	5.4379		16.7	3.63465
2.3	1.60061		12.5	0.0435414		5.9	6.45222		16.7	7.40113
2.3	0.9375		12.5	0.348331		5.9	6.07185		16.7	1.82674
2.3	0.708841		12.5	1.95936		5.9	4.25452		16.7	2.46704
2.3	0.594512		12.5	0.478955		5.9	5.11388		16.7	0.47081
2.3	2.8125		12.5	1.7852		10.8	0.156822		11	6.77518
2.3	2.28659		12.5	1.7852		10.8	0.784109		11	2.53306
2.3	2.69817		12.5	1.34978		10.8	0.784109		11	1.15972
2.3	4.29878		12.5	0.522496		10.8	0.72138		17.5	0.135558
2.3	3.49848		12.5	2.30769		10.8	0		17.5	0
2.3	4.6189		12.5	1.43687		10.8	0.094093		13.3	1.96758
2.3	1.92073		12.5	0.478955		10.8	0.50183		13.3	1.72439
2.3	4.39024		12.5	0.30479		10.8	0.094093		13.3	1.56964
2.3	3.79573		12.5	0.217707		10.8	0.156822		13.3	0.574797
2.3	2.97256		12.5	0.914369		10.8	0.0627287		13.3	5.39425
2.3	3.93293		12.5	1.21916		10.8	0.125457		13.3	3.24982
2.3	2.9497		12.5	0.174165		10.8	0		13.3	5.96905
2.3	0.914634		12.5	0.478955		10.8	0		13.3	0.287399
2.3	3.8872		10.7	1.96507		10.8	0.345008		7.9	3.00465
2.3	3.70427		10.7	2.35808		10.8	0.21955		7.9	6.2571
2.3	2.19512		10.7	1.65939		10.8	0.188186		7.9	8.4254
2.3	2.10366		10.7	1.9214		10.8	0.094093		7.9	6.61332
2.3	1.28049		10.7	2.13974		10.8	0.250915		7.9	4.81673
2.3	2.08079		10.7	2.0524		10.8	0.0627287		7.9	4.81673
2.3	1.09756		10.7	1.26638		10.8	1.7564		7.9	1.54879
2.3	3.79573		10.7	1.96507		10.8	0.094093		8.7	6.83503
2.3	3.72713		10.7	2.31441		9.4	2.97619		8.7	1.9237
2.3	3.10976		10.7	0.480349		9.4	2.14286		8.7	2.0849
2.3	0.503049		10.7	1.83406		9.4	3.66071		8.7	0.0429876
2.3	3.22409		10.7	6.24454		9.4	1.57738		8.7	1.77324
2.3	2.76677		10.7	2.18341		9.4	1.78571		8.7	2.47179
2.3	2.58384		10.7	2.53275		9.4	2.52976
2.3	2.7439		10.7	0.174672		9.4	3.125
2.3	4.00152		10.7	1.13537		9.4	3.39286
5.2	5.22613		10.7	1.31336		9.4	1.30952
5.2	3.56066		10.7	0		9.4	2.35119
5.2	2.72793		10.7	0		9.4	2.61905
5.2	2.36899		10.7	0.0345622		9.4	2.70833
5.2	2.55564		10.7	0		9.4	1.93452
5.2	5.78607		10.7	0		9.4	2.2619
5.2	0.703518		10.7	0.0691244		9.4	3.3631
5.2	1.73726		10.7	0.138249		9.4	3.92857
15.3	0		10.7	0.345622		9.4	3.45238
15.3	0.120321		10.7	0.276498		9.4	2.61905
15.3	0		10.7	0.103687		9.4	2.55952
15.3	0.160428		10.7	0.103687		9.4	1.93452
15.3	0		10.7	0.345622		9.4	1.33929
15.3	0.040107		10.7	0.0691244		2.8	3.29577
15.3	0		10.7	0.0345622		2.8	2.02817
15.3	0.200535		10.7	0.93318		2.8	2.59155
15.3	0		10.7	0		2.8	3.38028
15.3	0.802139		10.7	0.241935		2.8	2.90141
15.3	0.0802139		10.7	0.0345622		2.8	6.78873
15.3	0.320856		10.7	0		2.8	4.87324
15.3	0.160428		10.7	0.103687		2.8	4.95775
15.3	0.40107		10.7	0		2.8	6.02817
15.3	0.52139		10.7	0.241935		2.8	8.8169
15.3	0.240642		7.7	1.67143		30.8	0.135034
15.3	0.721925		7.7	2.95714		30.8	4.72618
15.3	0.681818		12	0.0242522		30.8	0.855214
15.3	0.641711		12	0.485044		30.8	1.35034
15.3	0.681818		12	0.339531		30.8	2.02551
15.3	0.200535		12	0.194018		30.8	0.585146
15.3	0.320856		12	0.412288		30.8	0.225056
15.3	0.52139		12	0		30.8	0.36009
15.3	0.040107		12	0.315279		30.8	1.75544
15.3	0.040107		12	0.242522		30.8	0.765191
15.3	0.120321		12	0		30.8	0.180045
14.2	0.125636		12	0		30.8	0
14.2	0		12	0		30.8	1.44036
14.2	0.520491		12	0		30.8	1.03526
14.2	0.843554		12	0.0485044		30.8	1.71043
14.2	0.484595		12	0.0727567		30.8	0.450113
14.2	0.0358959		9.3	1.58106		13.7	3.06195
14.2	0.0358959		9.3	4.6092		13.7	1.20354
14.2	0.143584		9.3	0.133988		13.7	0.973451
14.2	0.107688		9.3	0.294774		13.7	1.53982
14.2	0.341011		9.3	0.562751		13.7	0.0353982
14.2	0.323063		17.1	0		13.7	1.76991
14.2	0		17.1	0.786517		13.7	2.88496
14.2	0.376907		17.1	0.140449		13.7	2.33628
14.2	0.628178		17.1	0.224719		13.7	0.973451
14.2	0		17.1	0.11236		13.7	2.70796
14.2	0.0358959		17.1	0.140449		12.9	0.509194
14.2	0.520491		17.1	0.0561798		12.9	0.424328
14.2	0.807658		17.1	0.196629		12.9	0.424328
14.2	0.017948		17.1	0.0280899		12.9	0.537482
14.2	0		17.1	0		12.9	1.2447
14.2	0.0358959		17.1	0.0280899		12.9	0.594059
14.2	0.358959		17.1	0.140449		12.9	0.452617
14.2	0.78971		17.1	0.140449		12.9	0.169731
14.2	0.771762		15.6	0.0232829		12.9	0.424328
41.5	0.379233		15.6	0.0232829		12.9	0.19802
41.5	0.162528		15.6	0		12.9	0.424328
41.5	0.975169		15.6	2.21187		12.9	0.0565771
41.5	0.216704		15.6	5.9837		12.9	0.0565771
41.5	0.108352		15.6	0.256112		12.9	0
41.5	0.379233		15.6	0.0465658		12.9	0.480905
41.5	0.027088		15.6	0.0232829		12.9	4.38472
41.5	0.13544		15.6	0.32596		11.9	0.116448
41.5	0.027088		15.6	0.16298		10.2	1.27029
41.5	0.189616		15.6	0.349243		10.2	0.677488
41.5	0.487585		15.6	1.0943		10.2	0.465773
41.5	0.108352		15.6	0.209546		10.2	0.677488
41.5	0.162528		15.6	1.83935		10.2	0.169372
41.5	0.0541761		15.6	2.88708		10.2	0
41.5	0.839729		15.6	0.232829		10.2	0
41.5	0.243792		15.6	0.395809		10.2	0
41.5	0.297968		15.6	1.18743		10.2	0.550459
41.5	0.406321		15.6	0.0931315		10.2	0.127029
41.5	0.162528		15.6	0.302678		10.2	1.27029
41.5	0.027088		15.6	1.42026		10.2	0.169372
41.5	0.027088		15.6	0.512224		10.2	0.465773
41.5	0.27088		15.6	1.44354		10.2	0
41.5	0.433409		6.9	1.06383		10.2	0.169372
41.5	0.13544		6.9	1.03343		10.2	0.042343
41.5	0.108352		6.9	1.55015		10.2	0.931546
41.5	0.460497		6.9	0.547112		10.2	0.762174
41.5	0.108352		6.9	0.303951		10.2	0.804517
41.5	1.32731		6.9	1.39818		10.2	0.127029
41.5	0.108352		6.9	0.729483		10.2	0.973888
41.5	0.623025		6.9	0.881459		10.2	0
41.5	0.162528		6.9	0.212766		1.8	0.128
41.5	0.0541761		6.9	1.18541		1.8	0.8
41.5	0.650113		6.9	1.39818		1.8	0.096
41.5	0.189616		6.9	1.82371		1.8	0.864
41.5	0.0541761		6.9	0.486322		1.8	0.448
41.5	0.243792		6.9	2.40122		1.8	0.512
41.5	0.027088		6.9	0.0607903		1.8	0.512
41.5	0.13544		6.9	0		1.8	0.032
12.5	0.0435414		6.9	0.0303951		1.8	0
12.5	2.22061		6.9	0.182371		1.8	2.656
12.5	2.74311		6.9	0.273556		1.8	2.784
12.5	3.09144		6.9	0		1.8	0.832
12.5	1.69811		6.9	0.243161		1.8	3.776
12.5	2.96081		6.9	0.212766		1.8	2.048
12.5	1.13208		6.9	0.212766		1.8	3.968
12.5	2.78665		4.6	1.03789		1.8	2.016
12.5	3.91872		19.8	1.04139		1.8	1.248
12.5	2.35123		19.8	0.774366		1.8	1.856
12.5	1.7852		19.8	4.51268		1.8	0.928
12.5	0.696662		19.8	5.79439		1.8	1.6
12.5	2.56894		5.9	3.39516		1.8	1.504
12.5	2.56894		5.9	0.366283		1.8	1.056
12.5	1.39332		5.9	4.09955		1.8	0.64
12.5	1.2627		5.9	2.14135		1.8	0.256
12.5	1.04499		5.9	3.0007		1.8	1.28
12.5	1.13208		5.9	3.90232		1.8	0.16
12.5	2.17707		5.9	2.3104		1.8	0.832
12.5	3.0479		5.9	3.31064		1.8	0.992
12.5	2.39478		5.9	1.49331		1.8	0.544
12.5	0.870827		5.9	2.59216		17.3	3.07738
12.5	0.130624		5.9	3.15567		17.3	1.94361
12.5	1.52395		5.9	5.12796		17.3	1.96161
12.5	0.914369		5.9	4.90256		17.3	0.845831
12.5	1.04499		5.9	5.40972		17.3	1.13377
12.5	1.43687		5.9	6.21273		17.3	1.43971
12.5	1.7852		5.9	4.81803		17.3	0.503899
12.5	1.39332		5.9	6.74806		17.3	2.05159
12.5	1.43687		5.9	4.25452		17.3	2.10558
12.5	1.65457		5.9	5.46607		17.3	0.64787
12.5	2.96081		5.9	5.46607		17.3	0.881824
12.5	4.13643		5.9	3.19793		17.3	0.089982
12.5	2.0029		5.9	4.31087		17.3	1.15177
12.5	2.61248		5.9	3.94459		17.3	0.125975
12.5	3.83164		5.9	5.01526		17.3	0
12.5	3.91872		5.9	5.35337		17.3	0.809838
12.5	2.30769		5.9	4.52219		17.3	1.09778
12.5	2.13353		5.9	3.04297		17.3	1.76365
12.5	4.65893		5.9	3.62057		17.3	0.0179964
12.5	4.17997		5.9	2.83165		17.3	0.683863
12.5	1.87228		5.9	4.33905		17.3	0.107978
12.5	2.48186		5.9	4.5081		17.3	0.107978
12.5	2.0029		5.9	4.08547		17.3	0.953809
10.7	2.35808		5.9	2.15544		17.3	0.485903
10.7	2.00873		5.9	4.45175		17.3	0.755849
10.7	3.49345		5.9	3.5783		8.6	0.134278
10.7	5.41485		5.9	2.3104		8.6	1.11899
10.7	2.0524		5.9	3.28246		8.6	1.4323
10.7	0.262009		5.9	2.90209		8.6	0.492354
10.7	0.69869		5.9	4.01503		8.6	0.447594
10.7	0.436681		5.9	3.11341		8.6	0.313316
10.7	0.0873362		10.8	0		8.6	0.134278
10.7	0.480349		10.8	0.0313643		8.6	0.0223797
10.7	0.0436681		10.8	0		8.6	0.671391
10.7	0.69869		10.8	0		17.5	0.467919
10.7	0.436681		10.8	0.439101		17.5	0.425381
10.7	0.218341		10.8	0		17.5	0.212691
10.7	0.786026		10.8	0.627287		17.5	1.25487
10.7	0.218341		10.8	0.156822		17.5	1.08472
10.7	0.349345		10.8	1.12912		17.5	2.61609
10.7	0.305677		10.8	0.345008		17.5	1.06345
10.7	1.79039		10.8	0.564558		17.5	1.27614
10.7	0.524017		10.8	0.564558		17.5	1.42503
10.7	1.35371		9.4	0.833333		17.5	4.08366
10.7	0.524017		9.4	1.27976		17.5	0.659341
10.7	1.83406		9.4	0.982143		17.5	0.999646
10.7	0.172811		9.4	1.60714		17.5	1.31868
10.7	0.0345622		9.4	3.5119		17.5	1.25487
10.7	0.276498		9.4	1.42857		1.8	4.16185
10.7	0.207373		9.4	1.99405		1.8	4.07514
10.7	0.31106		9.4	1.22024		1.8	4.07514
10.7	0.345622		9.4	1.6369		1.8	2.03757
10.7	0.0345622		9.4	3.66071		1.8	4.68208
10.7	0.103687		9.4	3.06548		1.8	3.90173
10.7	0.138249		9.4	1.54762		1.8	3.16474
10.7	0.345622		9.4	2.2619		1.8	5.37572
10.7	0.0345622		9.4	0.267857		1.8	3.3815
10.7	0.414747		9.4	1.69643		1.8	0.867052
10.7	0.518433		9.4	1.60714		1.8	1.04046
10.7	0.207373		9.4	0.446429		1.8	2.51445
10.7	0.31106		9.4	5.80357		1.8	4.89884
10.7	0.691244		9.4	2.7381		1.8	4.59538
10.7	0.587558		9.4	2.32143		1.8	3.81503
10.7	0.103687		9.4	1.93452		1.8	3.33815
10.7	0.0691244		9.4	1.54762		1.8	2.21098
10.7	0.552995		9.4	0.386905		1.8	2.68786
10.7	0.62212		9.4	1.57738		14.5	1.91576
10.7	0.691244		2.8	8.50704		14.5	0.733696
10.7	0.414747		2.8	3.60563		14.5	0.0407609
10.7	0.31106		2.8	6.90141		14.5	0
10.7	0		2.8	2.84507		14.5	0.203804
10.7	0.0345622		2.8	1.38028		14.5	0.285326
10.7	1.0023		2.8	3.5493		14.5	0.815217
10.7	0.345622		2.8	7.91549		14.5	0.244565
10.7	0.483871		2.8	4.84507		14.5	0.529891
10.7	0.207373		2.8	6.90141		14.5	0.326087
10.7	0.103687		2.8	3.15493		14.5	0.0815217
10.7	0		2.8	0.704225		14.5	0.244565
10.7	0.207373		2.8	7.1831		14.5	1.18207
10.7	0.103687		2.8	8.67606		14.5	0.0407609
7.7	0.814286		2.8	2.14085		14.5	0.570652
7.7	0.985714		2.8	4.33803		14.5	0.0815217
7.7	0.685714		2.8	1.57746		14.5	0
7.7	1.2		2.8	1.80282		8.4	7.32468
12	0.0242522		2.8	1.94366		8.4	7.32468
12	0		2.8	6.28169		8.4	0.561039
12	0.0970089		2.8	2.19718		8.4	2.83636
12	0.291027		2.8	1.23944		8.4	2.96104
12	0.145513		2.8	4.19718		8.4	0.311688
12	0.21827		2.8	4.50704		8.4	3.70909
12	0.557801		2.8	1.6338		8.4	2.92987
12	0.169766		2.8	8.30986		8.4	1.93247
12	0.460792		2.8	3.71831		12	0.688525
12	0.557801		2.8	2.14085		12	0.0983607
12	1.09135		2.8	2.25352		12	3.14754
12	0.800323		2.8	6.56338		12	0.442623
12	0.606306		2.8	7.91549		12	0
12	0.388036		2.8	8.4507		12	0
12	0.0485044		2.8	3.07042		12	0.196721
12	0.727567		2.8	7.07042		12	0.0491803
12	0.0242522		30.8	0.0900225		12	0
12	0		30.8	0		12	0.196721
12	0		30.8	0		12	0.147541
12	0		30.8	0.225056		12	0
12	0		30.8	0.135034		12	4.62295
12	0		30.8	0.0450113		11.9	2.96166
12	0		30.8	0		11.9	2.82944
12	0.0727567		30.8	0.0450113		11.9	6.79595
12	0		30.8	0.225056		11.9	6.69017
12	0		30.8	0		11.9	6.55796
12	0		30.8	0.630158		11.9	0.528867
12	0		30.8	0.0900225		11.9	2.93521
12	0		30.8	0.0900225		11.9	4.41604
12	0		30.8	0.0450113		11.7	0.72493
12	0		30.8	0.0900225		11.7	0.072493
12	0		30.8	0		11.7	0.676601
12	0		30.8	0.0900225		11.7	0.410793
12	0		30.8	1.84546		11.7	1.3532
12	0		30.8	0.0900225		11.7	0.72493
12	0		30.8	0		11.7	0.241643
12	0		30.8	0.540135		11.7	0.386629
12	0		30.8	0.765191		11.7	1.83649
12	0		30.8	1.53038		11.7	0.821587
12	0		30.8	0.0450113		11.7	0.676601
12	0		30.8	0.135034		11.7	1.57068
12	0		30.8	0.180045		11.7	0.990737
12	0		30.8	2.92573		15.8	4.92933
12	0		30.8	0.72018		15.8	4.29329
12	0		30.8	5.94149		15.8	2.62367
12	0		30.8	0.315079		15.8	0.212014
12	0		30.8	0.0450113		15.8	4.10777
12	0.194018		30.8	0.810203		15.8	3.52473
12	0		30.8	0.135034		15.8	3.49823
12	0.266774		30.8	0.135034		15.8	4.08127
12	0		30.8	0.0450113		15.8	3.52473
12	0.582053		30.8	0		15.8	1.74912
12	0		30.8	0		15.8	2.59717
12	0.121261		30.8	0.0450113		15.8	2.19965
12	0.0242522		30.8	0		15.8	1.85512
9.3	1.63466		30.8	0.135034		15.8	0.159011
9.3	0		30.8	0.0450113		15.8	3.12721
9.3	0.0267977		30.8	0.0450113		15.8	3.15371
9.3	0.401965		30.8	0.0900225		15.8	4.31979
9.3	0.267977		30.8	0.0450113		15.8	0.980565
9.3	0.401965		30.8	1.66542		3.3	3.22946
9.3	0.80393		30.8	0.0900225		3.3	1.10482
9.3	0.428763		30.8	0.675169		3.3	0.169972
9.3	0.080393		30.8	0.900225		3.3	0.72238
9.3	0.0535954		30.8	0.0450113		3.3	1.8272
9.3	0.0267977		13.7	0.230088		3.3	0.552408
9.3	0		13.7	1.32743		3.3	0.552408
9.3	0.080393		13.7	0.831858		3.3	1.86969
17.1	0.168539		13.7	0		3.3	1.99717
17.1	0		13.7	0		3.3	1.40227
17.1	0		13.7	0		3.3	2.88952
17.1	0		13.7	0		3.3	3.35694
17.1	0.0280899		13.7	0.0176991		3.3	0.934844
17.1	0		13.7	0.0353982		3.3	0
17.1	0.140449		13.7	3.75221		3.3	2.20963
17.1	0.0280899		13.7	1.43363		3.3	1.23229
17.1	0		13.7	1.78761		3.3	0.254958
17.1	0		13.7	0.0176991		3.3	0.72238
17.1	0.0842697		13.7	0.424779		3.3	1.91218
17.1	0.0280899		13.7	0.265487		3.3	2.3796
17.1	0.561798		13.7	0.495575		3.3	0.934844
17.1	0.589888		13.7	0		3.3	1.61473
17.1	0.365169		13.7	0.247788		3.3	1.57224
17.1	0.196629		13.7	0.230088		3.3	1.31728
17.1	0.365169		13.7	0.0176991		3.3	1.40227
17.1	0.0842697		13.7	0.230088		3.3	0.807365
17.1	0.280899		12.9	0		1.8	2.26207
15.6	0.931315		12.9	0		1.8	1.68276
15.6	0.302678		12.9	0.0565771		1.8	0.937931
15.6	0.721769		12.9	0.0848656		1.8	2.89655
15.6	0.791618		12.9	0.0282885		1.8	1.98621
15.6	0.628638		12.9	0		19.7	0.766161
15.6	0.558789		12.9	0		19.7	0.622506
15.6	0.465658		12.9	0.0282885		19.7	1.86752
15.6	0.186263		12.9	0.0282885		19.7	0.239425
15.6	0.16298		12.9	0.509194		19.7	0.478851
15.6	0.628638		12.9	0.254597		11.6	4.60248
15.6	0.372526		12.9	0.19802		11.6	3.8354
15.6	0.279395		12.9	0.19802		11.6	3.93128
15.6	0.116414		12.9	0.0565771		11.6	3.88334
15.6	0.512224		12.9	0.282885		11.6	1.51019
15.6	0.139697		12.9	0.367751		11.6	6.01678
15.6	0		12.9	0.0565771		11.6	2.70875
15.6	1.53667		12.9	0.480905		11.6	2.87655
15.6	0.535506		12.9	0.169731		11.6	3.04435
15.6	0.908033		12.9	0.707214		11.6	2.18138
15.6	0.349243		12.9	0.0565771		11.6	3.85937
15.6	1.67637		12.9	1.18812		11.6	1.77387
15.6	2.02561		12.9	0.0848656		11.6	1.4143
15.6	0.0465658		12.9	0.311174		11.6	3.54774
15.6	0.791618		12.9	0.141443		11.6	6.4962
15.6	0.931315		12.9	0.678925		11.6	3.37994
15.6	0.768335		12.9	0.678925		11.6	2.44507
15.6	0.0232829		12.9	0.763791		11.6	1.72593
15.6	0.0698487		12.9	0.594059		11.6	3.54774
15.6	0.768335		12.9	0.169731		11.6	1.94167
15.6	0.628638		12.9	0.19802		11.6	3.11626
15.6	0.372526		12.9	0.650636		11.6	1.79784
15.6	0		12.9	1.18812		11.6	1.94167
6.9	0.851064		12.9	0.282885		11.6	3.1642
6.9	0.303951		12.9	0.905233		11.6	3.6676
6.9	0.759878		12.9	0		11.6	1.39033
6.9	0.243161		12.9	0		11.6	0.743108
6.9	0.0303951		12.9	0		12.6	1.5508
6.9	0.0303951		12.9	0.282885		12.6	1.25668
6.9	0.0607903		11.9	2.53275		12.6	0.320856
6.9	0.486322		11.9	2.18341		12.6	0.160428
6.9	0.455927		11.9	0.989811		12.6	0.40107
6.9	0		11.9	0.873362		12.6	2.16578
6.9	0		11.9	0.407569		12.6	4.70588
6.9	0		11.9	2.00873		12.6	0.668449
6.9	0.212766		11.9	1.13537		12.6	2.08556
6.9	0.151976		11.9	1.77584		12.6	1.04278
6.9	1.48936		11.9	0.84425		12.6	0.347594
6.9	0.243161		11.9	2.18341		12.6	0.0802139
6.9	0.425532		11.9	0.232897		12.6	0.0802139
6.9	0.729483		11.9	0		12.6	0.561497
6.9	0.0911854		10.2	0.211715		12.6	2.80749
6.9	0		10.2	0.211715		12.6	1.8984
6.9	0.972644		10.2	0.084686		12.6	1.36364
6.9	0.121581		10.2	0.677488		12.6	1.79144
6.9	0.334347		10.2	0.296401		12.6	1.28342
6.9	0.182371		10.2	0		12.6	0.508021
6.9	1.21581		10.2	0		12.6	1.25668
6.9	0.547112		10.2	0.042343		12.6	0.294118
6.9	0.243161		10.2	0		12.6	0.160428
6.9	0.547112		10.2	0		12.6	1.06952
6.9	0.0303951		10.2	0		12.6	1.47059
6.9	0.334347		10.2	0		12.6	1.76471
6.9	1.39818		10.2	0		12.6	0.374332
6.9	1.33739		10.2	0.465773		12.6	0.668449
6.9	0.790274		10.2	0.931546		12.6	2.00535
6.9	1.03343		10.2	0.381087		12.6	0.347594
6.9	0.182371		10.2	0.973888		12.6	0.160428
6.9	0.0607903		10.2	0.592802		12.6	0.0802139
6.9	0.0303951		10.2	0.889203		12.6	0.026738
6.9	0		10.2	0.550459		12.6	0.0534759
6.9	0.273556		10.2	0.762174		12.6	0.240642
6.9	0		10.2	1.10092		12.6	0.721925
6.9	1.03343		10.2	0.762174		12.6	0.0802139
4.6	3.50906		10.2	0		12.6	0.0534759
4.6	2.3229		10.2	0		17.8	2.87016
4.6	1.58155		10.2	0.169372		17.8	3.64465
19.8	3.63151		10.2	0.084686		17.8	3.59909
19.8	4.11215		10.2	0.127029		17.8	2.18679
19.8	2.83044		1.8	0.608		17.8	1.27563
19.8	0.934579		1.8	0		17.8	3.73576
19.8	3.33778		1.8	1.408		17.8	2.23235
19.8	1.84246		1.8	2.464		17.8	0.95672
19.8	0.480641		1.8	0.416		17.8	0.0911162
19.8	1.1749		1.8	2.976		2.8	3.44591
19.8	6.94259		1.8	0.256		2.8	4.00687
5.9	3.43743		17.3	0		2.8	4.47624
5.9	5.04344		17.3	0.0179964		2.8	3.8008
5.9	3.09932		17.3	0.0359928		2.8	1.70578
5.9	4.83212		17.3	0.161968		2.8	3.04522
5.9	6.05776		17.3	0.107978		2.8	1.75157
5.9	6.02958		17.3	0.0179964		2.8	3.81225
5.9	6.36769		17.3	0.161968		2.8	2.46136
5.9	5.63513		17.3	0.0719856		2.8	4.00687
5.9	6.15637		17.3	0.593881		2.8	1.76302
5.9	5.31111		17.3	0.0719856		2.8	2.50716
5.9	5.60695		17.3	0.431914		2.8	1.84316
5.9	4.71942		17.3	0.503899		11.8	1.64861
5.9	4.94482		17.3	0.233953		11.8	1.13777
5.9	6.97347		17.3	0		11.8	0.278638
5.9	6.05776		17.3	0.503899		11.8	0.394737
5.9	5.42381		17.3	0.863827		11.8	0.208978
5.9	7.2834		17.3	0.341932		11.8	0.162539
5.9	5.57877		17.3	0.0359928		11.8	0.0232198
5.9	5.01526		17.3	0.305939		11.8	1.06811
5.9	6.42404		17.3	0.719856		11.8	0
5.9	3.2402		17.3	0.215957		11.8	0.580495
5.9	5.69148		17.3	0.737852		11.8	0.0696594
5.9	7.46654		17.3	0.395921		11.8	0.603715
5.9	4.52219		17.3	0.089982		11.8	0.557276
5.9	6.71989		17.3	0.107978		11.8	0.0232198
5.9	4.69124		17.3	0.0719856		11.8	1.20743
10.8	0.345008		17.3	0.25195		11.8	0.139319
10.8	0.846837		17.3	0.305939		11.8	0.0928793
10.8	0.282279		17.3	0.773845		11.8	0.348297
10.8	0		17.3	0.323935		11.8	0.696594
10.8	0.0627287		17.3	0.539892		11.8	0.394737
10.8	0.376372		17.3	1.27774		11.8	0.116099
10.8	0.345008		17.3	2.53749		11.8	0
10.8	0.690016		17.3	1.60168		11.8	0.278638
10.8	0.0313643		17.3	0.179964		11.8	0.116099
10.8	0.188186		17.3	0		11.8	0
10.8	0		17.3	0.179964		11.8	0.0232198
10.8	0.972295		17.3	0.305939		11.8	0.0232198
10.8	0.156822		17.3	0.665867		1.9	1.54886
10.8	0.407737		17.3	0.0719856		1.9	0.737554
10.8	0.188186		17.3	0.0179964		1.9	1.8992
10.8	0.0627287		17.3	0.0179964		17.7	0.315573
10.8	2.00732		8.6	0.268557		17.7	0.891836
10.8	0.0313643		8.6	0.380455		17.7	0.24697
10.8	0		8.6	0.537113		17.7	0.370455
10.8	0.0313643		8.6	1.2085		17.7	0.164647
10.8	0		8.6	0.492354		17.7	0.150926
10.8	0.250915		8.6	0.604252		17.7	0.123485
10.8	0.0313643		8.6	0.0447594		17.7	0.603705
10.8	0.21955		8.6	0		17.7	0.0823233
10.8	0.156822		8.6	0.156658		17.7	0.0960439
10.8	0.0627287		8.6	0		17.7	0.150926
10.8	0.0313643		17.5	0		17.7	0.782072
10.8	7.80972		17.5	0.276498		17.7	0.164647
10.8	0.094093		17.5	0.0425381		1	1.85079
10.8	0.156822		17.5	0.978376		1	1.11908
10.8	0.470465		17.5	0.850762		1	1.09756
10.8	0		17.5	0.829493		1	1.033
10.8	0.345008		17.5	0.44665		1	2.21664
10.8	0.533194		17.5	1.48883		1	1.6571
10.8	0.0627287		17.5	0.957107		1	1.5495
10.8	0.094093		17.5	0.0638072		1	1.5495
10.8	3.66963		1.8	0.0867052		1	2.53945
10.8	0.72138		1.8	1.47399		1	2.5825
10.8	3.01098		1.8	1.69075		1	2.53945
10.8	3.10507		1.8	1.38728		1	3.57245
9.4	1.04167		1.8	0.260116		1	3.18508
9.4	2.35119		1.8	0.260116		11.9	0.0884304
9.4	1.84524		1.8	0.520231		11.9	0
9.4	3.45238		1.8	0.910405		11.9	0.265291
9.4	0.654762		1.8	1.77746		11.9	0
9.4	1.04167		1.8	2.42775		11.9	0.0884304
9.4	2.29167		1.8	2.64451		11.9	0
9.4	2.52976		1.8	4.89884		11.9	0.265291
9.4	2.61905		1.8	1.60405		11.9	2.69713
9.4	3.86905		1.8	2.60116		11.9	0.265291
9.4	0.505952		1.8	2.90462		11.9	1.81282
9.4	0.952381		1.8	2.34104		11.9	0.176861
9.4	1.90476		1.8	0.520231		11.9	0.0442152
9.4	1.81548		1.8	2.21098		11.9	0.353721
9.4	4.04762		1.8	1.04046		11.9	0
9.4	3.72024		1.8	1.17052		11.9	0
9.4	3.09524		1.8	3.07803		11.9	0.132646
9.4	3.86905		1.8	0.390173		11.9	0
9.4	2.97619		1.8	3.07803		11.9	0
9.4	4.7619		1.8	4.2052		11.9	0
9.4	1.69643		1.8	2.25434		11.9	0
9.4	2.17262		1.8	0.736994		11.9	0
9.4	3.33333		1.8	2.03757		11.9	0
9.4	2.7381		1.8	3.90173		11.9	0
9.4	3.66071		1.8	0.433526		11.9	0
9.4	2.58929		1.8	4.1185		11.9	0
9.4	3.75		14.5	0.0815217		11.9	0
9.4	1.33929		14.5	0		11.9	0.0884304
9.4	1.4881		14.5	0.0407609		11.9	0.265291
9.4	2.70833		14.5	2.0788		15.6	2.06339
9.4	3.00595		14.5	0		15.6	1.13284
9.4	1.25		14.5	0		15.6	2.79164
9.4	0		14.5	0.407609		15.6	1.37559
9.4	0.684524		14.5	0		15.6	1.53742
9.4	1.25		14.5	0.122283		15.6	0.728254
2.8	2.73239		14.5	0.203804		15.6	3.60081
2.8	2.42254		14.5	0.48913		15.6	1.82063
2.8	2.33803		14.5	1.42663		15.6	1.73972
2.8	1.91549		14.5	0.407609		15.6	1.90155
2.8	3.77465		14.5	0.855978		6.8	0.926717
2.8	4.30986		14.5	0.652174		6.8	0.197174
2.8	0.619718		14.5	0.692935		6.8	0.788695
2.8	1.04225		14.5	0.9375		6.8	0.887282
2.8	9.77465		14.5	2.11957		6.8	1.08446
2.8	2.22535		14.5	1.34511		6.8	0.650674
2.8	3.15493		14.5	0.611413		6.8	1.85343
2.8	4.47887		14.5	0.611413		6.8	2.42524
2.8	4.95775		14.5	0		6.8	3.66743
2.8	5.43662		14.5	0		6.8	0.650674
2.8	5.57746		14.5	0.0815217		6.8	0.552087
2.8	7.32394		14.5	0.774457		6.8	0.630956
2.8	8.78873		14.5	0.48913		6.8	0.118304
2.8	2.11268		14.5	0.815217		6.8	0.709826
2.8	5.38028		14.5	0.44837		15.9	0
2.8	4.98592		14.5	0.122283		15.9	0.0483871
2.8	2.78873		14.5	1.05978		15.9	0
2.8	2.70423		14.5	0.692935		15.9	0
30.8	0.810203		14.5	1.63043		15.9	0.0241935
30.8	0.585146		14.5	0.285326		15.9	0.0241935
30.8	0.225056		14.5	1.22283		15.9	0
30.8	1.30533		8.4	4.23896		15.9	0.0241935
30.8	0.765191		8.4	0.0623377		15.9	0
30.8	0.0900225		12	0		15.9	0.0241935
30.8	2.52063		12	0		10.6	2.23846
30.8	0		12	0		10.6	0.0230769
30.8	0.585146		12	0		10.6	0.0230769
30.8	0.540135		12	0		10.6	0
30.8	0.0900225		12	0		10.6	0.0692308
30.8	0.0900225		12	0		10.6	0
30.8	0.585146		12	0		10.6	0.0692308
30.8	0.315079		12	0		10.6	0.369231
30.8	0.270068		12	0		10.6	0.0692308
30.8	0.0900225		12	0.0983607		10.6	3.71538
30.8	0.180045		12	0		10.6	3.13846
30.8	0.180045		12	0		10.6	0.530769
30.8	0.225056		12	0.0491803		10.6	2.00769
30.8	0.405101		12	0		10.6	1.03846
30.8	1.71043		12	0.0983607		10.6	0.761538
30.8	0.990248		12	0		10.6	1.52308
30.8	0.810203		12	0		10.6	0.807692
30.8	1.2153		12	0		10.6	0.715385
30.8	1.39535		12	0		10.6	0.369231
30.8	0.675169		12	0.0983607		10.6	1.13077
30.8	0.135034		12	0		10.6	1.15385
30.8	0.135034		12	0.442623		3.3	0.14218
30.8	0.180045		12	0		3.3	1.13744
30.8	0		12	0		3.3	2.46445
30.8	0		12	0.196721		3.3	3.12796
30.8	0.450113		12	0		3.3	2.74882
30.8	0.450113		11.9	5.89687		3.3	2.03791
30.8	0.180045		11.9	2.82944		3.3	1.65877
30.8	0.270068		11.9	1.53372		3.3	1.09005
30.8	0.0450113		11.7	0.16915		3.3	3.27014
30.8	0.675169		11.7	0.604108		3.3	0.758294
30.8	0.0900225		11.7	0.869915		3.3	2.60664
30.8	0.0450113		11.7	0.773258		3.3	0.521327
30.8	0.0450113		11.7	0.0966573		3.3	2.18009
30.8	1.66542		11.7	0.314136		3.3	1.04265
30.8	1.17029		11.7	0.434958		3.3	2.32227
30.8	0.36009		11.7	0.459122		3.3	2.22749
30.8	0.0900225		11.7	0.652437		3.3	4.73934
30.8	0.0900225		11.7	0.821587		10.3	1.10769
13.7	0.707965		11.7	0.845751		10.3	0.902564
13.7	1.71681		11.7	0.314136		10.3	0.65641
13.7	1.48673		11.7	0.483286		10.3	0.861538
13.7	2.37168		11.7	0.0483286		10.3	0.205128
13.7	0.743363		11.7	1.03907		10.3	3.05641
13.7	0.477876		11.7	0.604108		10.3	0.738462
13.7	0.513274		11.7	0.72493		10.3	1.57949
13.7	0.389381		11.7	0.144986		10.3	1.04615
13.7	0.283186		11.7	0.531615		10.3	1.84615
13.7	0.265487		11.7	0.434958		10.3	1.00513
13.7	0.743363		11.7	0.410793		10.3	1.12821
13.7	0.371681		11.7	0.3383		10.3	4.24615
13.7	0.247788		11.7	0.410793		10.3	1.6
13.7	0.584071		11.7	0.072493		10.3	0.594872
13.7	0.19469		11.7	0.0483286		10.3	2.64615
13.7	0.672566		11.7	0.217479		10.3	2.01026
13.7	1.16814		11.7	0.217479		10.3	0.923077
13.7	0.442478		11.7	0		10.3	0.882051
13.7	1.15044		11.7	0.314136		10.3	4.32821
13.7	1.48673		11.7	0.16915		10.3	1.04615
13.7	0.19469		15.8	3.15371		1	2.54562
13.7	0.19469		15.8	2.01413		1	0.520073
12.9	0.0565771		15.8	0		1	3.31204
12.9	0.367751		15.8	0.503534		1	2.57299
12.9	0.594059		15.8	0.159011		1	2.73723
12.9	0.565771		15.8	0.318021		1	4.92701
12.9	0		15.8	0.848057		1	2.2719
12.9	0.0848656		15.8	0.159011		1	3.77737
12.9	0.0282885		15.8	0.45053		1	3.83212
12.9	0.113154		15.8	0.954064		1	3.33942
12.9	0.141443		15.8	1.4841		1	3.36679
12.9	0.0565771		15.8	0.90106		1	1.83394
12.9	0		15.8	1.24558		1	5.99453
12.9	0.0565771		15.8	0.344523		1	3.17518
12.9	0.0565771		15.8	1.21908		1	3.36679
12.9	0		15.8	1.74912		1	1.80657
12.9	0.0848656		15.8	1.35159		1	2.98358
12.9	0		15.8	2.72968		1	1.09489
12.9	0.113154		15.8	2.72968		1	1.72445
12.9	0.0565771		15.8	3.18021		1	1.42336
12.9	0.0565771		15.8	3.52473		1	1.75182
12.9	0		15.8	3.10071		1	2.70985
12.9	0.0282885		15.8	2.72968		1	3.17518
12.9	0		15.8	3.49823		1	1.64234
12.9	0		15.8	2.78269		1	2.13504
12.9	0.19802		15.8	0.318021		1	2.65511
12.9	0.311174		15.8	1.88163		1	2.60036
11.9	1.31004		15.8	3.60424		1	1.58759
11.9	2.53275		15.8	0.477032		1	3.91423
11.9	1.89229		15.8	1.32509		12.8	0.0828443
11.9	1.16448		15.8	1.21908		12.8	0.207111
11.9	2.09607		3.3	0.0849858		12.8	0.0414222
11.9	1.54294		3.3	0.0424929		12.8	0.124266
11.9	0.465793		3.3	0.0849858		12.8	0.0207111
11.9	0.0291121		3.3	0.0849858		12.8	0.0414222
11.9	2.00873		3.3	0.29745		12.8	0.103555
11.9	1.86317		3.3	0.0849858		12.8	0.434933
11.9	1.74672		3.3	1.23229		12.8	0.1864
11.9	0.960699		3.3	1.01983		12.8	0.0621332
11.9	1.28093		3.3	0.382436		12.8	1.24266
11.9	0.931587		3.3	0.212465		12.8	0.352088
11.9	0.174672		1.8	4.88276		12.8	0.621332
10.2	0.42343		1.8	5.18621		12.8	0.1864
10.2	0		1.8	9.93103		12.8	0.724888
10.2	0		19.7	0.0478851		12.8	0.0414222
10.2	0.127029		19.7	1.34078		12.8	0.0414222
10.2	0.804517		11.6	0.0958849		12.8	0.0207111
10.2	0.042343		11.6	0.287655		12.8	0.0414222
10.2	0.42343		11.6	0.0958849		12.8	0.0414222
10.2	0.465773		11.6	0		12.8	0.0414222
10.2	0.381087		11.6	0.263684		12.8	0.0621332
10.2	0.381087		11.6	0.167799		12.8	0.0414222
10.2	0		11.6	0.551338		12.8	0.0207111
10.2	0.719831		11.6	0.815022		12.8	0.124266
10.2	0.719831		11.6	0.287655		12.8	0.0828443
10.2	1.43966		11.6	0.479425		8.5	0.0571973
10.2	0.381087		11.6	1.51019		8.5	0.114395
10.2	0.889203		11.6	1.17459		8.5	0.314585
10.2	0.762174		11.6	1.84579		8.5	0.0285987
10.2	0.592802		11.6	3.52377		8.5	0.257388
10.2	1.01623		11.6	5.65721		8.5	0.228789
10.2	0.169372		11.6	4.36276		8.5	0.343184
10.2	0.127029		11.6	2.39712		8.5	1.31554
10.2	0.381087		11.6	3.06832		8.5	0.257388
10.2	1.1856		11.6	2.20535		8.5	0.629171
10.2	0.42343		11.6	1.77387		8.5	0.200191
10.2	0.084686		11.6	2.61286		8.5	0.543375
10.2	0.127029		11.6	1.79784		8.5	1.25834
10.2	0		11.6	1.36636		8.5	0.486177
10.2	0.042343		11.6	0.551338		8.5	1.11535
10.2	0.296401		12.6	0		8.5	0.42898
10.2	1.31263		12.6	0.0802139		8.5	0.314585
10.2	0.592802		12.6	0.721925		8.5	0.800763
10.2	0.042343		12.6	0.588235		8.5	0.285987
10.2	0		12.6	0.561497		8.5	1.48713
10.2	0.127029		12.6	0.187166		8.5	0.457579
10.2	0.550459		12.6	0.775401		8.5	0
10.2	0		12.6	0.347594		8.5	0.257388
10.2	0.296401		12.6	2.05882		8.5	0.171592
10.2	0.211715		12.6	0.882353		1.3	0.688008
10.2	0.084686		12.6	0		1.3	0.487339
1.8	1.664		12.6	0.13369		1.3	3.72671
1.8	0.928		12.6	0.160428		1.3	0.516006
1.8	0.32		12.6	0.508021		1.3	2.89537
1.8	0.224		12.6	0.40107		1.3	0.774009
1.8	0.032		12.6	0.668449		1.3	0.458672
1.8	1.056		12.6	1.25668		1.3	2.09269
1.8	0.448		12.6	1.06952		1.3	2.92403
1.8	0.064		12.6	1.79144		1.3	2.8667
1.8	1.216		12.6	2.05882		1.3	3.72671
1.8	0		12.6	1.92513		1.3	0.602007
1.8	1.216		12.6	1.97861		1.3	0.344004
1.8	1.216		12.6	0.347594		1.3	0.716675
1.8	0.32		12.6	0.775401		1.3	2.98137
1.8	0.032		12.6	0.909091		1.3	6.27807
1.8	0.192		17.8	0.911162		1.3	2.26469
1.8	0.96		17.8	0.0911162		1.3	0.831343
1.8	0.928		17.8	0		1.3	1.54802
1.8	0.32		17.8	0		1.3	0.258003
1.8	1.856		17.8	0		1.3	0.086001
1.8	0		17.8	0		1.3	0.688008
1.8	0.48		17.8	0.182232		1.3	2.66603
1.8	0.544		17.8	0.22779		1.3	4.38605
1.8	0.064		17.8	0		1.3	2.80936
1.8	0.448		17.8	0		1.3	1.74869
1.8	0.224		17.8	0		1.3	1.83469
1.8	1.088		17.8	0.0911162		1.3	1.74869
1.8	0.608		17.8	0		1.3	0.659341
1.8	0.64		17.8	0.455581		1.3	5.61873
1.8	0.416		17.8	1.73121		1.3	7.19541
1.8	0.8		17.8	1.04784		1.3	3.26804
1.8	0.48		17.8	0.820046		1.3	1.86335
1.8	0.608		17.8	0		1.3	4.09938
1.8	1.216		17.8	0		1.3	0.688008
1.8	0.64		17.8	0		1.3	1.34735
1.8	0.48		17.8	0		1.3	1.60535
1.8	0		17.8	0		1.3	8.80076
1.8	0.16		2.8	1.38523		1.3	4.78739
1.8	0.064		2.8	2.77046		14.5	0.0373832
1.8	1.792		2.8	1.84316		14.5	2.39252
1.8	1.504		2.8	0.767029		14.5	0.0747664
1.8	0.192		2.8	0.961649		14.5	0.0373832
1.8	0.032		2.8	0.183171		14.5	0.0373832
1.8	0.8		2.8	0.228964		14.5	0.0747664
1.8	0.512		2.8	0.0801374		14.5	0.336449
1.8	0.288		2.8	0.0686892		14.5	0
1.8	0.064		2.8	0.801374		14.5	0
1.8	1.216		2.8	0.0228964		14.5	0.0373832
1.8	1.28		2.8	1.14482		14.5	0
1.8	3.296		2.8	0.423583		14.5	0.672897
17.3	1.34973		2.8	1.16772		14.5	0.0747664
17.3	0.161968		2.8	1.23641		14.5	0.149533
17.3	0.161968		2.8	1.88895		14.5	0.523364
17.3	0.827834		2.8	1.23641		19.3	1.65714
17.3	0.125975		2.8	1.60275		19.3	5.57143
17.3	0.413917		2.8	0.847167		19.3	3.68571
17.3	1.16977		2.8	1.08758		19.3	1.85714
17.3	0.0359928		11.8	0		19.3	0
17.3	0.773845		11.8	0		19.3	0
17.3	1.02579		11.8	0		19.3	0.0285714
17.3	1.29574		11.8	0		19.3	0.171429
17.3	0.467906		11.8	0		19.3	0.142857
17.3	1.42172		11.8	0		19.3	0
17.3	1.9976		11.8	0		19.3	0.314286
17.3	0.485903		11.8	0		19.3	1.2
17.3	2.15957		11.8	0		19.3	0.142857
17.3	1.88962		11.8	0		19.3	0.342857
17.3	0.611878		11.8	0		19.3	1.25714
17.3	2.03359		11.8	0		19.3	0.0285714
17.3	0.395921		11.8	0		19.3	0
17.3	0.773845		11.8	0.139319		19.3	0
17.3	1.15177		11.8	0.487616		19.3	2.02857
17.3	1.78164		11.8	0.255418		19.3	1.57143
17.3	0.935813		11.8	0		19.3	1.48571
17.3	0.773845		11.8	0.0696594		19.3	0.0285714
17.3	0.233953		11.8	0.0232198		19.3	0
17.3	0.683863		11.8	0.0232198		19.3	0
17.3	0.521896		11.8	0.162539		19.3	2.28571
17.3	0.125975		11.8	0.441176		19.3	0.514286
17.3	0.089982		11.8	0		19.3	1.68571
17.3	1.33173		11.8	0.0464396		19.3	0.628571
17.3	1.33173		11.8	0		19.3	0.142857
8.6	0.111899		11.8	0		19.3	1.45714
8.6	1.07423		11.8	0		19.3	0.342857
8.6	0.358075		11.8	0		19.3	0.4
8.6	0.716151		1.9	3.8906		19.3	1.08571
8.6	0.0671391		17.7	0.384176		19.3	0.228571
8.6	1.67848		17.7	0.384176		19.3	1.6
8.6	0		17.7	0.356735		19.3	0.428571
8.6	1.58896		17.7	0.795792		19.3	3.91429
8.6	0.559493		17.7	0.411617		19.3	1.65714
8.6	0.514733		17.7	0.109764		19.3	0
8.6	2.81984		17.7	0.439058		19.3	0.114286
17.5	0.127614		17.7	0.0411617		19.3	0
17.5	0.191421		17.7	0.109764		4.3	3.43025
17.5	0.0850762		17.7	0.164647		4.3	1.52891
17.5	0		17.7	0.205808		4.3	3.58706
17.5	0.0425381		17.7	0.49394		4.3	4.56713
17.5	0.212691		17.7	0.343014		4.3	3.72427
17.5	0		17.7	0.48022		4.3	4.42992
17.5	0		17.7	0.466499		4.3	5.21398
17.5	3.93477		17.7	0.878116		4.3	5.31199
17.5	2.31833		17.7	0.823233		4.3	4.95916
17.5	0.0212691		17.7	0.411617		4.3	4.64554
17.5	0.489188		17.7	0.123485		4.3	5.35119
17.5	1.31868		17.7	0.0548822		4.3	5.15518
17.5	0.489188		17.7	0.123485		4.3	5.508
17.5	0.44665		17.7	0.315573		4.3	5.11598
17.5	0.552995		17.7	0.49394		4.3	2.7442
17.5	0.212691		17.7	0.521381		16.5	0.361278
17.5	0.382843		17.7	0.205808		16.5	0.44465
17.5	1.02091		17.7	0.699748		16.5	1.00046
17.5	0.531726		17.7	0.589984		16.5	2.6679
17.5	1.04218		1	1.07604		16.5	0.472441
17.5	0.552995		1	0.0860832		16.5	0.389069
17.5	0		1	0.301291		16.5	2.61232
17.5	0.0212691		1	0.0430416		16.5	0.138953
17.5	0.148883		1	0.0215208		16.5	0.0277906
17.5	0.425381		1	0.236729		16.5	0.0833719
17.5	0.127614		1	0		16.5	0.222325
17.5	0.744417		1	0.107604		16.5	0.333488
17.5	0.638072		1	0.0215208		16.5	0.111163
1.8	2.08092		1	0.0215208		16.5	0.111163
1.8	2.81792		1	0.107604		16.5	0.750347
1.8	3.2948		1	0.451937		16.5	0.0833719
1.8	4.29191		1	0.451937		16.5	0.0555813
1.8	2.51445		1	0.215208		16.5	0.333488
1.8	2.94798		1	1.57102		16.5	0.277906
1.8	3.3815		1	1.01148		16.5	0.194535
1.8	2.34104		1	1.01148		16.5	0.0277906
1.8	0.520231		1	1.44189		16.5	0.528022
1.8	0.693642		1	1.97991		16.5	0.389069
1.8	1.38728		1	2.66858		16.5	0.500232
1.8	2.12428		1	0.774749		16.5	0.305697
1.8	3.03468		1	0.581062		16.5	0.333488
1.8	4.1185		1	0.688666		16.5	0.222325
1.8	3.72832		1	0.27977		16.5	0.250116
1.8	3.81503		1	0.0215208		16.5	0.0555813
1.8	4.1185		1	0.172166		16.5	0.41686
1.8	3.33815		1	3.42181		16.5	0.0833719
1.8	2.08092		1	1.80775		16.5	0.222325
1.8	3.55491		1	3.099		16.5	0.0555813
1.8	2.4711		1	1.89383		5	1.12853
1.8	2.81792		1	2.41033		5	0.689655
1.8	2.38439		11.9	0		5	0.909091
1.8	4.46532		11.9	0.0442152		5	0.438871
1.8	4.63873		11.9	0		5	0.282132
1.8	1.12717		11.9	0		5	0.125392
1.8	3.03468		11.9	0		5	2.97806
1.8	3.51156		11.9	0		5	1.59875
1.8	3.42486		11.9	0		5	1.53605
1.8	3.59827		11.9	0		5	1.72414
1.8	2.16763		11.9	0.0442152		5	2.3511
1.8	3.3815		11.9	0		5	0.689655
1.8	1.12717		11.9	0		5	1.41066
1.8	3.16474		11.9	0		5	0.626959
1.8	2.64451		11.9	0		5	0.31348
1.8	3.59827		11.9	0		15.1	2.51843
1.8	0.910405		11.9	0		15.1	1.90584
1.8	4.24855		11.9	0		15.1	1.2422
1.8	1.04046		11.9	0		15.1	0.850822
1.8	2.99133		11.9	0		15.1	0.221214
1.8	2.29769		11.9	0		15.1	0.578559
1.8	1.60405		11.9	0		15.1	1.61656
1.8	1.99422		11.9	0		15.1	1.5485
14.5	0		11.9	0		15.1	2.51843
14.5	0.0815217		11.9	0		15.1	0.833806
14.5	0		11.9	0		15.1	0.476461
14.5	0		11.9	0		15.1	1.32728
14.5	0.44837		11.9	0.265291		15.1	0.714691
14.5	0		11.9	0		15.1	1.19115
14.5	0		11.9	0		15.1	1.42938
14.5	0		11.9	0		15.1	0.374362
14.5	0		15.6	0.323668		15.1	0.221214
14.5	0		15.6	0.768712		15.1	0.0340329
14.5	0		15.6	0.687795		15.1	0.76574
14.5	0.0407609		15.6	0.121376		15.1	1.00397
14.5	0		15.6	0.161834		15.1	0.884855
14.5	0.0407609		15.6	0.445044		15.1	0.340329
14.5	0		15.6	1.01146		15.1	3.19909
14.5	0		15.6	0.485502		15.1	0.255247
14.5	0.244565		15.6	1.1733		15.1	0.918888
14.5	0		15.6	0.364127		15.1	2.82473
14.5	0.122283		15.6	1.21376		15.1	0.459444
14.5	0.0815217		15.6	3.19622		15.1	0.221214
14.5	0		15.6	1.09238		15.1	1.20817
8.4	2.58701		15.6	2.38705		15.1	0.0680658
8.4	2.86753		15.6	0.323668		15.1	0.170164
8.4	2.49351		15.6	1.49697		15.1	0.425411
8.4	0.779221		6.8	2.40552		15.1	1.59955
8.4	0.841558		6.8	1.34078		15.1	0.799773
8.4	0.841558		6.8	0.256326		15.1	0.612592
8.4	1.71429		6.8	0.0197174		15.1	0.52751
8.4	2.24416		6.8	0.157739		15.1	0.731707
8.4	4.76883		6.8	0.0197174		15.1	0.76574
8.4	3.24156		6.8	0.0788695		15.1	0.425411
8.4	1.02857		6.8	2.32665		15.1	1.61656
8.4	2.80519		6.8	0.354913		15.1	1.02099
8.4	2.33766		6.8	1.10417		15.1	0.52751
8.4	3.02338		6.8	1.00559		15.1	0.663642
8.4	2.18182		6.8	0.276043		8.4	2.43494
8.4	1.24675		6.8	0.690108		8.4	3.12307
8.4	3.45974		6.8	0.118304		8.4	3.3348
8.4	1.9013		6.8	0.276043		8.4	2.88487
8.4	1.58961		6.8	0.37463		8.4	0.2382
8.4	0.280519		6.8	0.0394348		8.4	0.820468
8.4	1.9013		6.8	0.0591522		8.4	1.21747
8.4	0.0935065		6.8	1.2422		8.4	2.09087
8.4	0.592208		6.8	0.0591522		8.4	1.29687
8.4	2.08831		6.8	0.37463		8.4	0.3176
8.4	2.61818		6.8	0.354913		8.4	0.105867
8.4	0.124675		6.8	1.14361		8.4	0.820468
12	0.147541		6.8	0.768978		8.4	0.820468
12	0.245902		6.8	0.414065		8.4	0
12	0.147541		6.8	0.0394348		8.4	1.56154
12	0.491803		6.8	0.0394348		8.4	0.344067
12	0.393443		6.8	1.71541		8.4	1.48213
12	0		6.8	0.611239		8.4	0
12	0.0983607		6.8	0.926717		8.4	0.0264667
12	0.0491803		6.8	0.414065		8.4	0.714601
12	3.68852		15.9	0.0967742		8.4	0.0264667
12	0		15.9	0		8.4	0.0529334
12	0		15.9	0		8.4	0.0529334
12	1.62295		15.9	0		8.4	0.0529334
12	0		15.9	0.0483871		8.4	0.0794001
12	0		15.9	0		14.8	2.74223
12	0		15.9	0		14.8	4.60695
12	0		15.9	0		14.8	2.26691
12	0.491803		15.9	0		14.8	3.91225
12	0		15.9	0		14.8	2.55941
12	0		15.9	0		14.8	2.26691
12	0.0491803		15.9	0		14.8	2.77879
12	0		15.9	0		14.8	2.01097
12	1.37705		15.9	0		14.8	1.90128
12	0		15.9	0		14.8	1.11517
12	0		15.9	0		14.8	1.90128
12	0		15.9	0		14.8	2.06581
12	0		15.9	0		14.8	5.9415
12	0		15.9	0		14.8	4.80804
12	0.245902		15.9	0		5.9	0.263591
11.9	4.91847		15.9	0		5.9	0.29654
11.9	4.9978		15.9	0		5.9	0.527183
11.9	4.12517		15.9	0		5.9	0.955519
11.9	5.10357		15.9	0		5.9	1.91104
11.9	3.70207		15.9	0.0725806		5.9	1.5486
11.9	5.7911		15.9	0		5.9	5.07414
11.9	5.52666		15.9	0		5.9	0.62603
11.9	6.18775		15.9	0		5.9	3.42669
11.9	4.75981		15.9	0		2	0.156065
11.9	5.23579		15.9	0		2	0.0141878
11.9	3.49052		15.9	0		2	0.156065
11.9	3.25253		15.9	0		2	0.524947
11.9	3.83429		15.9	0		2	0.82289
11.9	2.85588		15.9	0.0241935		2	1.24852
11.9	2.64434		15.9	0		2	0.922204
11.9	2.32702		15.9	0		2	0.0709388
11.9	2.30057		15.9	0		2	0.82289
11.9	3.09387		15.9	0		2	1.41878
11.9	4.54826		15.9	0		2	0.326318
11.9	2.61789		15.9	0		2	0.879641
11.9	4.94491		15.9	0		2	1.9721
11.9	4.15161		15.9	0.0241935		2	2.05722
11.9	3.19965		15.9	0.0241935		2	1.36202
11.9	4.09872		10.6	1.89231		2	0.993143
11.9	3.25253		10.6	0.207692		2	1.24852
11.9	3.46408		10.6	0.138462		2	2.52542
11.9	2.56501		10.6	0.138462		2	0.581698
11.9	2.56501		10.6	0.0692308		2	1.3904
11.9	3.86073		10.6	0.3		2	0.751951
11.9	3.46408		10.6	0.207692		2	0.794514
11.9	2.9881		10.6	0.184615		2	1.19177
11.9	2.35346		10.6	0.0461538		2	1.04989
11.7	1.15989		10.6	1.56923		2	0.681012
11.7	1.06323		10.6	0.853846		13.3	0.343511
11.7	1.83649		10.6	2.21538		13.3	1.68893
11.7	0.652437		10.6	2.07692		13.3	2.46183
11.7	1.13572		10.6	0.530769		13.3	1.74618
11.7	1.3532		10.6	0		13.3	1.31679
11.7	0.483286		10.6	0.0230769		13.3	1.48855
11.7	1.6915		10.6	0.230769		13.3	1.11641
11.7	1.0149		10.6	0.646154		13.3	1.23092
11.7	0		10.6	0.761538		13.3	0.801527
11.7	0.0241643		10.6	1.5		13.3	1.86069
11.7	0.16915		10.6	1.29231		13.3	0.687023
11.7	0.386629		10.6	0.415385		13.3	0.973282
11.7	0.821587		10.6	0.161538		13.3	0.687023
11.7	0.483286		10.6	1.22308		13.3	1.71756
11.7	0.869915		10.6	0.253846		13.3	1.31679
11.7	0.652437		10.6	0.115385		13.3	1.11641
11.7	1.42569		10.6	1.13077		13.3	0.458015
11.7	0.966573		10.6	0.623077		13.3	0.343511
11.7	1.18405		10.6	0.946154		13.3	0.028626
11.7	1.28071		10.6	1.52308		13.3	0.14313
11.7	1.23238		10.6	0.161538		13.3	0.028626
11.7	0.507451		10.6	0.346154		13.3	3.75
11.7	0.773258		10.6	0.646154		9.4	1.29563
11.7	0.0241643		10.6	2.12308		9.4	2.46787
11.7	0.797422		10.6	0.0692308		9.4	1.20308
11.7	0.434958		10.6	0.646154		9.4	0.987147
11.7	1.18405		10.6	0.576923		9.4	1.51157
11.7	1.78816		10.6	2.56154		9.4	1.26478
11.7	1.86065		3.3	0.236967		9.4	0.493573
11.7	1.11156		3.3	0.473934		9.4	3.39332
11.7	0.676601		3.3	2.22749		9.4	0.431877
11.7	1.15989		3.3	0.189573		9.4	0.154242
11.7	2.56142		3.3	0.616114		9.4	0.74036
15.8	1.72261		3.3	1.94313		9.4	3.42416
15.8	2.43816		3.3	0.56872		9.4	0.37018
15.8	3.44523		3.3	0.663507		9.4	1.51157
15.8	1.82862		3.3	1.99052		13.4	1.18372
15.8	3.97527		3.3	2.22749		13.4	0.887793
15.8	2.33216		3.3	0.28436		13.4	0.147965
15.8	1.19258		3.3	0.42654		13.4	0.369914
15.8	2.25265		3.3	1.04265		13.4	0.25894
15.8	2.80919		3.3	0.900474		13.4	0.81381
15.8	2.41166		3.3	2.18009		13.4	1.18372
15.8	7.5265		3.3	0.805687		13.4	0.369914
15.8	2.54417		3.3	0.947867		13.4	0.221948
15.8	1.19258		3.3	1.46919		13.4	0.665845
15.8	2.49117		3.3	1.51659		13.4	0.0739827
15.8	0.609541		10.3	0.594872		13.4	1.2947
15.8	2.04064		10.3	1.00513		13.4	0.369914
15.8	1.72261		10.3	1.49744		13.4	0.110974
15.8	2.67668		10.3	2.93333		13.4	0.0739827
15.8	2.33216		10.3	1.12821		13.4	0.517879
15.8	0.344523		10.3	0.430769		13.4	0.406905
15.8	1.72261		10.3	1.55897		13.4	0.850801
15.8	2.57067		10.3	1.4359		13.4	0.25894
15.8	2.01413		10.3	0.0410256		13.4	0.332922
15.8	2.17314		10.3	1.53846		13.4	0.961776
15.8	1.59011		10.3	0.0820513		13.4	0.110974
15.8	1.21908		10.3	0.882051		13.4	0.332922
15.8	2.38516		10.3	0.369231		13.4	0.0369914
15.8	1.16608		10.3	0.574359		13.4	0.332922
15.8	2.51767		10.3	0.451282		13.4	0.480888
3.3	1.52975		10.3	0.369231		11.3	0.3076
3.3	0		10.3	0.94359		11.3	0.271411
3.3	0.169972		10.3	0.964103		11.3	2.20748
3.3	0.934844		10.3	0.471795		11.3	1.88179
3.3	0.977337		1	3.50365		11.3	0.434258
3.3	0.807365		1	2.29927		11.3	1.15802
3.3	7.05382		1	0.136861		11.3	0.958987
3.3	0.424929		1	0.547445		11.3	0.452352
3.3	0.169972		1	0.109489		11.3	0.814234
3.3	0.424929		1	0.24635		11.3	0.524729
3.3	0.29745		1	0.218978		11.3	0.759952
3.3	1.91218		1	0.574818		13.1	2.44134
3.3	0.509915		1	0.629562		13.1	1.37214
3.3	0.679887		1	0.218978		13.1	2.2275
3.3	0.212465		1	0.656934		13.1	2.77992
3.3	0.552408		1	0.766423		13.1	0.837541
3.3	0.849858		1	0.793796		13.1	2.44134
3.3	0.509915		1	1.2865		13.1	2.17404
3.3	3.31445		1	1.94343		13.1	2.95812
3.3	0.382436		1	0		13.1	2.53044
3.3	0.0424929		1	1.69708		13.1	3.22542
3.3	0.764873		1	1.88869		13.1	1.4256
3.3	2.67705		1	2.54562		13.1	1.12266
3.3	0.892351		1	3.39416		13.1	1.58598
3.3	0.679887		1	2.65511		13.1	1.8711
3.3	0.424929		1	2.02555		13.1	1.38996
3.3	0.127479		1	1.01277		13.1	2.9403
1.8	0.993103		1	1.56022		13.1	2.4057
1.8	1.57241		1	2.68248		13.1	4.86486
1.8	2.28966		1	1.75182		13.1	4.84704
1.8	2.56552		1	1.99818		13.1	1.65726
1.8	3.88966		1	3.47628		13.1	3.22542
1.8	3.53103		1	3.17518		16.7	1.3936
1.8	2.09655		1	2.05292		16.7	0.131827
1.8	1.6		1	2.70985		16.7	0.527307
1.8	1.90345		1	2.21715		16.7	3.14501
1.8	2.67586		1	4.02372		16.7	0.188324
1.8	3.03448		1	1.83394		16.7	0.39548
19.7	1.14924		1	2.18978		16.7	1.05461
19.7	0		1	4.05109		16.7	1.11111
19.7	0.239425		1	1.58759		16.7	0.640301
19.7	0.239425		1	1.7792		16.7	0.433145
19.7	0.670391		12.8	0.0207111		16.7	0.0564972
19.7	0.239425		12.8	0		16.7	0.922787
19.7	0		12.8	0.0207111		16.7	0.301318
19.7	0.574621		12.8	0.0207111		16.7	0.112994
19.7	0.478851		12.8	0.103555		16.7	0
19.7	0.622506		12.8	0		16.7	0.188324
19.7	0.814046		12.8	0.0207111		16.7	0.546139
19.7	1.00559		12.8	0		16.7	0.282486
19.7	0.0957702		12.8	0.269244		16.7	0.772128
19.7	1.38867		12.8	0.1864		16.7	0.169492
19.7	0.478851		12.8	0.0828443		16.7	0.320151
19.7	0.478851		12.8	0.103555		16.7	0.225989
19.7	0.28731		12.8	0.0414222		16.7	0.734463
19.7	0.622506		12.8	0.0828443		16.7	0.564972
19.7	1.2929		12.8	0.0414222		16.7	2.20339
19.7	0.430966		12.8	0		16.7	1.61959
11.6	0.671195		12.8	0		16.7	2.54237
11.6	0.0239712		12.8	0.0207111		16.7	0.809793
11.6	0.0719137		12.8	0		16.7	1.22411
11.6	1.03076		12.8	0.0207111		16.7	0.357815
11.6	1.34239		12.8	0.269244		16.7	0.885122
11.6	4.26688		12.8	0.0207111		11	4.63886
11.6	1.34239		12.8	0.0621332		11	0.0610376
11.6	1.27048		8.5	0		11	0.305188
11.6	3.61966		8.5	0		11	0.640895
11.6	3.76348		8.5	0		11	0.579858
11.6	5.65721		8.5	0		11	4.27263
11.6	5.56133		8.5	0.0571973		11	2.65514
11.6	1.31842		8.5	0		11	0.549339
11.6	1.7499		8.5	0		11	0.793489
11.6	0.719137		8.5	0.0285987		11	1.15972
11.6	2.54095		8.5	0.085796		11	2.19736
11.6	3.73951		8.5	0.085796		11	1.19023
11.6	1.86976		8.5	0.314585		11	2.01424
11.6	2.03755		8.5	0		17.5	0.198123
11.6	0.335597		8.5	0		17.5	0.104275
11.6	0.287655		8.5	0		17.5	0.0104275
11.6	0.455453		8.5	0.171592		17.5	0.0312826
11.6	0.57531		8.5	0.285987		17.5	0.0104275
11.6	0.0239712		8.5	0.200191		17.5	0
11.6	1.07871		8.5	0.228789		17.5	0
11.6	0.38354		8.5	0		17.5	0
11.6	0.527367		8.5	0		17.5	0
11.6	1.84579		8.5	0.514776		17.5	0
11.6	0.287655		8.5	0.314585		13.3	0.707443
11.6	0.527367		8.5	0.371783		13.3	1.19381
11.6	1.51019		8.5	0.285987		13.3	0.464259
11.6	0.815022		8.5	0.0285987		13.3	0.198968
11.6	0.76708		8.5	0.343184		13.3	8.79882
11.6	0.527367		8.5	0.085796		13.3	1.59175
11.6	0.287655		8.5	0		13.3	1.1717
11.6	1.77387		1.3	3.1247		13.3	0.773766
11.6	1.63004		1.3	0.430005		13.3	0.198968
11.6	1.29445		1.3	0.086001		13.3	0.574797
11.6	1.19856		1.3	0.086001		13.3	2.78556
11.6	1.03076		1.3	0		13.3	1.14959
11.6	1.96564		1.3	0.344004		13.3	1.23803
11.6	1.07871		1.3	0.057334		13.3	0.707443
11.6	0.527367		1.3	0.114668		7.9	1.9205
11.6	0.551338		1.3	0.86001		7.9	0
11.6	0.695166		1.3	0.086001		7.9	0.0929272
17.8	0.136674		1.3	0.544673		7.9	0.588539
17.8	0.364465		1.3	0.401338		7.9	0.72793
17.8	0.318907		1.3	2.8667		7.9	0.72793
17.8	0		1.3	2.35069		7.9	0.340733
17.8	2.14123		1.3	0.057334		7.9	1.27001
17.8	0.182232		1.3	2.09269		7.9	0
17.8	1.09339		1.3	1.17535		7.9	0.0619515
17.8	0.364465		1.3	0.946011		7.9	0.72793
17.8	6.65148		1.3	0.401338		7.9	0.0619515
17.8	4.14579		1.3	0.831343		7.9	0.0619515
2.8	1.16772		1.3	0.372671		7.9	0.43366
2.8	2.8277		1.3	0.344004		7.9	0.696954
2.8	2.71322		1.3	0.774009		7.9	0.402685
2.8	2.67888		1.3	0.745342		7.9	0.557563
2.8	1.54551		1.3	1.57668		7.9	1.06866
2.8	1.63709		1.3	0.401338		7.9	0.991224
2.8	2.06068		1.3	0.888677		7.9	0.851833
2.8	3.68632		1.3	0.831343		7.9	0.960248
2.8	0.618203		1.3	1.94935		7.9	0.526588
2.8	0.583858		1.3	1.17535		7.9	0.94476
2.8	3.52604		1.3	2.6087		7.9	0.94476
2.8	1.06468		1.3	0.774009		7.9	0.247806
2.8	0.881511		1.3	1.69135		7.9	0.294269
2.8	0.606754		1.3	0.229336		7.9	0.588539
2.8	1.80882		1.3	0.401338		8.7	3.17034
2.8	1.60275		1.3	2.63736		8.7	1.741
2.8	2.75902		1.3	1.97802		8.7	1.35411
2.8	1.33944		14.5	0.224299		8.7	1.41859
2.8	0.492272		14.5	0.11215		8.7	0.580333
2.8	0.503721		14.5	0		8.7	1.31112
11.8	0.766254		14.5	0.336449		8.7	0.784524
11.8	1.06811		19.3	2.25714		8.7	0.537346
11.8	1.71827		19.3	1.05714		8.7	0.161204
11.8	2.5774		19.3	0		8.7	0.182697
11.8	1.46285		19.3	0		8.7	1.16067
11.8	2.41486		19.3	0		8.7	1.17141
11.8	1.69505		19.3	0.628571		8.7	5.06179
11.8	0.580495		19.3	0.0571429		8.7	1.24664
11.8	0.394737		19.3	0.0285714		8.7	0.0322407
[truncated: 984 more rows]

## Sheet: Fig4
Fig4
frontal									temporal									parietal									occipital
subject	√Age	AED	MRI_lesion (yes = 1)	Side (Left = 1)	SOZ (yes = 1)	Sex (Female = 1)	Slope		subject	√Age	AED	MRI_lesion (yes = 1)	Side (Left = 1)	SOZ (yes = 1)	Sex (Female = 1)	Slope		subject	√Age	AED	MRI_lesion (yes = 1)	Side (Left = 1)	SOZ (yes = 1)	Sex (Female = 1)	Slope		subject	√Age	AED	MRI_lesion (yes = 1)	Side (Left = 1)	SOZ (yes = 1)	Sex (Female = 1)	Slope
1	4.01248	2	1	1	1	0	-0.00590657		1	4.01248	2	1	1	0	0	-0.0054134		1	4.01248	2	1	1	0	0	-0.0230622		2	2.14476	1	0	1	1	1	-0.0585174
1	4.01248	2	1	1	1	0	-0.00656329		1	4.01248	2	1	1	0	0	-0.0118973		1	4.01248	2	1	1	0	0	-0.0242568		2	2.14476	1	0	1	1	1	-0.0113909
1	4.01248	2	1	1	1	0	-0.0140059		1	4.01248	2	1	1	0	0	-0.0042431		1	4.01248	2	1	1	0	0	-0.0156352		2	2.14476	1	0	1	1	1	-0.0192316
1	4.01248	2	1	1	1	0	-0.00553964		1	4.01248	2	1	1	0	0	-0.00315959		1	4.01248	2	1	1	0	0	-0.00815385		2	2.14476	1	0	1	1	1	-0.014184
1	4.01248	2	1	1	1	0	-0.00315405		1	4.01248	2	1	1	0	0	-0.00472727		1	4.01248	2	1	1	0	0	-0.00435875		2	2.14476	1	0	1	1	1	-0.0367682
1	4.01248	2	1	1	1	0	-0.0105222		1	4.01248	2	1	1	0	0	-0.00378701		1	4.01248	2	1	1	0	0	-0.00357163		2	2.14476	1	0	1	1	1	-0.0356234
1	4.01248	2	1	1	1	0	-0.00794112		1	4.01248	2	1	1	0	0	-0.00450023		1	4.01248	2	1	1	0	0	-0.00492293		4	2.25832	1	0	0	0	1	-0.0113478
1	4.01248	2	1	1	1	0	-0.00650534		1	4.01248	2	1	1	0	0	-0.00808738		1	4.01248	2	1	1	0	0	-0.0115748		4	2.25832	1	0	0	0	1	-0.0166837
1	4.01248	2	1	1	1	0	-0.00703443		1	4.01248	2	1	1	0	0	-0.0119763		1	4.01248	2	1	1	0	0	-0.00257395		4	2.25832	1	0	0	0	1	-0.0260196
1	4.01248	2	1	1	1	0	-0.00689913		1	4.01248	2	1	1	0	0	-0.0117422		1	4.01248	2	1	1	0	0	-0.00528171		4	2.25832	1	0	0	0	1	-0.028953
1	4.01248	2	1	1	1	0	-0.00379153		1	4.01248	2	1	1	0	0	-0.00838468		1	4.01248	2	1	1	0	0	-0.00793586		5	3.86005	3	1	0	0	0	-0.0241725
1	4.01248	2	1	1	1	0	-0.00471239		1	4.01248	2	1	1	0	0	-0.00686973		1	4.01248	2	1	1	0	0	-0.00942652		5	3.86005	3	1	0	0	0	-0.0198919
1	4.01248	2	1	1	1	0	-0.005772		1	4.01248	2	1	1	0	0	-0.00443186		1	4.01248	2	1	1	0	0	-0.00845951		5	3.86005	3	1	0	0	0	-0.0296187
1	4.01248	2	1	1	1	0	-0.0140722		1	4.01248	2	1	1	0	0	-0.00755995		1	4.01248	2	1	1	0	0	-0.00299205		5	3.86005	3	1	0	0	0	-0.0365859
1	4.01248	2	1	1	1	0	-0.0048749		1	4.01248	2	1	1	0	0	-0.00559334		1	4.01248	2	1	1	0	0	-0.0063775		5	3.86005	3	1	0	0	0	-0.0108587
1	4.01248	2	1	1	1	0	-0.00672008		1	4.01248	2	1	1	0	0	-0.00653216		1	4.01248	2	1	1	0	0	-0.00384422		5	3.86005	3	1	0	0	0	-0.0457788
1	4.01248	2	1	1	1	0	-0.00425116		1	4.01248	2	1	1	0	0	-0.00882097		1	4.01248	2	1	1	0	0	-0.0125391		5	3.86005	3	1	0	0	0	-0.0360552
1	4.01248	2	1	1	1	0	-0.0124497		1	4.01248	2	1	1	0	0	-0.0134843		1	4.01248	2	1	1	0	0	-0.0150165		5	3.86005	3	1	0	0	0	-0.0234099
1	4.01248	2	1	1	1	0	-0.0110337		1	4.01248	2	1	1	0	0	-0.00557772		1	4.01248	2	1	1	0	0	-0.00428899		5	3.86005	3	1	0	0	0	-0.00963514
1	4.01248	2	1	1	1	0	-0.00876762		1	4.01248	2	1	1	0	0	-0.00764243		1	4.01248	2	1	1	0	0	-0.00347635		5	3.86005	3	1	0	0	0	-0.0064135
1	4.01248	2	1	1	1	0	-0.00654917		1	4.01248	2	1	1	0	0	-0.00724484		1	4.01248	2	1	1	0	0	-0.0103327		5	3.86005	3	1	0	0	0	-0.00675796
1	4.01248	2	1	1	1	0	-0.0104699		1	4.01248	2	1	1	0	0	-0.00409326		1	4.01248	2	1	1	0	0	-0.00575159		6	3.14643	1	1	1	0	1	-0.0143618
1	4.01248	2	1	1	1	0	-0.0174166		1	4.01248	2	1	1	0	0	-0.00307495		1	4.01248	2	1	1	0	0	-0.00515669		6	3.14643	1	1	1	0	1	-0.00517736
1	4.01248	2	1	1	1	0	-0.00777272		1	4.01248	2	1	1	0	0	-0.00554952		1	4.01248	2	1	1	0	0	-0.00292147		6	3.14643	1	1	1	0	1	-0.00229519
1	4.01248	2	1	1	1	0	-0.00407557		1	4.01248	2	1	1	0	0	-0.0140535		1	4.01248	2	1	1	0	0	-0.00427431		7	4.1833	2	0	0	1	1	0.011283
1	4.01248	2	1	1	1	0	-0.00430307		1	4.01248	2	1	1	0	0	-0.0113569		1	4.01248	2	1	1	0	0	-0.00403111		7	4.1833	2	0	0	1	1	-0.0109188
1	4.01248	2	1	1	1	0	-0.0123159		1	4.01248	2	1	1	0	0	-0.00905933		1	4.01248	2	1	1	0	0	0.000532462		7	4.1833	2	0	0	1	1	-0.0225611
1	4.01248	2	1	1	1	0	-0.0101195		1	4.01248	2	1	1	0	0	-0.0178863		1	4.01248	2	1	1	0	0	-0.00392119		7	4.1833	2	0	0	1	1	-0.0278159
2	2.14476	1	0	1	1	1	-0.0180364		1	4.01248	2	1	1	0	0	-0.00491959		2	2.14476	1	0	1	1	1	-0.0339923		7	4.1833	2	0	0	1	1	-0.0238346
2	2.14476	1	0	1	1	1	-0.0450693		1	4.01248	2	1	1	0	0	-0.00814445		2	2.14476	1	0	1	1	1	-0.0149478		7	4.1833	2	0	0	1	1	-0.0276098
2	2.14476	1	0	1	1	1	-0.0151288		1	4.01248	2	1	1	0	0	-0.00312282		3	3.24037	1	1	1	0	1	-0.0215199		7	4.1833	2	0	0	1	1	-0.0419527
2	2.14476	1	0	1	1	1	-0.0270768		1	4.01248	2	1	1	0	0	-0.0171772		3	3.24037	1	1	1	0	1	-0.0153645		7	4.1833	2	0	0	1	1	0.0169029
2	2.14476	1	0	1	1	1	-0.0227999		1	4.01248	2	1	1	0	0	-0.00678413		3	3.24037	1	1	1	0	1	-0.0146447		7	4.1833	2	0	0	1	1	0.00189457
2	2.14476	1	0	1	1	1	-0.0206482		1	4.01248	2	1	1	0	0	-0.00184312		3	3.24037	1	1	1	0	1	-0.0145924		7	4.1833	2	0	0	1	1	0.0141722
3	3.24037	1	1	1	1	1	-0.00560575		1	4.01248	2	1	1	0	0	-0.00469819		3	3.24037	1	1	1	0	1	-0.0165312		7	4.1833	2	0	0	1	1	-0.000527106
3	3.24037	1	1	1	1	1	-0.0081114		2	2.14476	1	0	1	1	1	-0.014566		3	3.24037	1	1	1	0	1	-0.0104744		7	4.1833	2	0	0	1	1	0.00725634
3	3.24037	1	1	1	1	1	-0.00785582		2	2.14476	1	0	1	1	1	-0.0136209		3	3.24037	1	1	1	0	1	-0.00851323		9	2.96648	2	0	1	0	0	-0.0198688
3	3.24037	1	1	1	1	1	-0.0106213		3	3.24037	1	1	1	0	1	-0.0182092		3	3.24037	1	1	1	0	1	-0.0136693		9	2.96648	2	0	1	0	0	-0.0299367
3	3.24037	1	1	1	1	1	-0.0121401		3	3.24037	1	1	1	0	1	-0.00935324		3	3.24037	1	1	1	0	1	-0.00997601		9	2.96648	2	0	1	0	0	-0.0248452
3	3.24037	1	1	1	1	1	-0.0208019		3	3.24037	1	1	1	0	1	-0.0117792		3	3.24037	1	1	1	0	1	-0.00803014		9	2.96648	2	0	1	0	0	-0.0226071
3	3.24037	1	1	1	1	1	-0.00655344		3	3.24037	1	1	1	0	1	-0.00943189		3	3.24037	1	1	1	0	1	-0.00838215		9	2.96648	2	0	1	0	0	-0.0187306
3	3.24037	1	1	1	1	1	-0.00520618		3	3.24037	1	1	1	0	1	-0.015036		3	3.24037	1	1	1	0	1	-0.00498936		9	2.96648	2	0	1	0	0	-0.0203518
3	3.24037	1	1	1	1	1	-0.00505492		3	3.24037	1	1	1	0	1	-0.014198		3	3.24037	1	1	1	0	1	-0.00758168		10	3.78153	1	1	1	0	1	-0.0240704
3	3.24037	1	1	1	1	1	-0.00835286		3	3.24037	1	1	1	0	1	-0.00893015		3	3.24037	1	1	1	0	1	-0.00827953		10	3.78153	1	1	1	0	1	-0.0188934
3	3.24037	1	1	1	1	1	-0.00684552		3	3.24037	1	1	1	0	1	-0.0091781		3	3.24037	1	1	1	0	1	-0.00956534		12	3.78153	2	0	1	0	0	-0.000511139
3	3.24037	1	1	1	1	1	-0.0149648		3	3.24037	1	1	1	0	1	-0.00904991		3	3.24037	1	1	1	0	1	-0.0130659		12	3.78153	2	0	1	0	0	-0.000437588
3	3.24037	1	1	1	1	1	-0.012071		3	3.24037	1	1	1	0	1	-0.00833057		3	3.24037	1	1	1	0	1	-0.0100264		12	3.78153	2	0	1	0	0	-0.000180121
3	3.24037	1	1	1	1	1	-0.0179896		3	3.24037	1	1	1	0	1	-0.0078226		3	3.24037	1	1	1	0	1	-0.0134866		12	3.78153	2	0	1	0	0	-0.000308939
3	3.24037	1	1	1	1	1	-0.00717298		3	3.24037	1	1	1	0	1	-0.00922537		3	3.24037	1	1	1	0	1	-0.00702754		12	3.78153	2	0	1	0	0	-0.000422002
3	3.24037	1	1	1	1	1	-0.0272278		4	2.25832	1	0	0	0	1	-0.00452143		3	3.24037	1	1	1	0	1	-0.0068265		12	3.78153	2	0	1	0	0	-0.000447402
3	3.24037	1	1	1	1	1	-0.0174988		4	2.25832	1	0	0	0	1	-0.00400594		3	3.24037	1	1	1	0	1	-0.0169072		12	3.78153	2	0	1	0	0	-0.000909436
3	3.24037	1	1	1	1	1	-0.0182161		4	2.25832	1	0	0	0	1	-0.00424543		4	2.25832	1	0	0	0	1	-0.0138176		12	3.78153	2	0	1	0	0	-0.000518719
3	3.24037	1	1	1	1	1	-0.0257998		4	2.25832	1	0	0	0	1	-0.0040677		4	2.25832	1	0	0	0	1	-0.0182683		12	3.78153	2	0	1	0	0	-0.000345163
3	3.24037	1	1	1	1	1	-0.0099211		4	2.25832	1	0	0	0	1	-0.00404483		5	3.86005	3	1	0	1	0	-0.021321		12	3.78153	2	0	1	0	0	-0.000363784
3	3.24037	1	1	1	1	1	-0.0305677		4	2.25832	1	0	0	0	1	-0.00359099		5	3.86005	3	1	0	1	0	-0.0124106		13	4.19524	1	0	1	0	1	-0.0396343
3	3.24037	1	1	1	1	1	-0.0145516		4	2.25832	1	0	0	0	1	-0.00458234		5	3.86005	3	1	0	1	0	-0.0141322		13	4.19524	1	0	1	0	1	-0.0361237
3	3.24037	1	1	1	1	1	-0.0100526		4	2.25832	1	0	0	0	1	-0.00586286		5	3.86005	3	1	0	1	0	-0.00973898		13	4.19524	1	0	1	0	1	-0.00938346
3	3.24037	1	1	1	1	1	-0.0112114		4	2.25832	1	0	0	0	1	-0.0100856		5	3.86005	3	1	0	1	0	-0.0090506		13	4.19524	1	0	1	0	1	-0.00937254
3	3.24037	1	1	1	1	1	-0.0130325		4	2.25832	1	0	0	0	1	-0.0079465		5	3.86005	3	1	0	1	0	-0.011288		13	4.19524	1	0	1	0	1	-0.0105979
3	3.24037	1	1	1	1	1	-0.00865651		4	2.25832	1	0	0	0	1	-0.00991348		5	3.86005	3	1	0	1	0	-0.0118377		13	4.19524	1	0	1	0	1	-0.0154188
3	3.24037	1	1	1	1	1	-0.00863786		4	2.25832	1	0	0	0	1	-0.00748087		5	3.86005	3	1	0	1	0	-0.0121409		13	4.19524	1	0	1	0	1	-0.0325783
3	3.24037	1	1	1	1	1	-0.0149721		4	2.25832	1	0	0	0	1	-0.0030314		5	3.86005	3	1	0	1	0	-0.00472241		13	4.19524	1	0	1	0	1	-0.0153916
3	3.24037	1	1	1	1	1	-0.00735967		5	3.86005	3	1	0	1	0	-0.00668461		5	3.86005	3	1	0	1	0	-0.010828		14	3.27109	3	0	0	1	0	-0.0396051
3	3.24037	1	1	1	1	1	-0.0215976		5	3.86005	3	1	0	1	0	-0.00623441		5	3.86005	3	1	0	1	0	-0.0119864		14	3.27109	3	0	0	1	0	-0.00658508
3	3.24037	1	1	1	1	1	-0.00949615		5	3.86005	3	1	0	1	0	-0.00586221		5	3.86005	3	1	0	1	0	-0.00980543		14	3.27109	3	0	0	1	0	-0.0514919
3	3.24037	1	1	1	1	1	-0.010515		5	3.86005	3	1	0	1	0	-0.00682997		5	3.86005	3	1	0	1	0	-0.0101506		14	3.27109	3	0	0	1	0	-0.0100002
4	2.25832	1	0	0	0	1	-0.0118199		5	3.86005	3	1	0	1	0	-0.00603492		5	3.86005	3	1	0	1	0	-0.0159022		14	3.27109	3	0	0	1	0	-0.0162409
4	2.25832	1	0	0	0	1	-0.0120099		5	3.86005	3	1	0	1	0	-0.00460908		5	3.86005	3	1	0	1	0	-0.00887002		15	2.88097	2	0	0	0	1	-0.0157024
4	2.25832	1	0	0	0	1	-0.016866		5	3.86005	3	1	0	1	0	-0.0053024		5	3.86005	3	1	0	1	0	-0.00795712		15	2.88097	2	0	0	0	1	-0.0169079
4	2.25832	1	0	0	0	1	-0.0108247		5	3.86005	3	1	0	1	0	-0.00626935		6	3.14643	1	1	1	0	1	-0.00822039		15	2.88097	2	0	0	0	1	-0.0225471
4	2.25832	1	0	0	0	1	-0.00710504		5	3.86005	3	1	0	1	0	-0.00663337		6	3.14643	1	1	1	0	1	-0.0098498		15	2.88097	2	0	0	0	1	-0.0173301
4	2.25832	1	0	0	0	1	-0.0122009		5	3.86005	3	1	0	1	0	-0.00669916		6	3.14643	1	1	1	0	1	-0.00663569		15	2.88097	2	0	0	0	1	-0.0147493
4	2.25832	1	0	0	0	1	-0.00523663		5	3.86005	3	1	0	1	0	-0.00844475		6	3.14643	1	1	1	0	1	-0.0122391		16	2.94958	1	1	1	0	0	-0.0166931
4	2.25832	1	0	0	0	1	-0.00730784		5	3.86005	3	1	0	1	0	-0.00761172		6	3.14643	1	1	1	0	1	-0.00937816		16	2.94958	1	1	1	0	0	-0.00505086
4	2.25832	1	0	0	0	1	-0.00231345		5	3.86005	3	1	0	1	0	-0.00764804		6	3.14643	1	1	1	0	1	-0.00768942		16	2.94958	1	1	1	0	0	-0.0288982
4	2.25832	1	0	0	0	1	-0.011282		5	3.86005	3	1	0	1	0	-0.0085126		6	3.14643	1	1	1	0	1	-0.00781796		16	2.94958	1	1	1	0	0	-0.0257439
4	2.25832	1	0	0	0	1	-0.00786467		5	3.86005	3	1	0	1	0	-0.0117205		6	3.14643	1	1	1	0	1	-0.00631877		16	2.94958	1	1	1	0	0	-0.0365064
4	2.25832	1	0	0	0	1	-0.00970773		5	3.86005	3	1	0	1	0	-0.0103255		6	3.14643	1	1	1	0	1	-0.00384158		16	2.94958	1	1	1	0	0	-0.0330818
4	2.25832	1	0	0	0	1	-0.0137535		5	3.86005	3	1	0	1	0	-0.0113204		6	3.14643	1	1	1	0	1	-0.00361861		17	3.44964	2	0	0	0	1	-0.0364325
4	2.25832	1	0	0	0	1	-0.0116017		5	3.86005	3	1	0	1	0	-0.0107282		6	3.14643	1	1	1	0	1	-0.014904		17	3.44964	2	0	0	0	1	-0.0199133
4	2.25832	1	0	0	0	1	-0.0107882		5	3.86005	3	1	0	1	0	-0.00811168		7	4.1833	2	0	0	0	1	-0.0062663		17	3.44964	2	0	0	0	1	-0.0291003
4	2.25832	1	0	0	0	1	-0.0100073		5	3.86005	3	1	0	1	0	-0.0124022		7	4.1833	2	0	0	0	1	0.00863388		17	3.44964	2	0	0	0	1	-0.0298426
4	2.25832	1	0	0	0	1	-0.00563939		5	3.86005	3	1	0	1	0	-0.00986481		7	4.1833	2	0	0	0	1	-0.00579838		17	3.44964	2	0	0	0	1	-0.0968113
4	2.25832	1	0	0	0	1	-0.00992407		5	3.86005	3	1	0	1	0	-0.00717466		7	4.1833	2	0	0	0	1	0.0010795		17	3.44964	2	0	0	0	1	-0.0189041
4	2.25832	1	0	0	0	1	-0.00633913		5	3.86005	3	1	0	1	0	-0.00810879		7	4.1833	2	0	0	0	1	-0.00285986		17	3.44964	2	0	0	0	1	-0.0671455
4	2.25832	1	0	0	0	1	-0.00516521		5	3.86005	3	1	0	1	0	-0.00796988		7	4.1833	2	0	0	0	1	-0.0048518		17	3.44964	2	0	0	0	1	-0.0492597
5	3.86005	3	1	0	0	0	-0.0109596		5	3.86005	3	1	0	1	0	-0.0103307		7	4.1833	2	0	0	0	1	-0.00745214		18	4.11096	1	0	0	0	0	-0.0115588
5	3.86005	3	1	0	0	0	-0.00868387		5	3.86005	3	1	0	1	0	-0.0187988		7	4.1833	2	0	0	0	1	-0.00778262		18	4.11096	1	0	0	0	0	0.00220297
5	3.86005	3	1	0	0	0	-0.0105176		5	3.86005	3	1	0	1	0	-0.0057293		7	4.1833	2	0	0	0	1	-0.00645365		18	4.11096	1	0	0	0	0	-0.0110877
5	3.86005	3	1	0	0	0	-0.0134517		5	3.86005	3	1	0	1	0	-0.0057543		7	4.1833	2	0	0	0	1	-0.00823828		18	4.11096	1	0	0	0	0	-0.0159993
5	3.86005	3	1	0	0	0	-0.00918198		5	3.86005	3	1	0	1	0	-0.00622077		7	4.1833	2	0	0	0	1	-0.0199746		18	4.11096	1	0	0	0	0	-0.010042
5	3.86005	3	1	0	0	0	-0.0130896		5	3.86005	3	1	0	1	0	-0.00893244		7	4.1833	2	0	0	0	1	-0.01471		18	4.11096	1	0	0	0	0	-0.0106623
5	3.86005	3	1	0	0	0	-0.0154814		5	3.86005	3	1	0	1	0	-0.00615834		7	4.1833	2	0	0	0	1	-0.019559		18	4.11096	1	0	0	0	0	-0.00989348
5	3.86005	3	1	0	0	0	-0.0154708		5	3.86005	3	1	0	1	0	-0.00648646		7	4.1833	2	0	0	0	1	-0.0188221		18	4.11096	1	0	0	0	0	-0.0167193
5	3.86005	3	1	0	0	0	-0.0196755		6	3.14643	1	1	1	0	1	-0.00393393		7	4.1833	2	0	0	0	1	-0.0164467		20	4.20714	1	1	1	0	0	-0.0130094
5	3.86005	3	1	0	0	0	-0.0113578		6	3.14643	1	1	1	0	1	-0.00572973		8	3.937	1	1	0	0	1	-0.00297057		20	4.20714	1	1	1	0	0	-0.0247587
5	3.86005	3	1	0	0	0	-0.0141036		6	3.14643	1	1	1	0	1	-0.0101565		8	3.937	1	1	0	0	1	-0.0100033		20	4.20714	1	1	1	0	0	-0.0224827
5	3.86005	3	1	0	0	0	-0.00876899		6	3.14643	1	1	1	0	1	-0.00486946		8	3.937	1	1	0	0	1	-0.00525661		20	4.20714	1	1	1	0	0	-0.0151786
5	3.86005	3	1	0	0	0	-0.00895193		6	3.14643	1	1	1	0	1	-0.00532673		8	3.937	1	1	0	0	1	-0.0107463		20	4.20714	1	1	1	0	0	-0.0420848
5	3.86005	3	1	0	0	0	-0.0107256		6	3.14643	1	1	1	0	1	-0.00296002		8	3.937	1	1	0	0	1	-0.00606757		22	3.08221	2	1	1	0	1	-0.00739601
5	3.86005	3	1	0	0	0	-0.0117614		6	3.14643	1	1	1	0	1	-0.00457619		8	3.937	1	1	0	0	1	-0.00633841		22	3.08221	2	1	1	0	1	-0.0275516
5	3.86005	3	1	0	0	0	-0.0166212		6	3.14643	1	1	1	0	1	-0.00859547		8	3.937	1	1	0	0	1	-0.00457125		22	3.08221	2	1	1	0	1	-0.0204394
5	3.86005	3	1	0	0	0	-0.0138808		6	3.14643	1	1	1	0	1	0.000749024		8	3.937	1	1	0	0	1	-0.0245524		22	3.08221	2	1	1	0	1	-0.0130514
5	3.86005	3	1	0	0	0	-0.00697579		6	3.14643	1	1	1	0	1	-0.00418775		8	3.937	1	1	0	0	1	-0.022485		23	4.219	2	0	1	0	0	-0.0202375
5	3.86005	3	1	0	0	0	-0.0107292		6	3.14643	1	1	1	0	1	-0.00422071		8	3.937	1	1	0	0	1	-0.00587393		23	4.219	2	0	1	0	0	-0.023184
5	3.86005	3	1	0	0	0	-0.0122012		6	3.14643	1	1	1	0	1	-0.00530473		8	3.937	1	1	0	0	1	-0.00980754		24	3.82099	1	0	1	0	0	-0.0115217
6	3.14643	1	1	1	1	1	-0.00732715		6	3.14643	1	1	1	0	1	-0.00561402		8	3.937	1	1	0	0	1	-0.00264579		24	3.82099	1	0	1	0	0	-0.0165748
6	3.14643	1	1	1	1	1	-0.00547215		6	3.14643	1	1	1	0	1	-0.0143588		8	3.937	1	1	0	0	1	-0.00238168		24	3.82099	1	0	1	0	0	-0.0300743
6	3.14643	1	1	1	1	1	-0.00637081		6	3.14643	1	1	1	0	1	-0.00119843		8	3.937	1	1	0	0	1	-0.0127804		24	3.82099	1	0	1	0	0	-0.0312041
6	3.14643	1	1	1	1	1	-0.00575695		6	3.14643	1	1	1	0	1	0.00226964		8	3.937	1	1	0	0	1	-0.0108183		24	3.82099	1	0	1	0	0	-0.0200534
6	3.14643	1	1	1	1	1	-0.00410824		6	3.14643	1	1	1	0	1	0.00283054		8	3.937	1	1	0	0	1	-0.0127961		24	3.82099	1	0	1	0	0	-0.0179619
6	3.14643	1	1	1	1	1	-0.00597447		6	3.14643	1	1	1	0	1	-0.0058349		8	3.937	1	1	0	0	1	-0.00283518		24	3.82099	1	0	1	0	0	-0.0114767
6	3.14643	1	1	1	1	1	-0.00561624		6	3.14643	1	1	1	0	1	-0.00411593		8	3.937	1	1	0	0	1	-0.006742		26	2.50998	1	0	0	0	1	-0.0116165
6	3.14643	1	1	1	1	1	-0.00686298		6	3.14643	1	1	1	0	1	-0.0110087		8	3.937	1	1	0	0	1	-0.0029424		26	2.50998	1	0	0	0	1	-0.0149676
6	3.14643	1	1	1	1	1	-0.00674301		6	3.14643	1	1	1	0	1	-0.00351944		9	2.96648	2	0	1	1	0	-0.0332491		26	2.50998	1	0	0	0	1	-0.0106342
6	3.14643	1	1	1	1	1	-0.0067108		6	3.14643	1	1	1	0	1	-0.00658286		9	2.96648	2	0	1	1	0	-0.0333666		26	2.50998	1	0	0	0	1	-0.0216311
6	3.14643	1	1	1	1	1	-0.00711625		6	3.14643	1	1	1	0	1	-0.00497329		9	2.96648	2	0	1	1	0	-0.0351833		26	2.50998	1	0	0	0	1	-0.0144552
6	3.14643	1	1	1	1	1	-0.00640168		6	3.14643	1	1	1	0	1	-0.0127687		10	3.78153	1	1	1	0	1	-0.019041		27	1.89737	2	1	1	1	1	-0.00907576
6	3.14643	1	1	1	1	1	-0.00552833		6	3.14643	1	1	1	0	1	-0.00724563		10	3.78153	1	1	1	0	1	-0.0187536		27	1.89737	2	1	1	1	1	-0.012413
6	3.14643	1	1	1	1	1	-0.00827218		6	3.14643	1	1	1	0	1	-0.00626372		10	3.78153	1	1	1	0	1	-0.0198273		28	3.36155	3	1	1	0	1	-0.0437654
6	3.14643	1	1	1	1	1	-0.0119782		6	3.14643	1	1	1	0	1	-0.00552611		10	3.78153	1	1	1	0	1	-0.0174135		28	3.36155	3	1	1	0	1	-0.030314
6	3.14643	1	1	1	1	1	-0.00467103		6	3.14643	1	1	1	0	1	-0.00812735		10	3.78153	1	1	1	0	1	-0.0174925		28	3.36155	3	1	1	0	1	-0.0376508
6	3.14643	1	1	1	1	1	-0.00734637		6	3.14643	1	1	1	0	1	-0.00740889		10	3.78153	1	1	1	0	1	-0.015731		28	3.36155	3	1	1	0	1	-0.0238881
6	3.14643	1	1	1	1	1	-0.0039088		6	3.14643	1	1	1	0	1	-0.00647135		10	3.78153	1	1	1	0	1	-0.0196043		29	2.12132	1	1	1	0	0	-0.0151457
6	3.14643	1	1	1	1	1	-0.00310293		6	3.14643	1	1	1	0	1	-0.00928975		10	3.78153	1	1	1	0	1	-0.0202298		29	2.12132	1	1	1	0	0	-0.0186116
6	3.14643	1	1	1	1	1	-0.00221952		6	3.14643	1	1	1	0	1	-0.00858257		10	3.78153	1	1	1	0	1	-0.0174212		29	2.12132	1	1	1	0	0	-0.0295903
6	3.14643	1	1	1	1	1	-0.0565264		6	3.14643	1	1	1	0	1	-0.00633552		10	3.78153	1	1	1	0	1	-0.0184237		29	2.12132	1	1	1	0	0	-0.0305187
6	3.14643	1	1	1	1	1	-0.00796644		6	3.14643	1	1	1	0	1	-0.00564957		10	3.78153	1	1	1	0	1	-0.0256595		29	2.12132	1	1	1	0	0	-0.0211236
6	3.14643	1	1	1	1	1	-0.00804388		6	3.14643	1	1	1	0	1	-0.00608893		10	3.78153	1	1	1	0	1	-0.0253371		29	2.12132	1	1	1	0	0	-0.0205036
6	3.14643	1	1	1	1	1	-0.0102363		6	3.14643	1	1	1	0	1	-0.00753111		10	3.78153	1	1	1	0	1	-0.0489572		29	2.12132	1	1	1	0	0	-0.0115384
6	3.14643	1	1	1	1	1	-0.00728806		6	3.14643	1	1	1	0	1	-0.00675935		11	3.86005	1	1	1	0	0	-0.0109474		29	2.12132	1	1	1	0	0	-0.011852
6	3.14643	1	1	1	1	1	-0.00840811		6	3.14643	1	1	1	0	1	-0.00722234		11	3.86005	1	1	1	0	0	-0.00793277		29	2.12132	1	1	1	0	0	-0.0108593
6	3.14643	1	1	1	1	1	-0.00692216		6	3.14643	1	1	1	0	1	-0.00545527		12	3.78153	2	0	1	0	0	-0.000284603		29	2.12132	1	1	1	0	0	-0.0150793
6	3.14643	1	1	1	1	1	-0.00694077		7	4.1833	2	0	0	0	1	-0.0300698		12	3.78153	2	0	1	0	0	-0.000322285		30	3.19374	1	1	1	0	0	-0.0170805
6	3.14643	1	1	1	1	1	-0.00694583		7	4.1833	2	0	0	0	1	-0.0436857		13	4.19524	1	0	1	0	1	-0.0362281		30	3.19374	1	1	1	0	0	-0.0134751
6	3.14643	1	1	1	1	1	-0.00679426		7	4.1833	2	0	0	0	1	-0.0328527		13	4.19524	1	0	1	0	1	-0.0146721		31	3.24037	1	1	0	0	0	-0.0226158
6	3.14643	1	1	1	1	1	-0.00769301		7	4.1833	2	0	0	0	1	-0.00889505		13	4.19524	1	0	1	0	1	-0.0249823		31	3.24037	1	1	0	0	0	-0.0103527
6	3.14643	1	1	1	1	1	-0.00558715		7	4.1833	2	0	0	0	1	-0.00823668		13	4.19524	1	0	1	0	1	-0.00762265		31	3.24037	1	1	0	0	0	-0.0621349
6	3.14643	1	1	1	1	1	-0.00544508		7	4.1833	2	0	0	0	1	-0.00899491		13	4.19524	1	0	1	0	1	-0.00886214		31	3.24037	1	1	0	0	0	-0.0286854
6	3.14643	1	1	1	1	1	-0.00649402		7	4.1833	2	0	0	0	1	-0.00700182		13	4.19524	1	0	1	0	1	-0.00835359		31	3.24037	1	1	0	0	0	-0.0162554
6	3.14643	1	1	1	1	1	-0.00696709		7	4.1833	2	0	0	0	1	-0.00863644		13	4.19524	1	0	1	0	1	-0.00856609		31	3.24037	1	1	0	0	0	-0.0108988
6	3.14643	1	1	1	1	1	-0.00746482		7	4.1833	2	0	0	0	1	-0.00867615		13	4.19524	1	0	1	0	1	-0.0105511		31	3.24037	1	1	0	0	0	-0.00822822
6	3.14643	1	1	1	1	1	-0.00724735		7	4.1833	2	0	0	0	1	-0.0104584		13	4.19524	1	0	1	0	1	-0.0269556		31	3.24037	1	1	0	0	0	-0.0974591
6	3.14643	1	1	1	1	1	-0.00713351		7	4.1833	2	0	0	0	1	-0.0106317		13	4.19524	1	0	1	0	1	-0.02849		31	3.24037	1	1	0	0	0	-0.0544121
6	3.14643	1	1	1	1	1	-0.00564469		7	4.1833	2	0	0	0	1	-0.00672334		13	4.19524	1	0	1	0	1	-0.00814811		31	3.24037	1	1	0	0	0	-0.0392065
6	3.14643	1	1	1	1	1	-0.00497177		7	4.1833	2	0	0	0	1	-0.00615347		13	4.19524	1	0	1	0	1	-0.0216886		31	3.24037	1	1	0	0	0	-0.0237972
6	3.14643	1	1	1	1	1	-0.0060283		7	4.1833	2	0	0	0	1	-0.00776734		13	4.19524	1	0	1	0	1	-0.0265218		32	2.25832	3	0	1	0	0	-0.0211056
7	4.1833	2	0	0	0	1	-0.00778659		7	4.1833	2	0	0	0	1	-0.00706107		13	4.19524	1	0	1	0	1	-0.0422437		32	2.25832	3	0	1	0	0	-0.0143244
7	4.1833	2	0	0	0	1	-0.00601604		7	4.1833	2	0	0	0	1	-0.00790083		13	4.19524	1	0	1	0	1	-0.0281014		32	2.25832	3	0	1	0	0	-0.0531545
7	4.1833	2	0	0	0	1	-0.00766716		7	4.1833	2	0	0	0	1	-0.00812429		13	4.19524	1	0	1	0	1	-0.0163615		32	2.25832	3	0	1	0	0	-0.0430266
7	4.1833	2	0	0	0	1	-0.00860154		7	4.1833	2	0	0	0	1	-0.0114189		13	4.19524	1	0	1	0	1	-0.0356948		32	2.25832	3	0	1	0	0	-0.0252522
7	4.1833	2	0	0	0	1	-0.00747268		7	4.1833	2	0	0	0	1	-0.0209018		13	4.19524	1	0	1	0	1	-0.0109912		32	2.25832	3	0	1	0	0	-0.0145936
7	4.1833	2	0	0	0	1	-0.00505718		7	4.1833	2	0	0	0	1	-0.0213783		13	4.19524	1	0	1	0	1	-0.0107826		33	4.06202	2	0	1	1	1	-0.0217128
7	4.1833	2	0	0	0	1	-0.00701894		7	4.1833	2	0	0	0	1	-0.0209684		13	4.19524	1	0	1	0	1	-0.0211261		33	4.06202	2	0	1	1	1	-0.0232215
7	4.1833	2	0	0	0	1	-0.00741686		8	3.937	1	1	0	0	1	-0.00522857		13	4.19524	1	0	1	0	1	-0.0298372		33	4.06202	2	0	1	1	1	-0.020413
7	4.1833	2	0	0	0	1	-0.0079964		8	3.937	1	1	0	0	1	-0.00965409		13	4.19524	1	0	1	0	1	-0.0262918		33	4.06202	2	0	1	1	1	-0.0258738
7	4.1833	2	0	0	0	1	-0.00807553		8	3.937	1	1	0	0	1	-0.00875803		13	4.19524	1	0	1	0	1	-0.0136108		33	4.06202	2	0	1	1	1	-0.0544266
7	4.1833	2	0	0	0	1	-0.0083577		8	3.937	1	1	0	0	1	-0.0110564		13	4.19524	1	0	1	0	1	-0.0247854		33	4.06202	2	0	1	1	1	-0.04685
7	4.1833	2	0	0	0	1	0.00106879		8	3.937	1	1	0	0	1	-0.0106867		13	4.19524	1	0	1	0	1	-0.0184015		33	4.06202	2	0	1	1	1	-0.0300319
7	4.1833	2	0	0	0	1	-0.0159908		8	3.937	1	1	0	0	1	-0.0138248		13	4.19524	1	0	1	0	1	-0.0235952		33	4.06202	2	0	1	1	1	-0.0310392
7	4.1833	2	0	0	0	1	-0.0176755		8	3.937	1	1	0	0	1	-0.00841128		13	4.19524	1	0	1	0	1	-0.0186812		33	4.06202	2	0	1	1	1	-0.0321963
7	4.1833	2	0	0	0	1	-0.017303		8	3.937	1	1	0	0	1	-0.00920109		13	4.19524	1	0	1	0	1	-0.0219597		33	4.06202	2	0	1	1	1	-0.0126165
8	3.937	1	1	0	0	1	-0.0212404		8	3.937	1	1	0	0	1	-0.00195068		13	4.19524	1	0	1	0	1	-0.00827451		33	4.06202	2	0	1	1	1	-0.0202882
8	3.937	1	1	0	0	1	-0.0173109		8	3.937	1	1	0	0	1	-0.0199987		13	4.19524	1	0	1	0	1	-0.0112599		33	4.06202	2	0	1	1	1	-0.0127035
8	3.937	1	1	0	0	1	-0.0244073		8	3.937	1	1	0	0	1	-0.0223915		13	4.19524	1	0	1	0	1	-0.0276146		34	4.11096	2	0	0	1	0	-0.0191661
8	3.937	1	1	0	0	1	-0.0113879		8	3.937	1	1	0	0	1	-0.00288776		14	3.27109	3	0	0	0	0	-0.0140655		34	4.11096	2	0	0	1	0	0.00976805
8	3.937	1	1	0	0	1	-0.0120127		8	3.937	1	1	0	0	1	-0.00969387		14	3.27109	3	0	0	0	0	-0.0179134		34	4.11096	2	0	0	1	0	-0.0120736
8	3.937	1	1	0	0	1	-0.0121554		8	3.937	1	1	0	0	1	-0.0162631		14	3.27109	3	0	0	0	0	-0.0379116		34	4.11096	2	0	0	1	0	0.0016447
8	3.937	1	1	0	0	1	-0.0048227		8	3.937	1	1	0	0	1	-0.00566546		14	3.27109	3	0	0	0	0	-0.011084		34	4.11096	2	0	0	1	0	-0.00487956
8	3.937	1	1	0	0	1	-0.00369395		8	3.937	1	1	0	0	1	-0.0372602		14	3.27109	3	0	0	0	0	-0.0176783		34	4.11096	2	0	0	1	0	-0.00142996
8	3.937	1	1	0	0	1	-0.00820926		8	3.937	1	1	0	0	1	-0.00805892		14	3.27109	3	0	0	0	0	-0.0111299		34	4.11096	2	0	0	1	0	-0.0168212
8	3.937	1	1	0	0	1	-0.00832819		9	2.96648	2	0	1	0	0	-0.0119993		14	3.27109	3	0	0	0	0	-0.0137258		34	4.11096	2	0	0	1	0	-0.0176964
8	3.937	1	1	0	0	1	-0.00253126		9	2.96648	2	0	1	0	0	-0.012234		14	3.27109	3	0	0	0	0	-0.0209593		34	4.11096	2	0	0	1	0	-0.0118894
9	2.96648	2	0	1	1	0	-0.0127854		9	2.96648	2	0	1	0	0	-0.0120678		14	3.27109	3	0	0	0	0	-0.00992496		34	4.11096	2	0	0	1	0	-0.00292609
9	2.96648	2	0	1	1	0	-0.00959115		9	2.96648	2	0	1	0	0	-0.0117548		14	3.27109	3	0	0	0	0	-0.0141529		34	4.11096	2	0	0	1	0	-0.00789568
9	2.96648	2	0	1	1	0	-0.0173865		9	2.96648	2	0	1	0	0	-0.0125714		14	3.27109	3	0	0	0	0	-0.0144164		34	4.11096	2	0	0	1	0	-0.0206145
9	2.96648	2	0	1	1	0	-0.0188255		9	2.96648	2	0	1	0	0	-0.0113988		14	3.27109	3	0	0	0	0	-0.00729028		34	4.11096	2	0	0	1	0	-0.0165692
9	2.96648	2	0	1	1	0	-0.0156336		9	2.96648	2	0	1	0	0	-0.0133667		14	3.27109	3	0	0	0	0	-0.0110691		34	4.11096	2	0	0	1	0	-0.013046
9	2.96648	2	0	1	1	0	-0.0137591		9	2.96648	2	0	1	0	0	-0.0121301		14	3.27109	3	0	0	0	0	-0.0187489		35	1.51658	3	1	0	0	1	-0.0271043
9	2.96648	2	0	1	1	0	-0.0124748		9	2.96648	2	0	1	0	0	-0.0115853		14	3.27109	3	0	0	0	0	-0.0269932		35	1.51658	3	1	0	0	1	-0.0188867
9	2.96648	2	0	1	1	0	-0.0349231		9	2.96648	2	0	1	0	0	-0.0134925		14	3.27109	3	0	0	0	0	-0.0167878		35	1.51658	3	1	0	0	1	-0.0421617
9	2.96648	2	0	1	1	0	-0.0336624		9	2.96648	2	0	1	0	0	-0.0129189		14	3.27109	3	0	0	0	0	-0.0313787		35	1.51658	3	1	0	0	1	-0.0333029
9	2.96648	2	0	1	1	0	-0.0384521		9	2.96648	2	0	1	0	0	-0.0148301		14	3.27109	3	0	0	0	0	-0.0215098		35	1.51658	3	1	0	0	1	-0.0419203
9	2.96648	2	0	1	1	0	-0.0329841		9	2.96648	2	0	1	0	0	-0.0114006		14	3.27109	3	0	0	0	0	-0.0329843		35	1.51658	3	1	0	0	1	-0.0370836
9	2.96648	2	0	1	1	0	-0.0326627		9	2.96648	2	0	1	0	0	-0.0138105		14	3.27109	3	0	0	0	0	-0.0311596		35	1.51658	3	1	0	0	1	-0.0229547
9	2.96648	2	0	1	1	0	-0.0301432		9	2.96648	2	0	1	0	0	-0.0276648		14	3.27109	3	0	0	0	0	-0.0294961		35	1.51658	3	1	0	0	1	-0.016734
9	2.96648	2	0	1	1	0	-0.0314916		9	2.96648	2	0	1	0	0	-0.0261885		14	3.27109	3	0	0	0	0	-0.0240378		36	2.28035	1	1	1	0	0	-0.0151481
9	2.96648	2	0	1	1	0	-0.0321763		9	2.96648	2	0	1	0	0	-0.0235159		14	3.27109	3	0	0	0	0	-0.0150333		36	2.28035	1	1	1	0	0	-0.0112496
9	2.96648	2	0	1	1	0	-0.0295434		9	2.96648	2	0	1	0	0	-0.0221562		14	3.27109	3	0	0	0	0	-0.0160817		36	2.28035	1	1	1	0	0	-0.0105236
10	3.78153	1	1	1	0	1	-0.0194983		9	2.96648	2	0	1	0	0	-0.0234749		14	3.27109	3	0	0	0	0	-0.0139871		36	2.28035	1	1	1	0	0	-0.044405
10	3.78153	1	1	1	0	1	-0.015994		9	2.96648	2	0	1	0	0	-0.0224056		14	3.27109	3	0	0	0	0	-0.0194998		36	2.28035	1	1	1	0	0	-0.0100058
10	3.78153	1	1	1	0	1	-0.0172655		9	2.96648	2	0	1	0	0	-0.0234986		14	3.27109	3	0	0	0	0	-0.0141864		36	2.28035	1	1	1	0	0	-0.0118868
10	3.78153	1	1	1	0	1	-0.0178727		9	2.96648	2	0	1	0	0	-0.0192768		14	3.27109	3	0	0	0	0	-0.038918		36	2.28035	1	1	1	0	0	-0.0301785
10	3.78153	1	1	1	0	1	-0.0155146		9	2.96648	2	0	1	0	0	-0.014664		14	3.27109	3	0	0	0	0	-0.0207031		36	2.28035	1	1	1	0	0	-0.0193037
10	3.78153	1	1	1	0	1	-0.0183262		9	2.96648	2	0	1	0	0	-0.0118699		14	3.27109	3	0	0	0	0	-0.0197488		36	2.28035	1	1	1	0	0	-0.0122786
10	3.78153	1	1	1	0	1	-0.0140318		9	2.96648	2	0	1	0	0	-0.0174117		14	3.27109	3	0	0	0	0	-0.0107011		37	4.67974	1	1	1	1	1	-0.0104383
10	3.78153	1	1	1	0	1	-0.0210367		9	2.96648	2	0	1	0	0	-0.0104387		14	3.27109	3	0	0	0	0	-0.014718		37	4.67974	1	1	1	1	1	-0.00893802
10	3.78153	1	1	1	0	1	-0.0185937		9	2.96648	2	0	1	0	0	-0.00879816		14	3.27109	3	0	0	0	0	-0.017658		37	4.67974	1	1	1	1	1	-0.0120006
10	3.78153	1	1	1	0	1	-0.0220505		9	2.96648	2	0	1	0	0	-0.0121209		14	3.27109	3	0	0	0	0	-0.0199301		37	4.67974	1	1	1	1	1	-0.0510033
10	3.78153	1	1	1	0	1	-0.0229683		9	2.96648	2	0	1	0	0	-0.0113241		14	3.27109	3	0	0	0	0	-0.0143007		37	4.67974	1	1	1	1	1	0.000417443
10	3.78153	1	1	1	0	1	-0.016873		9	2.96648	2	0	1	0	0	-0.0116848		14	3.27109	3	0	0	0	0	-0.010734		37	4.67974	1	1	1	1	1	-0.00805153
10	3.78153	1	1	1	0	1	-0.0235621		9	2.96648	2	0	1	0	0	-0.0105971		14	3.27109	3	0	0	0	0	-0.0219491		37	4.67974	1	1	1	1	1	-0.00296669
10	3.78153	1	1	1	0	1	-0.0180938		9	2.96648	2	0	1	0	0	-0.0104446		14	3.27109	3	0	0	0	0	-0.0120485		37	4.67974	1	1	1	1	1	-0.0147073
10	3.78153	1	1	1	0	1	-0.0240264		9	2.96648	2	0	1	0	0	-0.0117091		15	2.88097	2	0	0	0	1	-0.0119951		37	4.67974	1	1	1	1	1	-0.027403
10	3.78153	1	1	1	0	1	-0.0269513		9	2.96648	2	0	1	0	0	-0.012358		15	2.88097	2	0	0	0	1	-0.0145413		37	4.67974	1	1	1	1	1	-0.0302459
10	3.78153	1	1	1	0	1	-0.0230553		9	2.96648	2	0	1	0	0	-0.0106968		15	2.88097	2	0	0	0	1	-0.0128449		37	4.67974	1	1	1	1	1	-0.0229028
10	3.78153	1	1	1	0	1	-0.0178104		9	2.96648	2	0	1	0	0	-0.0103326		16	2.94958	1	1	1	0	0	-0.00761011		37	4.67974	1	1	1	1	1	-0.0128619
11	3.86005	1	1	1	0	0	-0.00967362		9	2.96648	2	0	1	0	0	-0.010874		16	2.94958	1	1	1	0	0	-0.0151284		37	4.67974	1	1	1	1	1	-0.0101871
11	3.86005	1	1	1	0	0	-0.0105511		9	2.96648	2	0	1	0	0	-0.0100534		16	2.94958	1	1	1	0	0	-0.0328987		37	4.67974	1	1	1	1	1	-0.0441181
11	3.86005	1	1	1	0	0	-0.0117311		10	3.78153	1	1	1	1	1	-0.0242816		16	2.94958	1	1	1	0	0	-0.0192855		37	4.67974	1	1	1	1	1	-0.0256924
11	3.86005	1	1	1	0	0	-0.00910745		10	3.78153	1	1	1	1	1	-0.0262246		16	2.94958	1	1	1	0	0	-0.0153402		37	4.67974	1	1	1	1	1	-0.0336931
11	3.86005	1	1	1	0	0	-0.0114798		10	3.78153	1	1	1	1	1	-0.027668		16	2.94958	1	1	1	0	0	-0.0251686		37	4.67974	1	1	1	1	1	-0.0422574
11	3.86005	1	1	1	0	0	-0.010933		10	3.78153	1	1	1	1	1	-0.0228515		16	2.94958	1	1	1	0	0	-0.0330279		37	4.67974	1	1	1	1	1	-0.0271535
12	3.78153	2	0	1	0	0	-0.000462103		10	3.78153	1	1	1	1	1	-0.022775		16	2.94958	1	1	1	0	0	-0.0188431		37	4.67974	1	1	1	1	1	-0.0265948
12	3.78153	2	0	1	0	0	-0.00049418		10	3.78153	1	1	1	1	1	-0.0243956		16	2.94958	1	1	1	0	0	-0.0227009		37	4.67974	1	1	1	1	1	-0.0375151
12	3.78153	2	0	1	0	0	-0.000370616		10	3.78153	1	1	1	1	1	-0.017706		16	2.94958	1	1	1	0	0	-0.0245811		37	4.67974	1	1	1	1	1	-0.041902
12	3.78153	2	0	1	0	0	-0.000262104		10	3.78153	1	1	1	1	1	-0.0177038		16	2.94958	1	1	1	0	0	-0.0198258		37	4.67974	1	1	1	1	1	-0.0492558
12	3.78153	2	0	1	0	0	-0.000287462		11	3.86005	1	1	1	0	0	-0.00697605		16	2.94958	1	1	1	0	0	-0.0202942		37	4.67974	1	1	1	1	1	-0.0428205
12	3.78153	2	0	1	0	0	-0.00037483		11	3.86005	1	1	1	0	0	-0.00679064		16	2.94958	1	1	1	0	0	-0.0365285		37	4.67974	1	1	1	1	1	-0.0158607
12	3.78153	2	0	1	0	0	-0.000565513		11	3.86005	1	1	1	0	0	-0.00561451		16	2.94958	1	1	1	0	0	-0.00757694		37	4.67974	1	1	1	1	1	-0.0226206
12	3.78153	2	0	1	0	0	-0.000327221		11	3.86005	1	1	1	0	0	-0.00573033		16	2.94958	1	1	1	0	0	-0.0181288		37	4.67974	1	1	1	1	1	-0.0382086
12	3.78153	2	0	1	0	0	-0.000312069		11	3.86005	1	1	1	0	0	-0.0121645		16	2.94958	1	1	1	0	0	-0.0221492		37	4.67974	1	1	1	1	1	-0.0232996
12	3.78153	2	0	1	0	0	-0.000366535		11	3.86005	1	1	1	0	0	-0.0126688		17	3.44964	2	0	0	0	1	-0.0224409		37	4.67974	1	1	1	1	1	-0.00779628
12	3.78153	2	0	1	0	0	-0.000303597		11	3.86005	1	1	1	0	0	-0.00992285		17	3.44964	2	0	0	0	1	-0.0203965		37	4.67974	1	1	1	1	1	-0.0239622
13	4.19524	1	0	1	1	1	-0.0150646		11	3.86005	1	1	1	0	0	-0.00992995		17	3.44964	2	0	0	0	1	-0.0188958		37	4.67974	1	1	1	1	1	-0.0111965
13	4.19524	1	0	1	1	1	-0.0508581		11	3.86005	1	1	1	0	0	-0.00766992		17	3.44964	2	0	0	0	1	-0.0203704		37	4.67974	1	1	1	1	1	-0.0182759
13	4.19524	1	0	1	1	1	-0.0296474		11	3.86005	1	1	1	0	0	-0.00524188		17	3.44964	2	0	0	0	1	-0.0129304		37	4.67974	1	1	1	1	1	-0.0193997
13	4.19524	1	0	1	1	1	-0.02492		11	3.86005	1	1	1	0	0	-0.00499687		17	3.44964	2	0	0	0	1	-0.0120194		38	3.91152	1	1	1	0	1	-0.0248811
13	4.19524	1	0	1	1	1	-0.0293445		11	3.86005	1	1	1	0	0	-0.0061792		17	3.44964	2	0	0	0	1	-0.00978687		38	3.91152	1	1	1	0	1	-0.0391102
13	4.19524	1	0	1	1	1	-0.0412001		11	3.86005	1	1	1	0	0	-0.00426071		17	3.44964	2	0	0	0	1	-0.022935		38	3.91152	1	1	1	0	1	-0.033211
13	4.19524	1	0	1	1	1	-0.0485942		11	3.86005	1	1	1	0	0	-0.00665497		17	3.44964	2	0	0	0	1	-0.00878162		38	3.91152	1	1	1	0	1	-0.0255273
13	4.19524	1	0	1	1	1	-0.0425152		11	3.86005	1	1	1	0	0	-0.00709375		17	3.44964	2	0	0	0	1	-0.00972575		38	3.91152	1	1	1	0	1	-0.0204471
13	4.19524	1	0	1	1	1	-0.0200773		11	3.86005	1	1	1	0	0	-0.00901753		17	3.44964	2	0	0	0	1	-0.00854526		38	3.91152	1	1	1	0	1	-0.0377745
13	4.19524	1	0	1	1	1	-0.0139879		11	3.86005	1	1	1	0	0	-0.0039827		17	3.44964	2	0	0	0	1	-0.0157641		38	3.91152	1	1	1	0	1	-0.036793
13	4.19524	1	0	1	1	1	-0.0187047		11	3.86005	1	1	1	0	0	-0.00276916		17	3.44964	2	0	0	0	1	-0.0185685		38	3.91152	1	1	1	0	1	-0.0253087
13	4.19524	1	0	1	1	1	-0.0288219		12	3.78153	2	0	1	0	0	-0.000318631		17	3.44964	2	0	0	0	1	-0.0133101		38	3.91152	1	1	1	0	1	-0.0232475
13	4.19524	1	0	1	1	1	-0.0129878		13	4.19524	1	0	1	0	1	-0.00944355		17	3.44964	2	0	0	0	1	-0.00922629		38	3.91152	1	1	1	0	1	-0.0226457
13	4.19524	1	0	1	1	1	-0.0320148		13	4.19524	1	0	1	0	1	-0.0126989		17	3.44964	2	0	0	0	1	-0.00945994		38	3.91152	1	1	1	0	1	-0.0183391
13	4.19524	1	0	1	1	1	-0.036847		13	4.19524	1	0	1	0	1	-0.00822993		17	3.44964	2	0	0	0	1	-0.0141881		39	3.76829	1	1	0	0	1	-0.0309969
13	4.19524	1	0	1	1	1	-0.0212555		13	4.19524	1	0	1	0	1	-0.00819583		17	3.44964	2	0	0	0	1	-0.024282		39	3.76829	1	1	0	0	1	-0.0342076
13	4.19524	1	0	1	1	1	-0.0222758		13	4.19524	1	0	1	0	1	-0.00709908		17	3.44964	2	0	0	0	1	-0.0156428		39	3.76829	1	1	0	0	1	-0.0454179
13	4.19524	1	0	1	1	1	-0.0158549		13	4.19524	1	0	1	0	1	-0.0072362		17	3.44964	2	0	0	0	1	-0.0241341		39	3.76829	1	1	0	0	1	-0.0355893
13	4.19524	1	0	1	1	1	-0.0501352		13	4.19524	1	0	1	0	1	-0.00749744		17	3.44964	2	0	0	0	1	-0.0223238		39	3.76829	1	1	0	0	1	-0.0272575
13	4.19524	1	0	1	1	1	-0.0306569		13	4.19524	1	0	1	0	1	-0.00764464		17	3.44964	2	0	0	0	1	-0.0155162		39	3.76829	1	1	0	0	1	-0.0186148
13	4.19524	1	0	1	1	1	-0.0261216		13	4.19524	1	0	1	0	1	-0.00362828		17	3.44964	2	0	0	0	1	-0.0261371		39	3.76829	1	1	0	0	1	-0.024519
13	4.19524	1	0	1	1	1	-0.0374133		13	4.19524	1	0	1	0	1	-0.00707638		17	3.44964	2	0	0	0	1	-0.011973		39	3.76829	1	1	0	0	1	-0.0239748
13	4.19524	1	0	1	1	1	-0.0476194		13	4.19524	1	0	1	0	1	-0.0106558		18	4.11096	1	0	0	0	0	-0.00654944		40	6.44205	2	0	1	0	1	-0.0312711
13	4.19524	1	0	1	1	1	-0.0384891		13	4.19524	1	0	1	0	1	-0.0243954		18	4.11096	1	0	0	0	0	-0.00737856		40	6.44205	2	0	1	0	1	-0.00830247
13	4.19524	1	0	1	1	1	-0.0235238		13	4.19524	1	0	1	0	1	-0.0152257		18	4.11096	1	0	0	0	0	-0.00613106		40	6.44205	2	0	1	0	1	-0.0248524
13	4.19524	1	0	1	1	1	-0.00873264		13	4.19524	1	0	1	0	1	-0.0155669		18	4.11096	1	0	0	0	0	0.0050462		40	6.44205	2	0	1	0	1	-0.0207047
13	4.19524	1	0	1	1	1	-0.00768862		13	4.19524	1	0	1	0	1	-0.00836597		18	4.11096	1	0	0	0	0	0.00465282		41	3.53553	2	0	1	0	0	-0.0110691
14	3.27109	3	0	0	0	0	-0.0148124		13	4.19524	1	0	1	0	1	-0.0105739		18	4.11096	1	0	0	0	0	-0.0058546		41	3.53553	2	0	1	0	0	-0.034727
14	3.27109	3	0	0	0	0	-0.0104679		13	4.19524	1	0	1	0	1	-0.00762093		18	4.11096	1	0	0	0	0	0.0281098		41	3.53553	2	0	1	0	0	-0.0132796
14	3.27109	3	0	0	0	0	-0.0137634		13	4.19524	1	0	1	0	1	-0.011478		18	4.11096	1	0	0	0	0	0.0193619		41	3.53553	2	0	1	0	0	-0.0498299
14	3.27109	3	0	0	0	0	-0.0199836		13	4.19524	1	0	1	0	1	-0.0109815		19	4.28952	3	1	0	1	1	-0.0165496		41	3.53553	2	0	1	0	0	-0.0127243
14	3.27109	3	0	0	0	0	-0.0208691		13	4.19524	1	0	1	0	1	-0.00841064		19	4.28952	3	1	0	1	1	-0.0187472		41	3.53553	2	0	1	0	0	-0.0586272
14	3.27109	3	0	0	0	0	-0.0424839		13	4.19524	1	0	1	0	1	-0.0147491		19	4.28952	3	1	0	1	1	-0.00878212		41	3.53553	2	0	1	0	0	-0.0430119
14	3.27109	3	0	0	0	0	-0.00545615		13	4.19524	1	0	1	0	1	-0.0159591		19	4.28952	3	1	0	1	1	-0.00661759		42	3.27109	3	1	0	0	0	-0.0154582
14	3.27109	3	0	0	0	0	-0.017981		13	4.19524	1	0	1	0	1	-0.00793596		19	4.28952	3	1	0	1	1	-0.00572791		42	3.27109	3	1	0	0	0	-0.0246716
14	3.27109	3	0	0	0	0	-0.0169755		13	4.19524	1	0	1	0	1	-0.0152771		19	4.28952	3	1	0	1	1	-0.00451817		42	3.27109	3	1	0	0	0	-0.00751451
14	3.27109	3	0	0	0	0	-0.00728028		13	4.19524	1	0	1	0	1	-0.00899952		19	4.28952	3	1	0	1	1	-0.00406821		42	3.27109	3	1	0	0	0	-0.0110757
14	3.27109	3	0	0	0	0	-0.0298912		14	3.27109	3	0	0	0	0	-0.00548304		19	4.28952	3	1	0	1	1	-0.0081336		42	3.27109	3	1	0	0	0	-0.01547
14	3.27109	3	0	0	0	0	-0.0214583		14	3.27109	3	0	0	0	0	-0.00400884		19	4.28952	3	1	0	1	1	-0.00669855		42	3.27109	3	1	0	0	0	-0.0105946
14	3.27109	3	0	0	0	0	-0.0335059		14	3.27109	3	0	0	0	0	-0.0128116		19	4.28952	3	1	0	1	1	-0.00818151		42	3.27109	3	1	0	0	0	-0.00817612
14	3.27109	3	0	0	0	0	-0.0137082		14	3.27109	3	0	0	0	0	-0.0309319		19	4.28952	3	1	0	1	1	-0.00656775		42	3.27109	3	1	0	0	0	-0.0194741
14	3.27109	3	0	0	0	0	-0.0171949		14	3.27109	3	0	0	0	0	-0.0299447		19	4.28952	3	1	0	1	1	-0.00669765		42	3.27109	3	1	0	0	0	-0.0338555
14	3.27109	3	0	0	0	0	-0.0304569		14	3.27109	3	0	0	0	0	-0.0166167		19	4.28952	3	1	0	1	1	-0.0184541		42	3.27109	3	1	0	0	0	-0.0364317
14	3.27109	3	0	0	0	0	-0.0281247		14	3.27109	3	0	0	0	0	-0.00844709		19	4.28952	3	1	0	1	1	-0.0100251		42	3.27109	3	1	0	0	0	-0.0213052
14	3.27109	3	0	0	0	0	-0.0198964		14	3.27109	3	0	0	0	0	-0.0187682		19	4.28952	3	1	0	1	1	-0.00904113		42	3.27109	3	1	0	0	0	-0.0206549
14	3.27109	3	0	0	0	0	-0.0237673		14	3.27109	3	0	0	0	0	-0.0208063		19	4.28952	3	1	0	1	1	-0.011765		42	3.27109	3	1	0	0	0	-0.0140839
14	3.27109	3	0	0	0	0	-0.0195769		14	3.27109	3	0	0	0	0	-0.0240902		19	4.28952	3	1	0	1	1	-0.0104951		42	3.27109	3	1	0	0	0	-0.00838464
14	3.27109	3	0	0	0	0	-0.015732		14	3.27109	3	0	0	0	0	-0.0067635		19	4.28952	3	1	0	1	1	-0.00996409		42	3.27109	3	1	0	0	0	-0.031998
14	3.27109	3	0	0	0	0	-0.0159414		14	3.27109	3	0	0	0	0	-0.0044583		19	4.28952	3	1	0	1	1	-0.0129507		42	3.27109	3	1	0	0	0	-0.0425566
14	3.27109	3	0	0	0	0	-0.0228183		14	3.27109	3	0	0	0	0	-0.00414342		19	4.28952	3	1	0	1	1	-0.0111322		43	3.27109	1	1	0	0	0	-0.0187179
14	3.27109	3	0	0	0	0	-0.0150072		14	3.27109	3	0	0	0	0	-0.00588438		19	4.28952	3	1	0	1	1	-0.025471		43	3.27109	1	1	0	0	0	-0.0696487
14	3.27109	3	0	0	0	0	-0.0434494		14	3.27109	3	0	0	0	0	-0.00269587		19	4.28952	3	1	0	1	1	-0.00487772		43	3.27109	1	1	0	0	0	-0.0482588
14	3.27109	3	0	0	0	0	-0.0410876		14	3.27109	3	0	0	0	0	-0.00524276		19	4.28952	3	1	0	1	1	-0.00449279		43	3.27109	1	1	0	0	0	-0.046491
14	3.27109	3	0	0	0	0	-0.021871		14	3.27109	3	0	0	0	0	-0.00722283		19	4.28952	3	1	0	1	1	-0.0162063		43	3.27109	1	1	0	0	0	-0.0302096
14	3.27109	3	0	0	0	0	-0.0347155		14	3.27109	3	0	0	0	0	-0.00880512		19	4.28952	3	1	0	1	1	-0.0120048		44	2.77489	3	1	1	0	0	-0.0440686
14	3.27109	3	0	0	0	0	-0.0120572		14	3.27109	3	0	0	0	0	-0.0280584		19	4.28952	3	1	0	1	1	-0.00772422		44	2.77489	3	1	1	0	0	-0.0402369
14	3.27109	3	0	0	0	0	-0.0371885		15	2.88097	2	0	0	0	1	-0.0078763		19	4.28952	3	1	0	1	1	-0.0075689		44	2.77489	3	1	1	0	0	-0.0560351
15	2.88097	2	0	0	0	1	-0.0131239		15	2.88097	2	0	0	0	1	-0.00544748		20	4.20714	1	1	1	0	0	-0.0180287		44	2.77489	3	1	1	0	0	-0.0483427
15	2.88097	2	0	0	0	1	-0.0102073		15	2.88097	2	0	0	0	1	-0.00599239		20	4.20714	1	1	1	0	0	-0.0243349		44	2.77489	3	1	1	0	0	-0.0522379
15	2.88097	2	0	0	0	1	-0.0126868		15	2.88097	2	0	0	0	1	-0.00444056		20	4.20714	1	1	1	0	0	-0.00725468		44	2.77489	3	1	1	0	0	-0.055019
15	2.88097	2	0	0	0	1	-0.013418		15	2.88097	2	0	0	0	1	-0.00508981		20	4.20714	1	1	1	0	0	-0.0123754		44	2.77489	3	1	1	0	0	-0.0272275
15	2.88097	2	0	0	0	1	-0.0133527		15	2.88097	2	0	0	0	1	-0.00427155		20	4.20714	1	1	1	0	0	-0.0338546		44	2.77489	3	1	1	0	0	-0.0160348
15	2.88097	2	0	0	0	1	-0.00765542		15	2.88097	2	0	0	0	1	-0.00366839		20	4.20714	1	1	1	0	0	-0.0204689		45	3.4641	2	0	0	0	0	-0.00899376
15	2.88097	2	0	0	0	1	-0.00633061		15	2.88097	2	0	0	0	1	-0.00672402		20	4.20714	1	1	1	0	0	-0.0354268		45	3.4641	2	0	0	0	0	-0.0368756
15	2.88097	2	0	0	0	1	-0.00657293		15	2.88097	2	0	0	0	1	-0.00555199		20	4.20714	1	1	1	0	0	-0.0119118		45	3.4641	2	0	0	0	0	-0.0256404
15	2.88097	2	0	0	0	1	-0.0341442		15	2.88097	2	0	0	0	1	-0.00693303		20	4.20714	1	1	1	0	0	-0.00600578		45	3.4641	2	0	0	0	0	-0.0226749
15	2.88097	2	0	0	0	1	-0.0375631		15	2.88097	2	0	0	0	1	-0.00704149		20	4.20714	1	1	1	0	0	-0.0142813		45	3.4641	2	0	0	0	0	-0.0353496
15	2.88097	2	0	0	0	1	-0.0195126		15	2.88097	2	0	0	0	1	-0.0090065		20	4.20714	1	1	1	0	0	-0.0548843		45	3.4641	2	0	0	0	0	-0.0222238
15	2.88097	2	0	0	0	1	-0.0171839		15	2.88097	2	0	0	0	1	-0.00876905		20	4.20714	1	1	1	0	0	-0.0570426		45	3.4641	2	0	0	0	0	-0.00740445
15	2.88097	2	0	0	0	1	-0.0136811		15	2.88097	2	0	0	0	1	-0.007735		20	4.20714	1	1	1	0	0	-0.0422113		46	3.04959	2	1	1	0	1	-0.0162158
15	2.88097	2	0	0	0	1	-0.0229515		16	2.94958	1	1	1	0	0	-0.00508509		20	4.20714	1	1	1	0	0	-0.0362208		46	3.04959	2	1	1	0	1	-0.0110901
15	2.88097	2	0	0	0	1	-0.0187176		16	2.94958	1	1	1	0	0	-0.00445922		20	4.20714	1	1	1	0	0	-0.0154088		46	3.04959	2	1	1	0	1	-0.00867901
15	2.88097	2	0	0	0	1	-0.0116717		16	2.94958	1	1	1	0	0	-0.0049491		20	4.20714	1	1	1	0	0	-0.0170762		46	3.04959	2	1	1	0	1	-0.00968484
15	2.88097	2	0	0	0	1	-0.0316528		16	2.94958	1	1	1	0	0	-0.00568454		21	2.42899	3	1	0	1	0	-0.0218534		46	3.04959	2	1	1	0	1	-0.0311924
15	2.88097	2	0	0	0	1	-0.0348793		16	2.94958	1	1	1	0	0	-0.00663145		21	2.42899	3	1	0	1	0	-0.0163701		46	3.04959	2	1	1	0	1	-0.0169564
15	2.88097	2	0	0	0	1	-0.0177358		16	2.94958	1	1	1	0	0	-0.00563234		21	2.42899	3	1	0	1	0	-0.0129944		46	3.04959	2	1	1	0	1	-0.050197
15	2.88097	2	0	0	0	1	-0.0148287		16	2.94958	1	1	1	0	0	-0.00859976		21	2.42899	3	1	0	1	0	-0.0199193		46	3.04959	2	1	1	0	1	-0.0182225
15	2.88097	2	0	0	0	1	-0.0343965		16	2.94958	1	1	1	0	0	-0.0110156		21	2.42899	3	1	0	1	0	-0.00854057		46	3.04959	2	1	1	0	1	-0.0284044
15	2.88097	2	0	0	0	1	-0.0239735		16	2.94958	1	1	1	0	0	-0.0282734		21	2.42899	3	1	0	1	0	-0.0115292		46	3.04959	2	1	1	0	1	-0.0236779
15	2.88097	2	0	0	0	1	-0.0349719		16	2.94958	1	1	1	0	0	-0.0182797		21	2.42899	3	1	0	1	0	-0.0189164		46	3.04959	2	1	1	0	1	-0.0122711
15	2.88097	2	0	0	0	1	-0.0267848		16	2.94958	1	1	1	0	0	-0.0182801		21	2.42899	3	1	0	1	0	-0.0218231		46	3.04959	2	1	1	0	1	-0.02256
15	2.88097	2	0	0	0	1	-0.0133359		16	2.94958	1	1	1	0	0	-0.0209982		21	2.42899	3	1	0	1	0	-0.0171895		47	4.13521	2	1	0	0	0	-0.0388004
15	2.88097	2	0	0	0	1	-0.0257192		16	2.94958	1	1	1	0	0	-0.00716082		21	2.42899	3	1	0	1	0	-0.0147736		47	4.13521	2	1	0	0	0	-0.0237078
15	2.88097	2	0	0	0	1	-0.0190345		16	2.94958	1	1	1	0	0	-0.0282227		21	2.42899	3	1	0	1	0	-0.0340393		47	4.13521	2	1	0	0	0	-0.0212216
15	2.88097	2	0	0	0	1	-0.0332662		16	2.94958	1	1	1	0	0	-0.0186495		21	2.42899	3	1	0	1	0	-0.0108722		47	4.13521	2	1	0	0	0	-0.0232041
15	2.88097	2	0	0	0	1	-0.018799		16	2.94958	1	1	1	0	0	-0.0128008		21	2.42899	3	1	0	1	0	-0.00599809		47	4.13521	2	1	0	0	0	-0.0190956
15	2.88097	2	0	0	0	1	-0.0262011		16	2.94958	1	1	1	0	0	-0.0205546		21	2.42899	3	1	0	1	0	-0.0192456		47	4.13521	2	1	0	0	0	-0.0248073
15	2.88097	2	0	0	0	1	-0.0303889		16	2.94958	1	1	1	0	0	-0.0167538		21	2.42899	3	1	0	1	0	-0.0126117		47	4.13521	2	1	0	0	0	-0.0235215
15	2.88097	2	0	0	0	1	-0.0392847		17	3.44964	2	0	0	1	1	-0.0150685		21	2.42899	3	1	0	1	0	-0.0251984		47	4.13521	2	1	0	0	0	-0.0151861
15	2.88097	2	0	0	0	1	-0.0258456		17	3.44964	2	0	0	1	1	-0.0193625		21	2.42899	3	1	0	1	0	-0.0118794		47	4.13521	2	1	0	0	0	-0.0201849
16	2.94958	1	1	1	0	0	-0.00853562		17	3.44964	2	0	0	1	1	-0.0155886		21	2.42899	3	1	0	1	0	-0.0251367		47	4.13521	2	1	0	0	0	-0.0166774
16	2.94958	1	1	1	0	0	-0.0122664		17	3.44964	2	0	0	1	1	-0.0126463		21	2.42899	3	1	0	1	0	-0.00450898		47	4.13521	2	1	0	0	0	-0.0167468
16	2.94958	1	1	1	0	0	-0.0118992		17	3.44964	2	0	0	1	1	-0.0131133		21	2.42899	3	1	0	1	0	-0.027971		47	4.13521	2	1	0	0	0	-0.0178536
16	2.94958	1	1	1	0	0	-0.014779		17	3.44964	2	0	0	1	1	-0.0125143		21	2.42899	3	1	0	1	0	-0.0277856		47	4.13521	2	1	0	0	0	-0.0159542
16	2.94958	1	1	1	0	0	-0.0189441		17	3.44964	2	0	0	1	1	-0.01332		21	2.42899	3	1	0	1	0	-0.0129706		47	4.13521	2	1	0	0	0	-0.0142005
16	2.94958	1	1	1	0	0	-0.0199057		17	3.44964	2	0	0	1	1	-0.0171121		21	2.42899	3	1	0	1	0	-0.0175412		48	3.94968	3	0	0	0	1	-0.00365147
16	2.94958	1	1	1	0	0	-0.020826		17	3.44964	2	0	0	1	1	-0.00322743		21	2.42899	3	1	0	1	0	-0.0287725		48	3.94968	3	0	0	0	1	-0.00823329
16	2.94958	1	1	1	0	0	-0.0303124		17	3.44964	2	0	0	1	1	-0.00388661		21	2.42899	3	1	0	1	0	-0.0380598		48	3.94968	3	0	0	0	1	-0.0596332
16	2.94958	1	1	1	0	0	-0.0298238		17	3.44964	2	0	0	1	1	-0.00810651		21	2.42899	3	1	0	1	0	-0.0233215		48	3.94968	3	0	0	0	1	-0.0495244
16	2.94958	1	1	1	0	0	-0.0259084		17	3.44964	2	0	0	1	1	-0.00835288		21	2.42899	3	1	0	1	0	-0.0217603		49	2.62679	1	1	1	0	1	-0.0106554
16	2.94958	1	1	1	0	0	-0.0395972		17	3.44964	2	0	0	1	1	-0.0336831		21	2.42899	3	1	0	1	0	-0.0243112		49	2.62679	1	1	1	0	1	-0.00869441
16	2.94958	1	1	1	0	0	-0.0702272		17	3.44964	2	0	0	1	1	-0.00416228		21	2.42899	3	1	0	1	0	-0.0102382		49	2.62679	1	1	1	0	1	-0.0127285
16	2.94958	1	1	1	0	0	-0.0271903		17	3.44964	2	0	0	1	1	-0.00223748		21	2.42899	3	1	0	1	0	-0.0136178		49	2.62679	1	1	1	0	1	-0.0163725
16	2.94958	1	1	1	0	0	-0.0598744		17	3.44964	2	0	0	1	1	-0.00430519		21	2.42899	3	1	0	1	0	-0.00802671		49	2.62679	1	1	1	0	1	-0.00829846
16	2.94958	1	1	1	0	0	-0.0377158		17	3.44964	2	0	0	1	1	-0.0051238		21	2.42899	3	1	0	1	0	-0.012495		49	2.62679	1	1	1	0	1	-0.0145275
16	2.94958	1	1	1	0	0	-0.0240022		17	3.44964	2	0	0	1	1	-0.0134388		22	3.08221	2	1	1	0	1	-0.00928153		49	2.62679	1	1	1	0	1	-0.0184124
16	2.94958	1	1	1	0	0	-0.0302988		17	3.44964	2	0	0	1	1	-0.0124998		22	3.08221	2	1	1	0	1	-0.00771183		49	2.62679	1	1	1	0	1	-0.0299948
17	3.44964	2	0	0	0	1	-0.0208463		18	4.11096	1	0	0	1	0	-0.0141704		22	3.08221	2	1	1	0	1	-0.00820198		49	2.62679	1	1	1	0	1	-0.0313604
17	3.44964	2	0	0	0	1	-0.0238526		18	4.11096	1	0	0	1	0	-0.0150038		22	3.08221	2	1	1	0	1	-0.0108439		49	2.62679	1	1	1	0	1	-0.0146936
17	3.44964	2	0	0	0	1	-0.0216793		18	4.11096	1	0	0	1	0	-0.011199		22	3.08221	2	1	1	0	1	-0.00481146		49	2.62679	1	1	1	0	1	-0.00888508
17	3.44964	2	0	0	0	1	-0.02356		18	4.11096	1	0	0	1	0	-0.0120741		22	3.08221	2	1	1	0	1	-0.00852582		49	2.62679	1	1	1	0	1	-0.0114151
17	3.44964	2	0	0	0	1	-0.00941863		18	4.11096	1	0	0	1	0	-0.0169835		22	3.08221	2	1	1	0	1	-0.00341146		49	2.62679	1	1	1	0	1	-0.00606115
17	3.44964	2	0	0	0	1	-0.0110421		18	4.11096	1	0	0	1	0	-0.00567255		22	3.08221	2	1	1	0	1	-0.00672846		49	2.62679	1	1	1	0	1	-0.00741923
17	3.44964	2	0	0	0	1	-0.0125872		19	4.28952	3	1	0	0	1	-0.00820906		22	3.08221	2	1	1	0	1	-0.00410559		50	2.14476	1	1	0	0	0	-0.00932585
17	3.44964	2	0	0	0	1	-0.0152439		19	4.28952	3	1	0	0	1	-0.00687129		22	3.08221	2	1	1	0	1	-0.00884994		50	2.14476	1	1	0	0	0	-0.0103317
17	3.44964	2	0	0	0	1	-0.0152615		19	4.28952	3	1	0	0	1	-0.00694982		22	3.08221	2	1	1	0	1	-0.00745569		50	2.14476	1	1	0	0	0	-0.00905338
17	3.44964	2	0	0	0	1	-0.0103996		19	4.28952	3	1	0	0	1	-0.00694414		23	4.219	2	0	1	0	0	-0.0104544		50	2.14476	1	1	0	0	0	-0.007904
17	3.44964	2	0	0	0	1	-0.0249862		19	4.28952	3	1	0	0	1	-0.00597136		23	4.219	2	0	1	0	0	-0.0255607		50	2.14476	1	1	0	0	0	-0.0274306
17	3.44964	2	0	0	0	1	-0.025214		19	4.28952	3	1	0	0	1	-0.00557918		23	4.219	2	0	1	0	0	-0.0187595		50	2.14476	1	1	0	0	0	-0.012367
17	3.44964	2	0	0	0	1	-0.024955		19	4.28952	3	1	0	0	1	-0.00650609		23	4.219	2	0	1	0	0	-0.0270636		50	2.14476	1	1	0	0	0	-0.00791938
17	3.44964	2	0	0	0	1	-0.027936		19	4.28952	3	1	0	0	1	-0.00550113		23	4.219	2	0	1	0	0	-0.0334484		50	2.14476	1	1	0	0	0	-0.00622047
17	3.44964	2	0	0	0	1	-0.0235079		19	4.28952	3	1	0	0	1	-0.00656704		23	4.219	2	0	1	0	0	-0.0275423		50	2.14476	1	1	0	0	0	-0.00883525
17	3.44964	2	0	0	0	1	-0.0255125		19	4.28952	3	1	0	0	1	-0.00697973		23	4.219	2	0	1	0	0	-0.0121134		51	4.44972	3	1	0	1	1	-0.0699292
17	3.44964	2	0	0	0	1	-0.0248927		19	4.28952	3	1	0	0	1	-0.00685794		23	4.219	2	0	1	0	0	-0.0287233		51	4.44972	3	1	0	1	1	-0.0252997
17	3.44964	2	0	0	0	1	-0.0257116		19	4.28952	3	1	0	0	1	-0.00932705		23	4.219	2	0	1	0	0	-0.0127086		51	4.44972	3	1	0	1	1	-0.0071604
17	3.44964	2	0	0	0	1	-0.0265084		19	4.28952	3	1	0	0	1	-0.00833682		23	4.219	2	0	1	0	0	-0.0216018		51	4.44972	3	1	0	1	1	-0.0374801
17	3.44964	2	0	0	0	1	-0.0242685		19	4.28952	3	1	0	0	1	-0.00730181		23	4.219	2	0	1	0	0	-0.0160965		51	4.44972	3	1	0	1	1	-0.0324664
17	3.44964	2	0	0	0	1	-0.00404406		19	4.28952	3	1	0	0	1	-0.00954211		23	4.219	2	0	1	0	0	-0.021903		51	4.44972	3	1	0	1	1	-0.0264145
17	3.44964	2	0	0	0	1	-0.0176425		19	4.28952	3	1	0	0	1	-0.00680169		23	4.219	2	0	1	0	0	-0.021524		51	4.44972	3	1	0	1	1	-0.020937
17	3.44964	2	0	0	0	1	-0.0244734		19	4.28952	3	1	0	0	1	-0.00793107		23	4.219	2	0	1	0	0	-0.0114082		52	2.42899	1	1	1	0	1	-0.0319946
17	3.44964	2	0	0	0	1	-0.00640432		19	4.28952	3	1	0	0	1	-0.00902203		23	4.219	2	0	1	0	0	-0.0145073		52	2.42899	1	1	1	0	1	-0.0622112
17	3.44964	2	0	0	0	1	-0.0140036		19	4.28952	3	1	0	0	1	-0.00823017		23	4.219	2	0	1	0	0	-0.0136302		52	2.42899	1	1	1	0	1	-0.0576804
17	3.44964	2	0	0	0	1	-0.0189616		19	4.28952	3	1	0	0	1	-0.00779022		24	3.82099	1	0	1	0	0	-0.0110964		52	2.42899	1	1	1	0	1	-0.107941
17	3.44964	2	0	0	0	1	-0.0119272		19	4.28952	3	1	0	0	1	-0.00738492		24	3.82099	1	0	1	0	0	-0.0340589		52	2.42899	1	1	1	0	1	-0.108181
17	3.44964	2	0	0	0	1	-0.0132412		19	4.28952	3	1	0	0	1	-0.00703684		24	3.82099	1	0	1	0	0	-0.0315665		52	2.42899	1	1	1	0	1	-0.0897016
17	3.44964	2	0	0	0	1	-0.0152416		19	4.28952	3	1	0	0	1	-0.0100861		24	3.82099	1	0	1	0	0	-0.0303087		52	2.42899	1	1	1	0	1	-0.0583115
17	3.44964	2	0	0	0	1	-0.0157836		19	4.28952	3	1	0	0	1	-0.0131235		25	3.96232	2	1	1	0	0	-0.0116871		52	2.42899	1	1	1	0	1	-0.043203
17	3.44964	2	0	0	0	1	-0.0250829		19	4.28952	3	1	0	0	1	-0.0141632		25	3.96232	2	1	1	0	0	-0.00620422		52	2.42899	1	1	1	0	1	-0.0237111
17	3.44964	2	0	0	0	1	-0.0148467		19	4.28952	3	1	0	0	1	-0.00746859		25	3.96232	2	1	1	0	0	-0.00525945		53	3.28634	2	1	0	0	1	-0.00781242
17	3.44964	2	0	0	0	1	-0.0198981		19	4.28952	3	1	0	0	1	-0.0291964		25	3.96232	2	1	1	0	0	-0.00666956		53	3.28634	2	1	0	0	1	-0.00980172
17	3.44964	2	0	0	0	1	-0.0128113		19	4.28952	3	1	0	0	1	-0.00834615		25	3.96232	2	1	1	0	0	-0.00501329		53	3.28634	2	1	0	0	1	-0.0109045
17	3.44964	2	0	0	0	1	-0.0346932		19	4.28952	3	1	0	0	1	-0.00882334		25	3.96232	2	1	1	0	0	-0.00577028		53	3.28634	2	1	0	0	1	-0.00691969
17	3.44964	2	0	0	0	1	-0.0161845		19	4.28952	3	1	0	0	1	-0.0120281		25	3.96232	2	1	1	0	0	-0.00749967		53	3.28634	2	1	0	0	1	-0.0176429
17	3.44964	2	0	0	0	1	-0.0194059		19	4.28952	3	1	0	0	1	-0.0100932		26	2.50998	1	0	0	0	1	-0.0135341		53	3.28634	2	1	0	0	1	-0.0108878
17	3.44964	2	0	0	0	1	-0.00992662		20	4.20714	1	1	1	1	0	-0.00370943		26	2.50998	1	0	0	0	1	-0.0165024		53	3.28634	2	1	0	0	1	-0.00754905
17	3.44964	2	0	0	0	1	-0.0183789		20	4.20714	1	1	1	1	0	-0.00993375		26	2.50998	1	0	0	0	1	-0.0115391		53	3.28634	2	1	0	0	1	-0.0083648
17	3.44964	2	0	0	0	1	-0.0189638		20	4.20714	1	1	1	1	0	-0.00940877		26	2.50998	1	0	0	0	1	-0.00550019		53	3.28634	2	1	0	0	1	-0.0151535
17	3.44964	2	0	0	0	1	-0.0109986		20	4.20714	1	1	1	1	0	-0.0154668		26	2.50998	1	0	0	0	1	-0.0190509		53	3.28634	2	1	0	0	1	-0.0256101
17	3.44964	2	0	0	0	1	-0.029029		20	4.20714	1	1	1	1	0	-0.0173358		26	2.50998	1	0	0	0	1	-0.0128779		53	3.28634	2	1	0	0	1	-0.00977285
17	3.44964	2	0	0	0	1	-0.0342644		20	4.20714	1	1	1	1	0	-0.020827		26	2.50998	1	0	0	0	1	-0.0109762		53	3.28634	2	1	0	0	1	-0.00410201
17	3.44964	2	0	0	0	1	-0.0091179		20	4.20714	1	1	1	1	0	-0.0100859		26	2.50998	1	0	0	0	1	-0.0132635		54	3.06594	1	1	1	0	1	-0.0489868
17	3.44964	2	0	0	0	1	-0.0118053		20	4.20714	1	1	1	1	0	-0.00981399		26	2.50998	1	0	0	0	1	-0.01261		54	3.06594	1	1	1	0	1	-0.0790985
17	3.44964	2	0	0	0	1	-0.0120849		20	4.20714	1	1	1	1	0	-0.0112029		26	2.50998	1	0	0	0	1	-0.0139612		54	3.06594	1	1	1	0	1	-0.0643343
17	3.44964	2	0	0	0	1	-0.0420558		20	4.20714	1	1	1	1	0	-0.0152123		26	2.50998	1	0	0	0	1	-0.0158515		54	3.06594	1	1	1	0	1	-0.0301445
17	3.44964	2	0	0	0	1	-0.0116974		20	4.20714	1	1	1	1	0	-0.0232917		26	2.50998	1	0	0	0	1	-0.0255246		55	1.67332	3	1	0	0	0	-0.00510158
17	3.44964	2	0	0	0	1	-0.0168853		20	4.20714	1	1	1	1	0	-0.0267345		26	2.50998	1	0	0	0	1	-0.0220868		55	1.67332	3	1	0	0	0	-0.00061487
17	3.44964	2	0	0	0	1	-0.0107618		20	4.20714	1	1	1	1	0	-0.0254081		26	2.50998	1	0	0	0	1	-0.012541		55	1.67332	3	1	0	0	0	-0.0196867
17	3.44964	2	0	0	0	1	-0.0215994		20	4.20714	1	1	1	1	0	-0.00866602		26	2.50998	1	0	0	0	1	-0.0185757		55	1.67332	3	1	0	0	0	-0.0292849
18	4.11096	1	0	0	0	0	-0.00681253		20	4.20714	1	1	1	1	0	-0.0150801		26	2.50998	1	0	0	0	1	-0.0154399		55	1.67332	3	1	0	0	0	-0.0263055
18	4.11096	1	0	0	0	0	-0.00527245		20	4.20714	1	1	1	1	0	-0.0199379		26	2.50998	1	0	0	0	1	-0.0278568		55	1.67332	3	1	0	0	0	-0.0248909
18	4.11096	1	0	0	0	0	-0.00891886		20	4.20714	1	1	1	1	0	-0.0127993		26	2.50998	1	0	0	0	1	-0.00830572		55	1.67332	3	1	0	0	0	-0.022464
18	4.11096	1	0	0	0	0	-0.00804546		20	4.20714	1	1	1	1	0	-0.0138544		26	2.50998	1	0	0	0	1	-0.0182046		55	1.67332	3	1	0	0	0	-0.00536011
18	4.11096	1	0	0	0	0	-0.0123073		20	4.20714	1	1	1	1	0	-0.0200688		26	2.50998	1	0	0	0	1	-0.0101058		55	1.67332	3	1	0	0	0	-0.00474623
18	4.11096	1	0	0	0	0	-0.00643038		20	4.20714	1	1	1	1	0	-0.00953977		26	2.50998	1	0	0	0	1	-0.0223674		55	1.67332	3	1	0	0	0	-0.00718855
18	4.11096	1	0	0	0	0	-0.00718835		20	4.20714	1	1	1	1	0	-0.0283814		26	2.50998	1	0	0	0	1	-0.00476832		56	5.54977	3	0	0	0	0	-0.067153
18	4.11096	1	0	0	0	0	-0.0112032		20	4.20714	1	1	1	1	0	-0.00841987		27	1.89737	2	1	1	1	1	-0.0124061		56	5.54977	3	0	0	0	0	-0.103313
18	4.11096	1	0	0	0	0	-0.00685227		20	4.20714	1	1	1	1	0	-0.00635873		27	1.89737	2	1	1	1	1	-0.011842		56	5.54977	3	0	0	0	0	-0.0344227
18	4.11096	1	0	0	0	0	-0.00235893		20	4.20714	1	1	1	1	0	-0.00586984		27	1.89737	2	1	1	1	1	-0.00724642		56	5.54977	3	0	0	0	0	-0.0427372
18	4.11096	1	0	0	0	0	-0.00665039		20	4.20714	1	1	1	1	0	-0.00832283		28	3.36155	3	1	1	1	1	-0.0108932		56	5.54977	3	0	0	0	0	-0.0794933
18	4.11096	1	0	0	0	0	0.00506472		20	4.20714	1	1	1	1	0	-0.00835877		28	3.36155	3	1	1	1	1	-0.00825646		56	5.54977	3	0	0	0	0	-0.062838
18	4.11096	1	0	0	0	0	-0.00445059		20	4.20714	1	1	1	1	0	-0.00755135		28	3.36155	3	1	1	1	1	-0.0188912		57	3.70135	2	0	0	0	0	-0.0293109
18	4.11096	1	0	0	0	0	-0.00370881		20	4.20714	1	1	1	1	0	-0.027026		28	3.36155	3	1	1	1	1	-0.0138481		57	3.70135	2	0	0	0	0	-0.0206118
18	4.11096	1	0	0	0	0	-0.0117357		20	4.20714	1	1	1	1	0	-0.0135194		28	3.36155	3	1	1	1	1	-0.00862812		57	3.70135	2	0	0	0	0	-0.0217278
18	4.11096	1	0	0	0	0	-0.00510144		20	4.20714	1	1	1	1	0	-0.0131064		28	3.36155	3	1	1	1	1	-0.023531		58	3.59166	2	1	1	0	0	-0.0113991
18	4.11096	1	0	0	0	0	-0.0151766		20	4.20714	1	1	1	1	0	-0.0105302		28	3.36155	3	1	1	1	1	-0.00892438		58	3.59166	2	1	1	0	0	-0.0160869
18	4.11096	1	0	0	0	0	0.00250228		20	4.20714	1	1	1	1	0	-0.00980907		28	3.36155	3	1	1	1	1	-0.00716784		58	3.59166	2	1	1	0	0	-0.0181577
18	4.11096	1	0	0	0	0	-0.000244536		20	4.20714	1	1	1	1	0	-0.0107429		28	3.36155	3	1	1	1	1	-0.00445861		58	3.59166	2	1	1	0	0	-0.0326173
18	4.11096	1	0	0	0	0	-0.00965524		20	4.20714	1	1	1	1	0	-0.0259304		28	3.36155	3	1	1	1	1	-0.00206273		58	3.59166	2	1	1	0	0	-0.0442878
18	4.11096	1	0	0	0	0	-0.00879251		20	4.20714	1	1	1	1	0	-0.0155708		28	3.36155	3	1	1	1	1	-0.00226476		58	3.59166	2	1	1	0	0	-0.020231
18	4.11096	1	0	0	0	0	-0.00885128		20	4.20714	1	1	1	1	0	-0.0161742		28	3.36155	3	1	1	1	1	-0.0358451		58	3.59166	2	1	1	0	0	-0.0343026
18	4.11096	1	0	0	0	0	-0.00867683		20	4.20714	1	1	1	1	0	-0.00723232		28	3.36155	3	1	1	1	1	-0.023527		58	3.59166	2	1	1	0	0	-0.0239558
18	4.11096	1	0	0	0	0	-0.0146197		20	4.20714	1	1	1	1	0	-0.00975403		28	3.36155	3	1	1	1	1	-0.00952096		58	3.59166	2	1	1	0	0	-0.0291505
18	4.11096	1	0	0	0	0	-0.00455194		20	4.20714	1	1	1	1	0	-0.0119678		28	3.36155	3	1	1	1	1	-0.0119294		58	3.59166	2	1	1	0	0	-0.0198463
18	4.11096	1	0	0	0	0	-0.00508654		20	4.20714	1	1	1	1	0	-0.0136151		28	3.36155	3	1	1	1	1	-0.0109993		58	3.59166	2	1	1	0	0	-0.00702373
18	4.11096	1	0	0	0	0	-0.00547126		20	4.20714	1	1	1	1	0	-0.00938919		28	3.36155	3	1	1	1	1	-0.012502		58	3.59166	2	1	1	0	0	-0.00880212
18	4.11096	1	0	0	0	0	-0.00447117		21	2.42899	3	1	0	0	0	-0.00820258		28	3.36155	3	1	1	1	1	-0.00897463		59	3.44964	2	1	1	0	1	-0.0166792
18	4.11096	1	0	0	0	0	-0.00523837		21	2.42899	3	1	0	0	0	-0.00815469		29	2.12132	1	1	1	0	0	-0.00905143		59	3.44964	2	1	1	0	1	-0.0760326
18	4.11096	1	0	0	0	0	0.000820291		21	2.42899	3	1	0	0	0	-0.00422251		29	2.12132	1	1	1	0	0	-0.00764028		59	3.44964	2	1	1	0	1	-0.0217974
18	4.11096	1	0	0	0	0	0.00437944		21	2.42899	3	1	0	0	0	-0.00365765		29	2.12132	1	1	1	0	0	-0.00817268		59	3.44964	2	1	1	0	1	-0.0406062
18	4.11096	1	0	0	0	0	-0.00443154		21	2.42899	3	1	0	0	0	-0.00399574		29	2.12132	1	1	1	0	0	-0.0172695		59	3.44964	2	1	1	0	1	-0.0424836
18	4.11096	1	0	0	0	0	-0.00113083		21	2.42899	3	1	0	0	0	-0.00537627		29	2.12132	1	1	1	0	0	-0.0157491		59	3.44964	2	1	1	0	1	-0.0118536
18	4.11096	1	0	0	0	0	-0.00248618		21	2.42899	3	1	0	0	0	-0.0041098		29	2.12132	1	1	1	0	0	-0.0227989		60	3.19374	5	1	1	0	1	-0.0150936
18	4.11096	1	0	0	0	0	0.0193778		21	2.42899	3	1	0	0	0	-0.00491612		29	2.12132	1	1	1	0	0	-0.0183813		60	3.19374	5	1	1	0	1	-0.0166806
19	4.28952	3	1	0	0	1	-0.0100222		21	2.42899	3	1	0	0	0	-0.00631662		29	2.12132	1	1	1	0	0	-0.0204752		60	3.19374	5	1	1	0	1	0.00394156
19	4.28952	3	1	0	0	1	-0.0118391		21	2.42899	3	1	0	0	0	-0.00473755		29	2.12132	1	1	1	0	0	-0.0185355		60	3.19374	5	1	1	0	1	-0.00508203
19	4.28952	3	1	0	0	1	-0.011295		21	2.42899	3	1	0	0	0	-0.00564185		29	2.12132	1	1	1	0	0	-0.0143176		60	3.19374	5	1	1	0	1	-0.00562436
19	4.28952	3	1	0	0	1	-0.0123894		21	2.42899	3	1	0	0	0	-0.00710436		29	2.12132	1	1	1	0	0	-0.0134392		60	3.19374	5	1	1	0	1	-0.014651
19	4.28952	3	1	0	0	1	-0.0062812		21	2.42899	3	1	0	0	0	-0.00810974		29	2.12132	1	1	1	0	0	-0.0149286		60	3.19374	5	1	1	0	1	0.002428
19	4.28952	3	1	0	0	1	-0.0224228		21	2.42899	3	1	0	0	0	-0.00736591		29	2.12132	1	1	1	0	0	-0.0104626		60	3.19374	5	1	1	0	1	-0.00312905
19	4.28952	3	1	0	0	1	-0.00816601		21	2.42899	3	1	0	0	0	-0.00851209		29	2.12132	1	1	1	0	0	-0.0137796		60	3.19374	5	1	1	0	1	-0.0431779
19	4.28952	3	1	0	0	1	-0.02041		21	2.42899	3	1	0	0	0	-0.02283		30	3.19374	1	1	1	0	0	-0.0147705		60	3.19374	5	1	1	0	1	0.00182567
19	4.28952	3	1	0	0	1	-0.00422775		21	2.42899	3	1	0	0	0	-0.0121571		30	3.19374	1	1	1	0	0	-0.0180207		60	3.19374	5	1	1	0	1	-0.014811
19	4.28952	3	1	0	0	1	-0.0118956		21	2.42899	3	1	0	0	0	-0.0203948		30	3.19374	1	1	1	0	0	-0.00866893		60	3.19374	5	1	1	0	1	-0.0193164
19	4.28952	3	1	0	0	1	-0.0116985		21	2.42899	3	1	0	0	0	-0.0142042		30	3.19374	1	1	1	0	0	-0.0107843		61	1.34164	3	1	0	0	1	-0.0240814
19	4.28952	3	1	0	0	1	-0.0228929		21	2.42899	3	1	0	0	0	-0.0104229		30	3.19374	1	1	1	0	0	-0.00818994		61	1.34164	3	1	0	0	1	-0.0184633
19	4.28952	3	1	0	0	1	-0.0130316		21	2.42899	3	1	0	0	0	-0.00684298		30	3.19374	1	1	1	0	0	-0.0115243		61	1.34164	3	1	0	0	1	-0.027471
19	4.28952	3	1	0	0	1	-0.010962		21	2.42899	3	1	0	0	0	-0.0115493		30	3.19374	1	1	1	0	0	-0.0136586		61	1.34164	3	1	0	0	1	-0.0149291
19	4.28952	3	1	0	0	1	-0.0347229		21	2.42899	3	1	0	0	0	-0.0101542		30	3.19374	1	1	1	0	0	-0.0105797		61	1.34164	3	1	0	0	1	-0.017694
19	4.28952	3	1	0	0	1	-0.0227662		21	2.42899	3	1	0	0	0	-0.00784373		30	3.19374	1	1	1	0	0	-0.0146293		61	1.34164	3	1	0	0	1	-0.0344724
19	4.28952	3	1	0	0	1	-0.0125451		21	2.42899	3	1	0	0	0	-0.00601185		30	3.19374	1	1	1	0	0	-0.00394788		61	1.34164	3	1	0	0	1	-0.0151904
19	4.28952	3	1	0	0	1	-0.0350978		21	2.42899	3	1	0	0	0	-0.0145093		30	3.19374	1	1	1	0	0	-0.0023108		62	4.15933	2	0	0	1	0	-0.0488221
19	4.28952	3	1	0	0	1	-0.0242526		21	2.42899	3	1	0	0	0	-0.0123119		30	3.19374	1	1	1	0	0	-0.0113031		62	4.15933	2	0	0	1	0	-0.0571285
19	4.28952	3	1	0	0	1	-0.0101629		22	3.08221	2	1	1	1	1	-0.0115075		30	3.19374	1	1	1	0	0	-0.0117214		62	4.15933	2	0	0	1	0	-0.0323102
19	4.28952	3	1	0	0	1	-0.00971566		22	3.08221	2	1	1	1	1	-0.00507696		30	3.19374	1	1	1	0	0	-0.00766614		62	4.15933	2	0	0	1	0	-0.0335691
19	4.28952	3	1	0	0	1	-0.0123984		22	3.08221	2	1	1	1	1	-0.00532175		30	3.19374	1	1	1	0	0	-0.00951651		62	4.15933	2	0	0	1	0	-0.0432973
19	4.28952	3	1	0	0	1	-0.0331203		22	3.08221	2	1	1	1	1	-0.0078845		30	3.19374	1	1	1	0	0	-0.00519866		62	4.15933	2	0	0	1	0	-0.0316942
19	4.28952	3	1	0	0	1	-0.0261483		22	3.08221	2	1	1	1	1	-0.00638434		30	3.19374	1	1	1	0	0	-0.0024998		62	4.15933	2	0	0	1	0	-0.0244754
19	4.28952	3	1	0	0	1	-0.0235633		22	3.08221	2	1	1	1	1	-0.00549337		30	3.19374	1	1	1	0	0	-0.00444787		62	4.15933	2	0	0	1	0	-0.00955406
19	4.28952	3	1	0	0	1	-0.0254167		22	3.08221	2	1	1	1	1	-0.00642143		31	3.24037	1	1	0	0	0	-0.028069		62	4.15933	2	0	0	1	0	-0.0563053
19	4.28952	3	1	0	0	1	-0.00791043		23	4.219	2	0	1	0	0	-0.00506852		31	3.24037	1	1	0	0	0	-0.0130786		62	4.15933	2	0	0	1	0	-0.0446402
19	4.28952	3	1	0	0	1	-0.0135445		23	4.219	2	0	1	0	0	-0.00619919		31	3.24037	1	1	0	0	0	-0.00980774		63	2.93258	1	0	0	0	1	-0.0121073
19	4.28952	3	1	0	0	1	-0.0200311		23	4.219	2	0	1	0	0	-0.00474268		31	3.24037	1	1	0	0	0	-0.00862538		63	2.93258	1	0	0	0	1	-0.0115371
19	4.28952	3	1	0	0	1	-0.0203263		23	4.219	2	0	1	0	0	-0.00574101		31	3.24037	1	1	0	0	0	-0.00429882		63	2.93258	1	0	0	0	1	-0.031419
19	4.28952	3	1	0	0	1	-0.0148848		23	4.219	2	0	1	0	0	-0.005555		31	3.24037	1	1	0	0	0	-0.00551826		63	2.93258	1	0	0	0	1	-0.0333157
19	4.28952	3	1	0	0	1	-0.0171108		23	4.219	2	0	1	0	0	-0.00425167		31	3.24037	1	1	0	0	0	-0.0042861		63	2.93258	1	0	0	0	1	-0.00546363
19	4.28952	3	1	0	0	1	-0.00917196		23	4.219	2	0	1	0	0	-0.00447166		31	3.24037	1	1	0	0	0	-0.0037622		63	2.93258	1	0	0	0	1	-0.026171
19	4.28952	3	1	0	0	1	-0.01643		23	4.219	2	0	1	0	0	-0.00616277		31	3.24037	1	1	0	0	0	-0.00375201		63	2.93258	1	0	0	0	1	-0.0395201
20	4.20714	1	1	1	0	0	-0.0259513		23	4.219	2	0	1	0	0	-0.00871081		31	3.24037	1	1	0	0	0	-0.00469082		63	2.93258	1	0	0	0	1	-0.0447648
20	4.20714	1	1	1	0	0	-0.0194559		23	4.219	2	0	1	0	0	-0.0139354		31	3.24037	1	1	0	0	0	-0.00392601		63	2.93258	1	0	0	0	1	-0.0263546
20	4.20714	1	1	1	0	0	-0.0394221		23	4.219	2	0	1	0	0	-0.0111473		31	3.24037	1	1	0	0	0	-0.0238608		63	2.93258	1	0	0	0	1	-0.0211193
20	4.20714	1	1	1	0	0	-0.0342661		23	4.219	2	0	1	0	0	-0.00894403		31	3.24037	1	1	0	0	0	-0.042284		63	2.93258	1	0	0	0	1	-0.0148915
20	4.20714	1	1	1	0	0	-0.0228205		23	4.219	2	0	1	0	0	-0.00810422		32	2.25832	3	0	1	0	0	-0.0119889		64	4.1833	2	1	1	0	1	-0.015624
20	4.20714	1	1	1	0	0	-0.0233637		23	4.219	2	0	1	0	0	-0.00851393		32	2.25832	3	0	1	0	0	-0.0116725		64	4.1833	2	1	1	0	1	-0.0231813
20	4.20714	1	1	1	0	0	-0.0361595		23	4.219	2	0	1	0	0	-0.00779412		32	2.25832	3	0	1	0	0	-0.0120061		64	4.1833	2	1	1	0	1	-0.0315107
20	4.20714	1	1	1	0	0	-0.0126357		23	4.219	2	0	1	0	0	-0.00778187		32	2.25832	3	0	1	0	0	-0.014176		64	4.1833	2	1	1	0	1	-0.0253771
20	4.20714	1	1	1	0	0	-0.0196817		23	4.219	2	0	1	0	0	-0.0096795		32	2.25832	3	0	1	0	0	-0.019191		64	4.1833	2	1	1	0	1	-0.0347762
20	4.20714	1	1	1	0	0	-0.0115501		23	4.219	2	0	1	0	0	-0.0326027		32	2.25832	3	0	1	0	0	-0.0144478		64	4.1833	2	1	1	0	1	-0.0300935
20	4.20714	1	1	1	0	0	-0.0256544		23	4.219	2	0	1	0	0	-0.00855186		32	2.25832	3	0	1	0	0	-0.010695		64	4.1833	2	1	1	0	1	-0.0224578
20	4.20714	1	1	1	0	0	-0.0261736		23	4.219	2	0	1	0	0	-0.00848374		32	2.25832	3	0	1	0	0	-0.0189473		65	1.34164	3	0	1	0	0	-0.0297571
20	4.20714	1	1	1	0	0	-0.006552		23	4.219	2	0	1	0	0	-0.0113472		32	2.25832	3	0	1	0	0	-0.0187059		65	1.34164	3	0	1	0	0	-0.0264829
20	4.20714	1	1	1	0	0	-0.0214887		23	4.219	2	0	1	0	0	-0.0100668		32	2.25832	3	0	1	0	0	-0.0226293		65	1.34164	3	0	1	0	0	-0.0152695
20	4.20714	1	1	1	0	0	-0.0167889		23	4.219	2	0	1	0	0	-0.00959718		32	2.25832	3	0	1	0	0	-0.0200046		65	1.34164	3	0	1	0	0	-0.023191
20	4.20714	1	1	1	0	0	-0.0341505		23	4.219	2	0	1	0	0	-0.0137467		32	2.25832	3	0	1	0	0	-0.0195831		65	1.34164	3	0	1	0	0	-0.0145419
20	4.20714	1	1	1	0	0	-0.0300886		23	4.219	2	0	1	0	0	-0.00765054		32	2.25832	3	0	1	0	0	-0.0311076		65	1.34164	3	0	1	0	0	-0.0123316
20	4.20714	1	1	1	0	0	-0.00982104		23	4.219	2	0	1	0	0	-0.0201423		32	2.25832	3	0	1	0	0	-0.0149415		65	1.34164	3	0	1	0	0	-0.00851313
20	4.20714	1	1	1	0	0	-0.025137		23	4.219	2	0	1	0	0	-0.0357732		32	2.25832	3	0	1	0	0	-0.00958829		65	1.34164	3	0	1	0	0	-0.0105375
20	4.20714	1	1	1	0	0	-0.0149506		23	4.219	2	0	1	0	0	-0.012565		32	2.25832	3	0	1	0	0	-0.0156622		65	1.34164	3	0	1	0	0	-0.026671
20	4.20714	1	1	1	0	0	-0.0124245		23	4.219	2	0	1	0	0	-0.0116281		32	2.25832	3	0	1	0	0	-0.0152227		65	1.34164	3	0	1	0	0	-0.0401824
20	4.20714	1	1	1	0	0	-0.0563257		23	4.219	2	0	1	0	0	-0.0102475		32	2.25832	3	0	1	0	0	-0.0231541		65	1.34164	3	0	1	0	0	-0.0190933
20	4.20714	1	1	1	0	0	-0.00604127		23	4.219	2	0	1	0	0	-0.00947737		33	4.06202	2	0	1	1	1	-0.0160459		66	3.80789	2	1	1	0	0	-0.0311719
20	4.20714	1	1	1	0	0	-0.0059092		23	4.219	2	0	1	0	0	-0.0282259		33	4.06202	2	0	1	1	1	-0.0323832		66	3.80789	2	1	1	0	0	-0.0321524
20	4.20714	1	1	1	0	0	-0.0195952		23	4.219	2	0	1	0	0	-0.0348015		33	4.06202	2	0	1	1	1	-0.0191459		66	3.80789	2	1	1	0	0	-0.0288907
20	4.20714	1	1	1	0	0	-0.00555609		23	4.219	2	0	1	0	0	-0.0140668		33	4.06202	2	0	1	1	1	-0.0139268		66	3.80789	2	1	1	0	0	-0.05713
21	2.42899	3	1	0	0	0	-0.0158623		23	4.219	2	0	1	0	0	-0.0364379		33	4.06202	2	0	1	1	1	-0.0270577		66	3.80789	2	1	1	0	0	-0.0445845
21	2.42899	3	1	0	0	0	-0.0248897		23	4.219	2	0	1	0	0	-0.0173944		33	4.06202	2	0	1	1	1	-0.0437868		66	3.80789	2	1	1	0	0	-0.0191805
21	2.42899	3	1	0	0	0	-0.0146005		24	3.82099	1	0	1	1	0	-0.0186349		33	4.06202	2	0	1	1	1	-0.0292051		66	3.80789	2	1	1	0	0	-0.0262413
21	2.42899	3	1	0	0	0	-0.0147935		24	3.82099	1	0	1	1	0	-0.0110224		33	4.06202	2	0	1	1	1	-0.0199797		66	3.80789	2	1	1	0	0	-0.0280568
21	2.42899	3	1	0	0	0	-0.0473656		24	3.82099	1	0	1	1	0	-0.00930013		33	4.06202	2	0	1	1	1	-0.0370467		66	3.80789	2	1	1	0	0	-0.0384121
21	2.42899	3	1	0	0	0	-0.0255469		24	3.82099	1	0	1	1	0	-0.00665098		33	4.06202	2	0	1	1	1	-0.0116398		66	3.80789	2	1	1	0	0	-0.0310528
21	2.42899	3	1	0	0	0	-0.0309603		24	3.82099	1	0	1	1	0	-0.00611799		33	4.06202	2	0	1	1	1	-0.0255594		66	3.80789	2	1	1	0	0	-0.0444925
21	2.42899	3	1	0	0	0	-0.033354		24	3.82099	1	0	1	1	0	-0.0091858		33	4.06202	2	0	1	1	1	-0.0113415		66	3.80789	2	1	1	0	0	-0.0152461
21	2.42899	3	1	0	0	0	-0.00578059		25	3.96232	2	1	1	1	0	-0.00660089		33	4.06202	2	0	1	1	1	-0.0154503		66	3.80789	2	1	1	0	0	-0.00857251
21	2.42899	3	1	0	0	0	-0.017026		25	3.96232	2	1	1	1	0	-0.0080689		33	4.06202	2	0	1	1	1	-0.0193547		66	3.80789	2	1	1	0	0	-0.00174481
21	2.42899	3	1	0	0	0	-0.0328519		25	3.96232	2	1	1	1	0	-0.00344961		33	4.06202	2	0	1	1	1	-0.0259083		66	3.80789	2	1	1	0	0	-0.0248337
21	2.42899	3	1	0	0	0	-0.0286039		25	3.96232	2	1	1	1	0	-0.0044721		33	4.06202	2	0	1	1	1	-0.0205436		66	3.80789	2	1	1	0	0	-0.0330565
21	2.42899	3	1	0	0	0	-0.0265588		25	3.96232	2	1	1	1	0	-0.0136946		33	4.06202	2	0	1	1	1	-0.0107028		66	3.80789	2	1	1	0	0	-0.0329539
21	2.42899	3	1	0	0	0	-0.0258558		25	3.96232	2	1	1	1	0	-0.0225768		33	4.06202	2	0	1	1	1	-0.0153182		66	3.80789	2	1	1	0	0	-0.0486435
21	2.42899	3	1	0	0	0	-0.0160553		25	3.96232	2	1	1	1	0	-0.012315		33	4.06202	2	0	1	1	1	-0.00999623		66	3.80789	2	1	1	0	0	-0.047657
21	2.42899	3	1	0	0	0	-0.0197121		25	3.96232	2	1	1	1	0	-0.00782842		33	4.06202	2	0	1	1	1	-0.0136039		66	3.80789	2	1	1	0	0	-0.019525
21	2.42899	3	1	0	0	0	-0.0130732		26	2.50998	1	0	0	0	1	-0.0069401		33	4.06202	2	0	1	1	1	-0.0143586		66	3.80789	2	1	1	0	0	-0.0284599
21	2.42899	3	1	0	0	0	-0.0295555		26	2.50998	1	0	0	0	1	-0.0102476		33	4.06202	2	0	1	1	1	-0.00837973		66	3.80789	2	1	1	0	0	-0.0160532
21	2.42899	3	1	0	0	0	-0.00775585		26	2.50998	1	0	0	0	1	-0.00889991		33	4.06202	2	0	1	1	1	-0.0116598		67	2.89828	2	1	0	1	0	-0.030321
21	2.42899	3	1	0	0	0	-0.0206414		26	2.50998	1	0	0	0	1	-0.00640127		33	4.06202	2	0	1	1	1	-0.0132194		67	2.89828	2	1	0	1	0	-0.0545614
22	3.08221	2	1	1	0	1	-0.011179		26	2.50998	1	0	0	0	1	-0.00708903		33	4.06202	2	0	1	1	1	-0.0201833		67	2.89828	2	1	0	1	0	-0.0434885
22	3.08221	2	1	1	0	1	-0.0115454		26	2.50998	1	0	0	0	1	-0.00688818		33	4.06202	2	0	1	1	1	-0.0244527		67	2.89828	2	1	0	1	0	-0.021645
22	3.08221	2	1	1	0	1	-0.00765282		26	2.50998	1	0	0	0	1	-0.00621214		33	4.06202	2	0	1	1	1	-0.0167093		67	2.89828	2	1	0	1	0	-0.0242955
22	3.08221	2	1	1	0	1	-0.00754889		26	2.50998	1	0	0	0	1	-0.00583689		33	4.06202	2	0	1	1	1	-0.0125446		67	2.89828	2	1	0	1	0	-0.0413671
22	3.08221	2	1	1	0	1	-0.0159942		26	2.50998	1	0	0	0	1	-0.0088699		33	4.06202	2	0	1	1	1	-0.0158397		67	2.89828	2	1	0	1	0	-0.0317153
22	3.08221	2	1	1	0	1	-0.00771747		26	2.50998	1	0	0	0	1	-0.0084871		33	4.06202	2	0	1	1	1	-0.0148312		68	3.4641	2	1	1	0	1	-0.0247963
22	3.08221	2	1	1	0	1	-0.0153312		26	2.50998	1	0	0	0	1	-0.00907251		33	4.06202	2	0	1	1	1	-0.0075399		68	3.4641	2	1	1	0	1	-0.0134479
22	3.08221	2	1	1	0	1	-0.00845596		26	2.50998	1	0	0	0	1	-0.00691857		33	4.06202	2	0	1	1	1	-0.0161868		68	3.4641	2	1	1	0	1	-0.0109925
22	3.08221	2	1	1	0	1	-0.014413		26	2.50998	1	0	0	0	1	-0.00861385		33	4.06202	2	0	1	1	1	-0.00949197		70	3.42053	2	1	1	0	1	-0.0421285
22	3.08221	2	1	1	0	1	-0.0107409		26	2.50998	1	0	0	0	1	-0.00787261		33	4.06202	2	0	1	1	1	-0.0127132		70	3.42053	2	1	1	0	1	-0.0493581
22	3.08221	2	1	1	0	1	-0.00604639		26	2.50998	1	0	0	0	1	-0.00571711		33	4.06202	2	0	1	1	1	-0.0132198		70	3.42053	2	1	1	0	1	-0.0631112
22	3.08221	2	1	1	0	1	-0.00763174		26	2.50998	1	0	0	0	1	-0.0084578		33	4.06202	2	0	1	1	1	-0.0196714		70	3.42053	2	1	1	0	1	-0.0153413
22	3.08221	2	1	1	0	1	-0.00711114		26	2.50998	1	0	0	0	1	-0.00840616		33	4.06202	2	0	1	1	1	-0.0120124		70	3.42053	2	1	1	0	1	-0.0279735
22	3.08221	2	1	1	0	1	-0.008027		26	2.50998	1	0	0	0	1	-0.0101119		33	4.06202	2	0	1	1	1	-0.0104405		70	3.42053	2	1	1	0	1	-0.0674904
22	3.08221	2	1	1	0	1	-0.00739523		26	2.50998	1	0	0	0	1	-0.0126565		33	4.06202	2	0	1	1	1	-0.00996893		70	3.42053	2	1	1	0	1	-0.0895932
23	4.219	2	0	1	0	0	-0.0124204		26	2.50998	1	0	0	0	1	-0.0154232		33	4.06202	2	0	1	1	1	-0.0126514		70	3.42053	2	1	1	0	1	-0.0513893
23	4.219	2	0	1	0	0	-0.0143109		26	2.50998	1	0	0	0	1	-0.0112368		33	4.06202	2	0	1	1	1	-0.00841897		70	3.42053	2	1	1	0	1	-0.0459475
23	4.219	2	0	1	0	0	-0.01541		26	2.50998	1	0	0	0	1	-0.0388483		33	4.06202	2	0	1	1	1	-0.0123015		70	3.42053	2	1	1	0	1	-0.0386772
23	4.219	2	0	1	0	0	-0.00912959		26	2.50998	1	0	0	0	1	-0.0232218		34	4.11096	2	0	0	1	0	-0.0102384		71	3.97492	1	0	0	0	0	-0.0723579
23	4.219	2	0	1	0	0	-0.0152051		26	2.50998	1	0	0	0	1	-0.0300393		34	4.11096	2	0	0	1	0	-0.0168351		71	3.97492	1	0	0	0	0	-0.052705
23	4.219	2	0	1	0	0	-0.0107685		26	2.50998	1	0	0	0	1	-0.00987485		34	4.11096	2	0	0	1	0	-0.0117356		71	3.97492	1	0	0	0	0	-0.0742305
23	4.219	2	0	1	0	0	-0.0146391		26	2.50998	1	0	0	0	1	-0.00806278		34	4.11096	2	0	0	1	0	-0.0103007		71	3.97492	1	0	0	0	0	-0.00918408
23	4.219	2	0	1	0	0	-0.0379643		26	2.50998	1	0	0	0	1	-0.00972632		34	4.11096	2	0	0	1	0	-0.00698163		71	3.97492	1	0	0	0	0	-0.00933508
23	4.219	2	0	1	0	0	-0.0168808		26	2.50998	1	0	0	0	1	-0.0120664		34	4.11096	2	0	0	1	0	-0.00950829		71	3.97492	1	0	0	0	0	-0.00950001
23	4.219	2	0	1	0	0	-0.0135239		28	3.36155	3	1	1	0	1	-0.00430314		34	4.11096	2	0	0	1	0	-0.00593268		71	3.97492	1	0	0	0	0	-0.0656753
23	4.219	2	0	1	0	0	-0.0087361		28	3.36155	3	1	1	0	1	-0.00642048		34	4.11096	2	0	0	1	0	-0.0141979		71	3.97492	1	0	0	0	0	-0.0712935
23	4.219	2	0	1	0	0	-0.0130831		28	3.36155	3	1	1	0	1	-0.00529252		34	4.11096	2	0	0	1	0	-0.00417319		71	3.97492	1	0	0	0	0	-0.0721796
23	4.219	2	0	1	0	0	-0.0330109		28	3.36155	3	1	1	0	1	-0.00704363		34	4.11096	2	0	0	1	0	-0.0142939		71	3.97492	1	0	0	0	0	-0.0634845
23	4.219	2	0	1	0	0	-0.0290079		28	3.36155	3	1	1	0	1	-0.00764738		34	4.11096	2	0	0	1	0	-0.0128149		71	3.97492	1	0	0	0	0	-0.0413341
23	4.219	2	0	1	0	0	-0.0171542		28	3.36155	3	1	1	0	1	-0.00714494		34	4.11096	2	0	0	1	0	-0.00923342		72	1.81659	3	1	0	1	0	-0.0112124
23	4.219	2	0	1	0	0	-0.0206317		28	3.36155	3	1	1	0	1	-0.0113448		34	4.11096	2	0	0	1	0	-0.0118473		72	1.81659	3	1	0	1	0	-0.0224415
23	4.219	2	0	1	0	0	-0.0192881		28	3.36155	3	1	1	0	1	-0.0102622		34	4.11096	2	0	0	1	0	-0.00990831		72	1.81659	3	1	0	1	0	-0.0313975
23	4.219	2	0	1	0	0	-0.0108118		28	3.36155	3	1	1	0	1	-0.00926628		34	4.11096	2	0	0	1	0	-0.0178457		72	1.81659	3	1	0	1	0	-0.0168369
23	4.219	2	0	1	0	0	-0.0192901		28	3.36155	3	1	1	0	1	-0.0129241		34	4.11096	2	0	0	1	0	-0.0125416		72	1.81659	3	1	0	1	0	-0.0283655
23	4.219	2	0	1	0	0	-0.0372054		28	3.36155	3	1	1	0	1	-0.009953		34	4.11096	2	0	0	1	0	-0.00403101		72	1.81659	3	1	0	1	0	-0.0335394
23	4.219	2	0	1	0	0	-0.0162355		28	3.36155	3	1	1	0	1	-0.0106766		34	4.11096	2	0	0	1	0	-0.00715712		72	1.81659	3	1	0	1	0	-0.0213391
23	4.219	2	0	1	0	0	-0.0552696		28	3.36155	3	1	1	0	1	-0.0115419		34	4.11096	2	0	0	1	0	-0.00987219		72	1.81659	3	1	0	1	0	-0.0342832
23	4.219	2	0	1	0	0	-0.00999395		28	3.36155	3	1	1	0	1	-0.0129081		34	4.11096	2	0	0	1	0	-0.0105196		72	1.81659	3	1	0	1	0	-0.0565902
23	4.219	2	0	1	0	0	-0.0238033		28	3.36155	3	1	1	0	1	-0.00968644		34	4.11096	2	0	0	1	0	-0.00467087		72	1.81659	3	1	0	1	0	-0.018613
23	4.219	2	0	1	0	0	-0.0386837		28	3.36155	3	1	1	0	1	-0.00913221		34	4.11096	2	0	0	1	0	-0.014455		73	1.34164	2	1	0	1	0	-0.0135891
23	4.219	2	0	1	0	0	-0.0301042		28	3.36155	3	1	1	0	1	-0.0188882		34	4.11096	2	0	0	1	0	-0.00746955		73	1.34164	2	1	0	1	0	-0.0201862
23	4.219	2	0	1	0	0	-0.0442841		28	3.36155	3	1	1	0	1	-0.0203927		34	4.11096	2	0	0	1	0	-0.00750947		73	1.34164	2	1	0	1	0	-0.0165658
23	4.219	2	0	1	0	0	-0.0106016		28	3.36155	3	1	1	0	1	-0.0141023		34	4.11096	2	0	0	1	0	-0.00914072		74	4.43847	3	1	0	0	1	-0.0165828
23	4.219	2	0	1	0	0	-0.013191		28	3.36155	3	1	1	0	1	-0.014844		34	4.11096	2	0	0	1	0	-0.0163618		74	4.43847	3	1	0	0	1	-0.00675638
23	4.219	2	0	1	0	0	-0.0298863		28	3.36155	3	1	1	0	1	-0.00984226		34	4.11096	2	0	0	1	0	-0.00413276		74	4.43847	3	1	0	0	1	-0.00934655
23	4.219	2	0	1	0	0	-0.0176335		28	3.36155	3	1	1	0	1	-0.0150343		34	4.11096	2	0	0	1	0	-0.00738867		74	4.43847	3	1	0	0	1	-0.00760373
23	4.219	2	0	1	0	0	-0.0308831		28	3.36155	3	1	1	0	1	-0.0116742		34	4.11096	2	0	0	1	0	-0.0127895		75	3.40588	2	0	0	0	1	-0.0668617
23	4.219	2	0	1	0	0	-0.0351032		28	3.36155	3	1	1	0	1	-0.0111582		34	4.11096	2	0	0	1	0	-0.00458374		75	3.40588	2	0	0	0	1	-0.0344755
23	4.219	2	0	1	0	0	-0.0200356		28	3.36155	3	1	1	0	1	-0.00654845		35	1.51658	3	1	0	1	1	-0.00817044		75	3.40588	2	0	0	0	1	-0.0124026
23	4.219	2	0	1	0	0	-0.0438205		28	3.36155	3	1	1	0	1	-0.0110513		35	1.51658	3	1	0	1	1	-0.0112428		75	3.40588	2	0	0	0	1	-0.0208289
23	4.219	2	0	1	0	0	-0.0272823		29	2.12132	1	1	1	0	0	-0.0145309		35	1.51658	3	1	0	1	1	-0.0103681		75	3.40588	2	0	0	0	1	-0.145685
23	4.219	2	0	1	0	0	-0.0392728		29	2.12132	1	1	1	0	0	-0.0158467		35	1.51658	3	1	0	1	1	-0.0133484		75	3.40588	2	0	0	0	1	-0.101481
23	4.219	2	0	1	0	0	-0.0234654		29	2.12132	1	1	1	0	0	-0.0181965		35	1.51658	3	1	0	1	1	-0.00991356		75	3.40588	2	0	0	0	1	-0.073947
23	4.219	2	0	1	0	0	-0.0284385		29	2.12132	1	1	1	0	0	-0.014005		35	1.51658	3	1	0	1	1	-0.0081532		75	3.40588	2	0	0	0	1	-0.0696848
24	3.82099	1	0	1	0	0	-0.0117727		29	2.12132	1	1	1	0	0	-0.0183506		35	1.51658	3	1	0	1	1	-0.011078		75	3.40588	2	0	0	0	1	-0.0477598
24	3.82099	1	0	1	0	0	-0.0234499		29	2.12132	1	1	1	0	0	-0.0173496		35	1.51658	3	1	0	1	1	-0.0120223		75	3.40588	2	0	0	0	1	-0.0364114
24	3.82099	1	0	1	0	0	-0.00534276		29	2.12132	1	1	1	0	0	-0.0165218		35	1.51658	3	1	0	1	1	-0.0173638		75	3.40588	2	0	0	0	1	-0.170333
24	3.82099	1	0	1	0	0	-0.0046328		29	2.12132	1	1	1	0	0	-0.0151794		35	1.51658	3	1	0	1	1	-0.0166672		75	3.40588	2	0	0	0	1	-0.0677553
24	3.82099	1	0	1	0	0	-0.00695382		29	2.12132	1	1	1	0	0	-0.0217666		35	1.51658	3	1	0	1	1	-0.0171237		76	3.54965	1	1	0	0	1	-0.00922098
24	3.82099	1	0	1	0	0	-0.00511831		29	2.12132	1	1	1	0	0	-0.0115017		36	2.28035	1	1	1	0	0	-0.024053		76	3.54965	1	1	0	0	1	-0.0130355
24	3.82099	1	0	1	0	0	-0.0071582		29	2.12132	1	1	1	0	0	-0.0149487		36	2.28035	1	1	1	0	0	-0.00920929		76	3.54965	1	1	0	0	1	-0.0295181
24	3.82099	1	0	1	0	0	-0.00522649		29	2.12132	1	1	1	0	0	-0.0119013		36	2.28035	1	1	1	0	0	-0.00498193		76	3.54965	1	1	0	0	1	-0.0623411
24	3.82099	1	0	1	0	0	-0.0282617		29	2.12132	1	1	1	0	0	-0.00665227		36	2.28035	1	1	1	0	0	-0.00980605		76	3.54965	1	1	0	0	1	-0.0844196
24	3.82099	1	0	1	0	0	-0.0239366		29	2.12132	1	1	1	0	0	-0.0082262		36	2.28035	1	1	1	0	0	-0.0069508		76	3.54965	1	1	0	0	1	-0.13696
24	3.82099	1	0	1	0	0	-0.0100048		29	2.12132	1	1	1	0	0	-0.00815685		36	2.28035	1	1	1	0	0	-0.00464755		76	3.54965	1	1	0	0	1	-0.0359134
24	3.82099	1	0	1	0	0	-0.00823715		29	2.12132	1	1	1	0	0	-0.00911475		36	2.28035	1	1	1	0	0	-0.00560933		76	3.54965	1	1	0	0	1	-0.0226804
24	3.82099	1	0	1	0	0	-0.0179263		29	2.12132	1	1	1	0	0	-0.00922632		36	2.28035	1	1	1	0	0	-0.00691024		76	3.54965	1	1	0	0	1	-0.00508
24	3.82099	1	0	1	0	0	-0.0194257		29	2.12132	1	1	1	0	0	-0.00695183		36	2.28035	1	1	1	0	0	-0.0066628		76	3.54965	1	1	0	0	1	-0.0121512
24	3.82099	1	0	1	0	0	-0.0208071		29	2.12132	1	1	1	0	0	-0.0131942		36	2.28035	1	1	1	0	0	-0.00706683		76	3.54965	1	1	0	0	1	-0.00342512
24	3.82099	1	0	1	0	0	-0.034497		29	2.12132	1	1	1	0	0	-0.0131494		36	2.28035	1	1	1	0	0	-0.0084501		76	3.54965	1	1	0	0	1	-0.00475747
24	3.82099	1	0	1	0	0	-0.037043		29	2.12132	1	1	1	0	0	-0.0135576		36	2.28035	1	1	1	0	0	-0.0151805		76	3.54965	1	1	0	0	1	-0.00668906
24	3.82099	1	0	1	0	0	-0.00816744		29	2.12132	1	1	1	0	0	-0.0114734		36	2.28035	1	1	1	0	0	-0.0119803		76	3.54965	1	1	0	0	1	-0.00382849
24	3.82099	1	0	1	0	0	-0.00865258		29	2.12132	1	1	1	0	0	-0.0130973		36	2.28035	1	1	1	0	0	-0.00575333		77	4.219	3	1	1	0	0	-0.0225073
24	3.82099	1	0	1	0	0	-0.014962		29	2.12132	1	1	1	0	0	-0.014571		36	2.28035	1	1	1	0	0	-0.0152786		77	4.219	3	1	1	0	0	-0.0201754
24	3.82099	1	0	1	0	0	-0.00746987		29	2.12132	1	1	1	0	0	-0.0111306		36	2.28035	1	1	1	0	0	-0.0175955		77	4.219	3	1	1	0	0	-0.0495569
24	3.82099	1	0	1	0	0	-0.00690961		29	2.12132	1	1	1	0	0	-0.0112673		36	2.28035	1	1	1	0	0	-0.0154319		77	4.219	3	1	1	0	0	-0.0493848
24	3.82099	1	0	1	0	0	-0.0070161		29	2.12132	1	1	1	0	0	-0.0140258		36	2.28035	1	1	1	0	0	-0.0193852		77	4.219	3	1	1	0	0	-0.0307902
24	3.82099	1	0	1	0	0	-0.00696036		29	2.12132	1	1	1	0	0	-0.0108812		36	2.28035	1	1	1	0	0	-0.0074941		77	4.219	3	1	1	0	0	-0.0744381
24	3.82099	1	0	1	0	0	-0.0148398		29	2.12132	1	1	1	0	0	-0.0106262		36	2.28035	1	1	1	0	0	-0.00628587		77	4.219	3	1	1	0	0	-0.0625895
24	3.82099	1	0	1	0	0	-0.0287695		29	2.12132	1	1	1	0	0	-0.0248426		36	2.28035	1	1	1	0	0	-0.00944845		77	4.219	3	1	1	0	0	-0.0284707
24	3.82099	1	0	1	0	0	-0.0394138		29	2.12132	1	1	1	0	0	-0.00862401		36	2.28035	1	1	1	0	0	-0.00986422		77	4.219	3	1	1	0	0	-0.0271873
24	3.82099	1	0	1	0	0	-0.0280829		29	2.12132	1	1	1	0	0	-0.0186579		36	2.28035	1	1	1	0	0	-0.00852417		77	4.219	3	1	1	0	0	-0.0219482
24	3.82099	1	0	1	0	0	-0.0297089		29	2.12132	1	1	1	0	0	-0.00675176		36	2.28035	1	1	1	0	0	-0.00875037		77	4.219	3	1	1	0	0	-0.0181248
24	3.82099	1	0	1	0	0	-0.0280644		29	2.12132	1	1	1	0	0	-0.00892951		36	2.28035	1	1	1	0	0	-0.00553983		77	4.219	3	1	1	0	0	-0.0144113
24	3.82099	1	0	1	0	0	-0.0158438		29	2.12132	1	1	1	0	0	-0.0170089		36	2.28035	1	1	1	0	0	-0.0135565		78	1.67332	3	1	0	0	1	-0.027736
24	3.82099	1	0	1	0	0	-0.0145287		29	2.12132	1	1	1	0	0	-0.010308		36	2.28035	1	1	1	0	0	-0.0103052		78	1.67332	3	1	0	0	1	-0.0260108
24	3.82099	1	0	1	0	0	-0.0123125		29	2.12132	1	1	1	0	0	-0.00937598		36	2.28035	1	1	1	0	0	-0.00688187		78	1.67332	3	1	0	0	1	-0.029636
24	3.82099	1	0	1	0	0	-0.0131413		29	2.12132	1	1	1	0	0	-0.018901		36	2.28035	1	1	1	0	0	-0.00894065		78	1.67332	3	1	0	0	1	-0.0259452
25	3.96232	2	1	1	0	0	-0.00328147		29	2.12132	1	1	1	0	0	-0.0137962		36	2.28035	1	1	1	0	0	-0.0076496		78	1.67332	3	1	0	0	1	-0.0178957
25	3.96232	2	1	1	0	0	-0.00259399		29	2.12132	1	1	1	0	0	-0.0146099		36	2.28035	1	1	1	0	0	-0.00598081		78	1.67332	3	1	0	0	1	-0.014575
25	3.96232	2	1	1	0	0	-0.00263522		30	3.19374	1	1	1	1	0	-0.00381254		36	2.28035	1	1	1	0	0	-0.00635944		78	1.67332	3	1	0	0	1	-0.0252449
25	3.96232	2	1	1	0	0	-0.00337774		30	3.19374	1	1	1	1	0	-0.00447421		36	2.28035	1	1	1	0	0	-0.0082192		78	1.67332	3	1	0	0	1	-0.0176761
25	3.96232	2	1	1	0	0	-0.00889691		30	3.19374	1	1	1	1	0	-0.00601148		37	4.67974	1	1	1	0	1	-0.0231507		78	1.67332	3	1	0	0	1	-0.0228244
25	3.96232	2	1	1	0	0	-0.00838842		30	3.19374	1	1	1	1	0	-0.0060525		37	4.67974	1	1	1	0	1	-0.0220264		78	1.67332	3	1	0	0	1	-0.025508
25	3.96232	2	1	1	0	0	-0.0120198		30	3.19374	1	1	1	1	0	-0.00378115		37	4.67974	1	1	1	0	1	-0.0234794		79	3.43511	2	0	0	0	1	-0.0309695
25	3.96232	2	1	1	0	0	-0.00716031		30	3.19374	1	1	1	1	0	-0.00731809		37	4.67974	1	1	1	0	1	-0.0211411		79	3.43511	2	0	0	0	1	-0.0170024
25	3.96232	2	1	1	0	0	-0.00817203		30	3.19374	1	1	1	1	0	-0.00649548		37	4.67974	1	1	1	0	1	-0.0053845		79	3.43511	2	0	0	0	1	-0.025959
25	3.96232	2	1	1	0	0	-0.0084069		30	3.19374	1	1	1	1	0	-0.00332027		37	4.67974	1	1	1	0	1	-0.0145067		79	3.43511	2	0	0	0	1	-0.0298479
25	3.96232	2	1	1	0	0	-0.00854337		30	3.19374	1	1	1	1	0	-0.0174597		37	4.67974	1	1	1	0	1	-0.00469145		79	3.43511	2	0	0	0	1	-0.0270742
25	3.96232	2	1	1	0	0	-0.00628226		30	3.19374	1	1	1	1	0	-0.00753684		37	4.67974	1	1	1	0	1	-0.0159913		79	3.43511	2	0	0	0	1	-0.0287913
25	3.96232	2	1	1	0	0	-0.00728006		30	3.19374	1	1	1	1	0	-0.0206389		37	4.67974	1	1	1	0	1	-0.0353802		79	3.43511	2	0	0	0	1	-0.0180078
25	3.96232	2	1	1	0	0	-0.00924543		30	3.19374	1	1	1	1	0	-0.0506027		37	4.67974	1	1	1	0	1	-0.0179843		79	3.43511	2	0	0	0	1	-0.0196705
25	3.96232	2	1	1	0	0	-0.0160471		30	3.19374	1	1	1	1	0	-0.0243227		37	4.67974	1	1	1	0	1	-0.0286126		79	3.43511	2	0	0	0	1	-0.0235991
25	3.96232	2	1	1	0	0	-0.00623617		30	3.19374	1	1	1	1	0	-0.0165821		37	4.67974	1	1	1	0	1	-0.0247296		79	3.43511	2	0	0	0	1	-0.0188569
25	3.96232	2	1	1	0	0	-0.00753875		30	3.19374	1	1	1	1	0	-0.00584989		37	4.67974	1	1	1	0	1	-0.00833317		80	1.3784	3	1	0	1	0	-0.0260297
25	3.96232	2	1	1	0	0	-0.00902195		30	3.19374	1	1	1	1	0	-0.0080244		37	4.67974	1	1	1	0	1	-0.0299733		80	1.3784	3	1	0	1	0	-0.0107155
25	3.96232	2	1	1	0	0	-0.0100989		30	3.19374	1	1	1	1	0	-0.0141181		37	4.67974	1	1	1	0	1	-0.0257185		80	1.3784	3	1	0	1	0	-0.0154727
25	3.96232	2	1	1	0	0	-0.00927014		30	3.19374	1	1	1	1	0	-0.00659873		37	4.67974	1	1	1	0	1	-0.0279959		80	1.3784	3	1	0	1	0	-0.0146708
25	3.96232	2	1	1	0	0	-0.00975053		30	3.19374	1	1	1	1	0	-0.0173524		37	4.67974	1	1	1	0	1	-0.021559		80	1.3784	3	1	0	1	0	-0.0265668
25	3.96232	2	1	1	0	0	-0.00821607		30	3.19374	1	1	1	1	0	-0.00606592		37	4.67974	1	1	1	0	1	-0.019951		80	1.3784	3	1	0	1	0	-0.0314552
25	3.96232	2	1	1	0	0	-0.00701123		30	3.19374	1	1	1	1	0	-0.00524532		37	4.67974	1	1	1	0	1	-0.0286778		80	1.3784	3	1	0	1	0	-0.0343229
25	3.96232	2	1	1	0	0	-0.00750176		30	3.19374	1	1	1	1	0	-0.0037999		37	4.67974	1	1	1	0	1	-0.0210229		80	1.3784	3	1	0	1	0	-0.0363487
25	3.96232	2	1	1	0	0	-0.00542082		30	3.19374	1	1	1	1	0	-0.00597948		37	4.67974	1	1	1	0	1	-0.016454		80	1.3784	3	1	0	1	0	-0.0353783
25	3.96232	2	1	1	0	0	-0.00561673		30	3.19374	1	1	1	1	0	-0.00969347		37	4.67974	1	1	1	0	1	-0.00796661		81	4.20714	3	0	1	0	0	-0.0163384
25	3.96232	2	1	1	0	0	-0.0103891		30	3.19374	1	1	1	1	0	-0.00638119		38	3.91152	1	1	1	0	1	-0.00935816		81	4.20714	3	0	1	0	0	-0.0609433
25	3.96232	2	1	1	0	0	-0.00979425		30	3.19374	1	1	1	1	0	-0.00246202		38	3.91152	1	1	1	0	1	-0.00799772		81	4.20714	3	0	1	0	0	-0.0741127
25	3.96232	2	1	1	0	0	-0.0144293		30	3.19374	1	1	1	1	0	-0.00743339		38	3.91152	1	1	1	0	1	-0.0102996		81	4.20714	3	0	1	0	0	-0.0508941
26	2.50998	1	0	0	0	1	-0.00588867		30	3.19374	1	1	1	1	0	-0.0130617		38	3.91152	1	1	1	0	1	-0.00747136		81	4.20714	3	0	1	0	0	-0.0438928
26	2.50998	1	0	0	0	1	-0.0130796		30	3.19374	1	1	1	1	0	-0.0065987		38	3.91152	1	1	1	0	1	-0.00700187		81	4.20714	3	0	1	0	0	-0.0238639
26	2.50998	1	0	0	0	1	-0.00971692		30	3.19374	1	1	1	1	0	-0.0112303		38	3.91152	1	1	1	0	1	-0.00602075		81	4.20714	3	0	1	0	0	-0.0221995
26	2.50998	1	0	0	0	1	-0.011904		30	3.19374	1	1	1	1	0	-0.00596445		38	3.91152	1	1	1	0	1	-0.0099679		82	1	3	1	1	0	0	-0.00982466
26	2.50998	1	0	0	0	1	-0.00786408		30	3.19374	1	1	1	1	0	-0.00854954		38	3.91152	1	1	1	0	1	-0.0142309		82	1	3	1	1	0	0	-0.0138008
26	2.50998	1	0	0	0	1	-0.0172228		30	3.19374	1	1	1	1	0	-0.00464745		38	3.91152	1	1	1	0	1	-0.0105919		82	1	3	1	1	0	0	-0.0114716
26	2.50998	1	0	0	0	1	-0.0242121		31	3.24037	1	1	0	1	0	-0.0026783		38	3.91152	1	1	1	0	1	-0.0103347		82	1	3	1	1	0	0	-0.0117945
26	2.50998	1	0	0	0	1	-0.0165067		31	3.24037	1	1	0	1	0	-0.0019402		38	3.91152	1	1	1	0	1	-0.0136263		82	1	3	1	1	0	0	-0.0123898
26	2.50998	1	0	0	0	1	-0.0166552		31	3.24037	1	1	0	1	0	-0.00190384		38	3.91152	1	1	1	0	1	-0.0112124		82	1	3	1	1	0	0	-0.0151091
26	2.50998	1	0	0	0	1	-0.00874858		31	3.24037	1	1	0	1	0	-0.00452347		38	3.91152	1	1	1	0	1	-0.00940701		82	1	3	1	1	0	0	-0.010557
26	2.50998	1	0	0	0	1	-0.0280989		31	3.24037	1	1	0	1	0	-0.00198804		38	3.91152	1	1	1	0	1	-0.0118481		82	1	3	1	1	0	0	-0.00884283
26	2.50998	1	0	0	0	1	-0.0102611		31	3.24037	1	1	0	1	0	-0.00207598		38	3.91152	1	1	1	0	1	-0.00968013		82	1	3	1	1	0	0	-0.0133332
26	2.50998	1	0	0	0	1	-0.0203424		31	3.24037	1	1	0	1	0	-0.0020873		39	3.76829	1	1	0	0	1	-0.00565828		82	1	3	1	1	0	0	-0.0138862
26	2.50998	1	0	0	0	1	-0.0265274		31	3.24037	1	1	0	1	0	-0.00350554		39	3.76829	1	1	0	0	1	-0.00368485		83	3.44964	3	1	0	0	0	-0.0160638
26	2.50998	1	0	0	0	1	-0.0367865		31	3.24037	1	1	0	1	0	-0.00404319		39	3.76829	1	1	0	0	1	-0.0216268		83	3.44964	3	1	0	0	0	-0.0498372
26	2.50998	1	0	0	0	1	-0.0236946		31	3.24037	1	1	0	1	0	-0.00544094		39	3.76829	1	1	0	0	1	-0.00417011		83	3.44964	3	1	0	0	0	-0.0312362
26	2.50998	1	0	0	0	1	-0.0138304		31	3.24037	1	1	0	1	0	-0.00331939		39	3.76829	1	1	0	0	1	-0.00394478		83	3.44964	3	1	0	0	0	-0.050223
26	2.50998	1	0	0	0	1	-0.0235949		31	3.24037	1	1	0	1	0	-0.0134218		39	3.76829	1	1	0	0	1	-0.00470966		83	3.44964	3	1	0	0	0	-0.0529491
26	2.50998	1	0	0	0	1	-0.0156513		31	3.24037	1	1	0	1	0	-0.0118138		39	3.76829	1	1	0	0	1	-0.00347095		83	3.44964	3	1	0	0	0	-0.0519305
26	2.50998	1	0	0	0	1	-0.016232		31	3.24037	1	1	0	1	0	-0.00389879		39	3.76829	1	1	0	0	1	-0.00617472		83	3.44964	3	1	0	0	0	-0.0360025
26	2.50998	1	0	0	0	1	-0.0129105		31	3.24037	1	1	0	1	0	-0.006286		39	3.76829	1	1	0	0	1	-0.00353063		83	3.44964	3	1	0	0	0	-0.0298753
26	2.50998	1	0	0	0	1	-0.0117937		31	3.24037	1	1	0	1	0	-0.004803		39	3.76829	1	1	0	0	1	-0.00943853		83	3.44964	3	1	0	0	0	-0.0260046
27	1.89737	2	1	1	1	1	-0.0143736		31	3.24037	1	1	0	1	0	-0.0135904		39	3.76829	1	1	0	0	1	-0.00279081		83	3.44964	3	1	0	0	0	-0.0207222
27	1.89737	2	1	1	1	1	-0.00937744		31	3.24037	1	1	0	1	0	-0.00314133		40	6.44205	2	0	1	0	1	-0.0112236		83	3.44964	3	1	0	0	0	-0.0988494
27	1.89737	2	1	1	1	1	-0.0177961		31	3.24037	1	1	0	1	0	-0.0029242		40	6.44205	2	0	1	0	1	-0.00784071		83	3.44964	3	1	0	0	0	-0.0182164
27	1.89737	2	1	1	1	1	-0.0157526		31	3.24037	1	1	0	1	0	-0.00534073		40	6.44205	2	0	1	0	1	-0.00917691		83	3.44964	3	1	0	0	0	-0.0166089
27	1.89737	2	1	1	1	1	-0.00624939		31	3.24037	1	1	0	1	0	-0.00601251		40	6.44205	2	0	1	0	1	-0.0130689		84	3.94968	2	0	1	0	0	-0.0120809
27	1.89737	2	1	1	1	1	-0.0129607		31	3.24037	1	1	0	1	0	-0.00454977		40	6.44205	2	0	1	0	1	-0.0112217		84	3.94968	2	0	1	0	0	-0.00590927
27	1.89737	2	1	1	1	1	-0.00639866		32	2.25832	3	0	1	0	0	-0.00971634		40	6.44205	2	0	1	0	1	-0.0147648		85	2.60768	3	1	1	0	0	-0.00823864
28	3.36155	3	1	1	1	1	-0.0112611		32	2.25832	3	0	1	0	0	-0.00612513		40	6.44205	2	0	1	0	1	-0.00296806		85	2.60768	3	1	1	0	0	-0.0189929
28	3.36155	3	1	1	1	1	-0.00833063		32	2.25832	3	0	1	0	0	-0.0101305		40	6.44205	2	0	1	0	1	0.0109501		85	2.60768	3	1	1	0	0	-0.017528
28	3.36155	3	1	1	1	1	-0.00923478		32	2.25832	3	0	1	0	0	-0.0173662		40	6.44205	2	0	1	0	1	-0.00270317		85	2.60768	3	1	1	0	0	-0.0209782
28	3.36155	3	1	1	1	1	-0.00954064		32	2.25832	3	0	1	0	0	-0.0108556		40	6.44205	2	0	1	0	1	0.00485535		86	3.98748	2	0	1	0	0	-0.0326365
28	3.36155	3	1	1	1	1	-0.0111872		32	2.25832	3	0	1	0	0	-0.0117456		40	6.44205	2	0	1	0	1	-0.000427576		86	3.98748	2	0	1	0	0	-0.0168501
28	3.36155	3	1	1	1	1	-0.0102832		32	2.25832	3	0	1	0	0	-0.0152236		40	6.44205	2	0	1	0	1	-0.0220012		86	3.98748	2	0	1	0	0	-0.0177835
28	3.36155	3	1	1	1	1	-0.00773285		32	2.25832	3	0	1	0	0	-0.00839867		41	3.53553	2	0	1	0	0	-0.0278964		86	3.98748	2	0	1	0	0	-0.0176626
28	3.36155	3	1	1	1	1	-0.00744805		32	2.25832	3	0	1	0	0	-0.00769944		41	3.53553	2	0	1	0	0	-0.00854536		86	3.98748	2	0	1	0	0	-0.0274256
28	3.36155	3	1	1	1	1	-0.00924198		32	2.25832	3	0	1	0	0	-0.00842192		41	3.53553	2	0	1	0	0	-0.00821581		86	3.98748	2	0	1	0	0	-0.0144869
28	3.36155	3	1	1	1	1	-0.030358		32	2.25832	3	0	1	0	0	-0.030094		41	3.53553	2	0	1	0	0	-0.00591485		86	3.98748	2	0	1	0	0	-0.0141546
28	3.36155	3	1	1	1	1	-0.082419		32	2.25832	3	0	1	0	0	-0.0190725		41	3.53553	2	0	1	0	0	-0.00609869		88	1.81659	2	1	1	0	0	-0.018069
28	3.36155	3	1	1	1	1	-0.0171049		32	2.25832	3	0	1	0	0	-0.0130234		41	3.53553	2	0	1	0	0	-0.00862937		88	1.81659	2	1	1	0	0	-0.0215187
28	3.36155	3	1	1	1	1	-0.0110234		32	2.25832	3	0	1	0	0	-0.0103487		41	3.53553	2	0	1	0	0	-0.00974314		88	1.81659	2	1	1	0	0	-0.0276194
28	3.36155	3	1	1	1	1	-0.0119412		32	2.25832	3	0	1	0	0	-0.0104182		41	3.53553	2	0	1	0	0	-0.0113381		88	1.81659	2	1	1	0	0	-0.012239
28	3.36155	3	1	1	1	1	-0.0163347		32	2.25832	3	0	1	0	0	-0.0201571		41	3.53553	2	0	1	0	0	-0.0125858		88	1.81659	2	1	1	0	0	-0.0169088
28	3.36155	3	1	1	1	1	-0.0217805		32	2.25832	3	0	1	0	0	-0.0168904		41	3.53553	2	0	1	0	0	-0.0111985		88	1.81659	2	1	1	0	0	-0.0168837
28	3.36155	3	1	1	1	1	-0.0189307		32	2.25832	3	0	1	0	0	-0.0100062		41	3.53553	2	0	1	0	0	-0.0139784		88	1.81659	2	1	1	0	0	-0.0398631
28	3.36155	3	1	1	1	1	-0.0154882		32	2.25832	3	0	1	0	0	-0.00765897		41	3.53553	2	0	1	0	0	-0.0127038		88	1.81659	2	1	1	0	0	-0.0255396
28	3.36155	3	1	1	1	1	-0.0167499		32	2.25832	3	0	1	0	0	-0.00828765		41	3.53553	2	0	1	0	0	-0.0114676		88	1.81659	2	1	1	0	0	-0.0222306
28	3.36155	3	1	1	1	1	-0.0296849		32	2.25832	3	0	1	0	0	-0.0110877		41	3.53553	2	0	1	0	0	-0.011705		88	1.81659	2	1	1	0	0	-0.0101452
28	3.36155	3	1	1	1	1	-0.0204836		32	2.25832	3	0	1	0	0	-0.0115649		42	3.27109	3	1	0	1	0	-0.00445022		88	1.81659	2	1	1	0	0	-0.0160605
28	3.36155	3	1	1	1	1	-0.0251562		32	2.25832	3	0	1	0	0	-0.0105426		42	3.27109	3	1	0	1	0	-0.0119051		88	1.81659	2	1	1	0	0	-0.00563843
28	3.36155	3	1	1	1	1	-0.0181823		32	2.25832	3	0	1	0	0	-0.00853104		42	3.27109	3	1	0	1	0	-0.00536888		89	3.20936	2	0	0	0	0	-0.00569925
28	3.36155	3	1	1	1	1	-0.0127868		32	2.25832	3	0	1	0	0	-0.0101652		42	3.27109	3	1	0	1	0	-0.00725879		89	3.20936	2	0	0	0	0	-0.0162227
28	3.36155	3	1	1	1	1	-0.0282456		32	2.25832	3	0	1	0	0	-0.00861751		42	3.27109	3	1	0	1	0	-0.00432637		89	3.20936	2	0	0	0	0	-0.0146032
28	3.36155	3	1	1	1	1	-0.0149634		32	2.25832	3	0	1	0	0	-0.01246		42	3.27109	3	1	0	1	0	-0.00955712		89	3.20936	2	0	0	0	0	-0.0105544
28	3.36155	3	1	1	1	1	-0.0254009		32	2.25832	3	0	1	0	0	-0.0162107		42	3.27109	3	1	0	1	0	-0.0116937		89	3.20936	2	0	0	0	0	-0.00555608
28	3.36155	3	1	1	1	1	-0.0219925		32	2.25832	3	0	1	0	0	-0.01574		42	3.27109	3	1	0	1	0	-0.00697556		89	3.20936	2	0	0	0	0	-0.00332977
28	3.36155	3	1	1	1	1	-0.0122723		32	2.25832	3	0	1	0	0	-0.0288856		42	3.27109	3	1	0	1	0	-0.0084539		89	3.20936	2	0	0	0	0	-0.0449569
28	3.36155	3	1	1	1	1	-0.0160696		32	2.25832	3	0	1	0	0	-0.0190906		42	3.27109	3	1	0	1	0	-0.0171152		89	3.20936	2	0	0	0	0	-0.0296085
28	3.36155	3	1	1	1	1	-0.00999014		33	4.06202	2	0	1	0	1	-0.0204743		42	3.27109	3	1	0	1	0	-0.0105643		89	3.20936	2	0	0	0	0	-0.0129783
29	2.12132	1	1	1	0	0	-0.0128601		33	4.06202	2	0	1	0	1	-0.00950023		42	3.27109	3	1	0	1	0	-0.0093293		90	1	1	1	1	0	1	-0.0234108
29	2.12132	1	1	1	0	0	-0.0159015		33	4.06202	2	0	1	0	1	-0.00639185		42	3.27109	3	1	0	1	0	-0.0039718		90	1	1	1	1	0	1	-0.0353189
29	2.12132	1	1	1	0	0	-0.0285574		33	4.06202	2	0	1	0	1	-0.00890817		42	3.27109	3	1	0	1	0	-0.00530916		90	1	1	1	1	0	1	-0.0118553
29	2.12132	1	1	1	0	0	-0.0403421		33	4.06202	2	0	1	0	1	-0.0105572		42	3.27109	3	1	0	1	0	-0.00417112		90	1	1	1	1	0	1	-0.0136439
29	2.12132	1	1	1	0	0	-0.0178624		33	4.06202	2	0	1	0	1	-0.00841854		43	3.27109	1	1	0	0	0	-0.0344793		90	1	1	1	1	0	1	-0.0117075
29	2.12132	1	1	1	0	0	-0.0320666		33	4.06202	2	0	1	0	1	-0.00823181		43	3.27109	1	1	0	0	0	-0.0113789		90	1	1	1	1	0	1	-0.0144396
29	2.12132	1	1	1	0	0	-0.0307064		33	4.06202	2	0	1	0	1	-0.00740501		43	3.27109	1	1	0	0	0	-0.0239435		90	1	1	1	1	0	1	-0.00672864
29	2.12132	1	1	1	0	0	-0.0183455		33	4.06202	2	0	1	0	1	-0.00398429		43	3.27109	1	1	0	0	0	-0.00701414		90	1	1	1	1	0	1	-0.0373403
29	2.12132	1	1	1	0	0	-0.0214265		33	4.06202	2	0	1	0	1	-0.00461756		43	3.27109	1	1	0	0	0	-0.00814166		90	1	1	1	1	0	1	-0.0624072
29	2.12132	1	1	1	0	0	-0.0286491		33	4.06202	2	0	1	0	1	-0.00442402		43	3.27109	1	1	0	0	0	-0.00746322		90	1	1	1	1	0	1	-0.0370642
29	2.12132	1	1	1	0	0	-0.0349251		33	4.06202	2	0	1	0	1	-0.0111023		44	2.77489	3	1	1	0	0	-0.0132191		90	1	1	1	1	0	1	-0.0234306
29	2.12132	1	1	1	0	0	-0.0262376		33	4.06202	2	0	1	0	1	-0.00562352		44	2.77489	3	1	1	0	0	-0.0234677		90	1	1	1	1	0	1	-0.0157792
29	2.12132	1	1	1	0	0	-0.0233033		33	4.06202	2	0	1	0	1	-0.0132731		44	2.77489	3	1	1	0	0	-0.0300718		90	1	1	1	1	0	1	-0.0172895
29	2.12132	1	1	1	0	0	-0.0376243		33	4.06202	2	0	1	0	1	-0.0116659		44	2.77489	3	1	1	0	0	-0.0385567		91	3.57771	2	1	0	0	1	-0.0135749
29	2.12132	1	1	1	0	0	-0.0230741		33	4.06202	2	0	1	0	1	-0.0137287		44	2.77489	3	1	1	0	0	-0.0164651		91	3.57771	2	1	0	0	1	-0.0217135
29	2.12132	1	1	1	0	0	-0.0312832		33	4.06202	2	0	1	0	1	-0.00781812		44	2.77489	3	1	1	0	0	-0.0115221		91	3.57771	2	1	0	0	1	-0.0215945
29	2.12132	1	1	1	0	0	-0.0483279		33	4.06202	2	0	1	0	1	-0.00771392		44	2.77489	3	1	1	0	0	-0.00994335		91	3.57771	2	1	0	0	1	-0.0219312
29	2.12132	1	1	1	0	0	-0.0150972		33	4.06202	2	0	1	0	1	-0.00761392		44	2.77489	3	1	1	0	0	-0.0119694		91	3.57771	2	1	0	0	1	-0.018513
29	2.12132	1	1	1	0	0	-0.030438		33	4.06202	2	0	1	0	1	-0.0116071		44	2.77489	3	1	1	0	0	-0.0198043		91	3.57771	2	1	0	0	1	-0.0109304
29	2.12132	1	1	1	0	0	-0.0244447		33	4.06202	2	0	1	0	1	-0.00837573		44	2.77489	3	1	1	0	0	-0.0256568		91	3.57771	2	1	0	0	1	-0.0407844
29	2.12132	1	1	1	0	0	-0.0150206		33	4.06202	2	0	1	0	1	-0.0070354		44	2.77489	3	1	1	0	0	-0.00700558		91	3.57771	2	1	0	0	1	-0.0339032
29	2.12132	1	1	1	0	0	-0.0137445		33	4.06202	2	0	1	0	1	-0.00894326		44	2.77489	3	1	1	0	0	-0.0266913		91	3.57771	2	1	0	0	1	-0.00622593
30	3.19374	1	1	1	0	0	-0.00408614		33	4.06202	2	0	1	0	1	-0.00740344		44	2.77489	3	1	1	0	0	-0.0147148		92	2.91548	2	1	1	0	0	-0.0323648
31	3.24037	1	1	0	0	0	-0.0234288		33	4.06202	2	0	1	0	1	-0.00546841		44	2.77489	3	1	1	0	0	-0.0216022		92	2.91548	2	1	1	0	0	-0.0300268
31	3.24037	1	1	0	0	0	-0.00838683		33	4.06202	2	0	1	0	1	-0.00925791		44	2.77489	3	1	1	0	0	-0.0212693		92	2.91548	2	1	1	0	0	-0.0387172
31	3.24037	1	1	0	0	0	-0.00606977		33	4.06202	2	0	1	0	1	-0.0046045		44	2.77489	3	1	1	0	0	-0.0220152		92	2.91548	2	1	1	0	0	-0.0300384
31	3.24037	1	1	0	0	0	-0.0104375		33	4.06202	2	0	1	0	1	-0.00476924		44	2.77489	3	1	1	0	0	-0.0221954		92	2.91548	2	1	1	0	0	-0.0300486
31	3.24037	1	1	0	0	0	-0.00379707		33	4.06202	2	0	1	0	1	-0.00964971		44	2.77489	3	1	1	0	0	-0.0182904		92	2.91548	2	1	1	0	0	-0.0302259
31	3.24037	1	1	0	0	0	-0.00318569		33	4.06202	2	0	1	0	1	-0.00638264		44	2.77489	3	1	1	0	0	-0.0192434		92	2.91548	2	1	1	0	0	-0.0262935
31	3.24037	1	1	0	0	0	-0.0167898		33	4.06202	2	0	1	0	1	-0.00472899		44	2.77489	3	1	1	0	0	-0.0226694		93	1.14018	2	0	0	1	0	-0.0384583
31	3.24037	1	1	0	0	0	-0.0207501		33	4.06202	2	0	1	0	1	-0.00522668		44	2.77489	3	1	1	0	0	-0.0107924		93	1.14018	2	0	0	1	0	-0.03355
31	3.24037	1	1	0	0	0	-0.0337519		34	4.11096	2	0	0	1	0	-0.00320927		44	2.77489	3	1	1	0	0	-0.00743419		93	1.14018	2	0	0	1	0	-0.0299476
31	3.24037	1	1	0	0	0	-0.00336458		34	4.11096	2	0	0	1	0	-0.00626933		44	2.77489	3	1	1	0	0	-0.0161386		93	1.14018	2	0	0	1	0	-0.0191788
31	3.24037	1	1	0	0	0	-0.00753646		34	4.11096	2	0	0	1	0	-0.00441544		44	2.77489	3	1	1	0	0	-0.00449914		93	1.14018	2	0	0	1	0	-0.00825296
31	3.24037	1	1	0	0	0	-0.00681173		34	4.11096	2	0	0	1	0	-0.00407565		44	2.77489	3	1	1	0	0	-0.00313221		93	1.14018	2	0	0	1	0	-0.0127656
31	3.24037	1	1	0	0	0	-0.0166583		34	4.11096	2	0	0	1	0	-0.00276429		45	3.4641	2	0	0	0	0	-0.0117549		93	1.14018	2	0	0	1	0	-0.00546756
31	3.24037	1	1	0	0	0	-0.0292564		34	4.11096	2	0	0	1	0	-0.00451949		45	3.4641	2	0	0	0	0	-0.00889558		93	1.14018	2	0	0	1	0	-0.0118926
31	3.24037	1	1	0	0	0	-0.0248642		34	4.11096	2	0	0	1	0	-0.00562066		45	3.4641	2	0	0	0	0	-0.00933341		93	1.14018	2	0	0	1	0	-0.034974
31	3.24037	1	1	0	0	0	-0.0154954		34	4.11096	2	0	0	1	0	-0.00715829		45	3.4641	2	0	0	0	0	-0.0101182		93	1.14018	2	0	0	1	0	-0.0226536
31	3.24037	1	1	0	0	0	-0.011474		34	4.11096	2	0	0	1	0	0.000787033		45	3.4641	2	0	0	0	0	-0.0104691		93	1.14018	2	0	0	1	0	-0.0188474
31	3.24037	1	1	0	0	0	-0.0233624		34	4.11096	2	0	0	1	0	-0.00601065		45	3.4641	2	0	0	0	0	-0.00824474		93	1.14018	2	0	0	1	0	-0.0345363
31	3.24037	1	1	0	0	0	-0.0120415		34	4.11096	2	0	0	1	0	-0.00373958		45	3.4641	2	0	0	0	0	-0.00809379		93	1.14018	2	0	0	1	0	-0.0134449
31	3.24037	1	1	0	0	0	-0.0245156		34	4.11096	2	0	0	1	0	-0.00305885		45	3.4641	2	0	0	0	0	-0.00877606		93	1.14018	2	0	0	1	0	-0.0109334
31	3.24037	1	1	0	0	0	-0.00943348		34	4.11096	2	0	0	1	0	-0.00246749		45	3.4641	2	0	0	0	0	-0.00929891		93	1.14018	2	0	0	1	0	-0.0114608
31	3.24037	1	1	0	0	0	-0.0146475		34	4.11096	2	0	0	1	0	0.000638822		45	3.4641	2	0	0	0	0	-0.0129194		93	1.14018	2	0	0	1	0	-0.0103616
31	3.24037	1	1	0	0	0	-0.0056		34	4.11096	2	0	0	1	0	-0.00560326		45	3.4641	2	0	0	0	0	-0.010579		93	1.14018	2	0	0	1	0	-0.00523786
31	3.24037	1	1	0	0	0	-0.0128256		34	4.11096	2	0	0	1	0	-0.00413349		45	3.4641	2	0	0	0	0	-0.00979025		94	3.80789	2	1	0	0	1	-0.0368077
31	3.24037	1	1	0	0	0	-0.02825		34	4.11096	2	0	0	1	0	-0.00615787		45	3.4641	2	0	0	0	0	-0.00990384		94	3.80789	2	1	0	0	1	-0.0137811
31	3.24037	1	1	0	0	0	-0.0235153		34	4.11096	2	0	0	1	0	-0.00878134		45	3.4641	2	0	0	0	0	-0.0100329		94	3.80789	2	1	0	0	1	-0.0333629
31	3.24037	1	1	0	0	0	-0.011938		34	4.11096	2	0	0	1	0	-0.0122809		45	3.4641	2	0	0	0	0	-0.0119523		94	3.80789	2	1	0	0	1	-0.0168295
31	3.24037	1	1	0	0	0	-0.0123203		34	4.11096	2	0	0	1	0	-0.00970336		45	3.4641	2	0	0	0	0	-0.0119978		94	3.80789	2	1	0	0	1	-0.0319788
31	3.24037	1	1	0	0	0	-0.0141665		34	4.11096	2	0	0	1	0	-0.00706204		45	3.4641	2	0	0	0	0	-0.0111706		94	3.80789	2	1	0	0	1	-0.0150265
31	3.24037	1	1	0	0	0	-0.00850003		34	4.11096	2	0	0	1	0	-0.0146398		45	3.4641	2	0	0	0	0	-0.0106214		94	3.80789	2	1	0	0	1	-0.00971206
31	3.24037	1	1	0	0	0	-0.00974593		35	1.51658	3	1	0	0	1	-0.00923315		45	3.4641	2	0	0	0	0	-0.011953		95	4.39318	2	1	0	1	0	-0.131428
31	3.24037	1	1	0	0	0	-0.024751		35	1.51658	3	1	0	0	1	-0.00724345		45	3.4641	2	0	0	0	0	-0.0118176		95	4.39318	2	1	0	1	0	-0.0419193
31	3.24037	1	1	0	0	0	-0.00764985		35	1.51658	3	1	0	0	1	-0.00497792		45	3.4641	2	0	0	0	0	-0.0107569		95	4.39318	2	1	0	1	0	-0.0328266
31	3.24037	1	1	0	0	0	-0.00770519		35	1.51658	3	1	0	0	1	-0.00599902		45	3.4641	2	0	0	0	0	-0.00870819		95	4.39318	2	1	0	1	0	-0.038972
31	3.24037	1	1	0	0	0	-0.0314529		35	1.51658	3	1	0	0	1	-0.00776743		45	3.4641	2	0	0	0	0	-0.0135024		95	4.39318	2	1	0	1	0	-0.024437
31	3.24037	1	1	0	0	0	-0.0122352		35	1.51658	3	1	0	0	1	-0.00487951		45	3.4641	2	0	0	0	0	-0.0126792		95	4.39318	2	1	0	1	0	-0.0293805
31	3.24037	1	1	0	0	0	-0.0200193		35	1.51658	3	1	0	0	1	-0.00588262		45	3.4641	2	0	0	0	0	-0.0110048		95	4.39318	2	1	0	1	0	-0.028889
32	2.25832	3	0	1	1	0	-0.0110613		35	1.51658	3	1	0	0	1	-0.00426889		45	3.4641	2	0	0	0	0	-0.0120175		95	4.39318	2	1	0	1	0	-0.00271938
32	2.25832	3	0	1	1	0	-0.010681		35	1.51658	3	1	0	0	1	-0.00438302		45	3.4641	2	0	0	0	0	-0.010575		95	4.39318	2	1	0	1	0	-0.0434893
32	2.25832	3	0	1	1	0	-0.014087		35	1.51658	3	1	0	0	1	-0.00581564		46	3.04959	2	1	1	0	1	-0.0130843		95	4.39318	2	1	0	1	0	-0.0278517
32	2.25832	3	0	1	1	0	-0.0132826		35	1.51658	3	1	0	0	1	-0.00887144		46	3.04959	2	1	1	0	1	-0.012601		95	4.39318	2	1	0	1	0	-0.0741122
32	2.25832	3	0	1	1	0	-0.00689036		35	1.51658	3	1	0	0	1	-0.00892857		46	3.04959	2	1	1	0	1	-0.0144453		95	4.39318	2	1	0	1	0	-0.0493983
32	2.25832	3	0	1	1	0	-0.00734142		35	1.51658	3	1	0	0	1	-0.00830764		46	3.04959	2	1	1	0	1	-0.0164874		95	4.39318	2	1	0	1	0	-0.100637
32	2.25832	3	0	1	1	0	-0.00854287		35	1.51658	3	1	0	0	1	-0.00853581		46	3.04959	2	1	1	0	1	-0.010057		95	4.39318	2	1	0	1	0	-0.0970629
32	2.25832	3	0	1	1	0	-0.00962566		35	1.51658	3	1	0	0	1	-0.0089577		46	3.04959	2	1	1	0	1	-0.0159464		95	4.39318	2	1	0	1	0	-0.0915746
32	2.25832	3	0	1	1	0	-0.0138597		35	1.51658	3	1	0	0	1	-0.0318434		46	3.04959	2	1	1	0	1	-0.0145593		95	4.39318	2	1	0	1	0	-0.039561
32	2.25832	3	0	1	1	0	-0.0460954		35	1.51658	3	1	0	0	1	-0.0221419		46	3.04959	2	1	1	0	1	-0.0129436		95	4.39318	2	1	0	1	0	-0.0432891
32	2.25832	3	0	1	1	0	-0.0567262		35	1.51658	3	1	0	0	1	-0.019769		46	3.04959	2	1	1	0	1	-0.0202904		95	4.39318	2	1	0	1	0	-0.0450211
32	2.25832	3	0	1	1	0	-0.0372338		35	1.51658	3	1	0	0	1	-0.0151658		46	3.04959	2	1	1	0	1	-0.0254878		96	2.07364	1	1	0	0	1	-0.0107467
32	2.25832	3	0	1	1	0	-0.0456106		35	1.51658	3	1	0	0	1	-0.00967792		46	3.04959	2	1	1	0	1	-0.0166371		96	2.07364	1	1	0	0	1	-0.0136562
32	2.25832	3	0	1	1	0	-0.0397107		35	1.51658	3	1	0	0	1	-0.00802916		46	3.04959	2	1	1	0	1	-0.0166841		96	2.07364	1	1	0	0	1	-0.0328472
32	2.25832	3	0	1	1	0	-0.0129589		35	1.51658	3	1	0	0	1	-0.0185351		46	3.04959	2	1	1	0	1	-0.0208428		96	2.07364	1	1	0	0	1	-0.0273013
32	2.25832	3	0	1	1	0	-0.0488883		35	1.51658	3	1	0	0	1	-0.0242472		46	3.04959	2	1	1	0	1	-0.0171793		97	4.06202	1	1	1	0	1	-0.00506865
32	2.25832	3	0	1	1	0	-0.0285489		35	1.51658	3	1	0	0	1	-0.0461686		46	3.04959	2	1	1	0	1	-0.0129791		97	4.06202	1	1	1	0	1	-0.00678962
32	2.25832	3	0	1	1	0	-0.0469742		35	1.51658	3	1	0	0	1	-0.0312156		47	4.13521	2	1	0	0	0	-0.00646552		97	4.06202	1	1	1	0	1	-0.00365149
32	2.25832	3	0	1	1	0	-0.0188749		35	1.51658	3	1	0	0	1	-0.015315		47	4.13521	2	1	0	0	0	-0.0071916		97	4.06202	1	1	1	0	1	-0.0148278
32	2.25832	3	0	1	1	0	-0.0214675		36	2.28035	1	1	1	0	0	-0.00907491		47	4.13521	2	1	0	0	0	-0.00733873		97	4.06202	1	1	1	0	1	0.00675169
32	2.25832	3	0	1	1	0	-0.0293427		36	2.28035	1	1	1	0	0	-0.0105532		47	4.13521	2	1	0	0	0	-0.00643728		97	4.06202	1	1	1	0	1	-0.0106009
32	2.25832	3	0	1	1	0	-0.0188126		36	2.28035	1	1	1	0	0	-0.0041413		47	4.13521	2	1	0	0	0	-0.00827314		97	4.06202	1	1	1	0	1	-0.000507345
32	2.25832	3	0	1	1	0	-0.0285247		36	2.28035	1	1	1	0	0	-0.00457031		47	4.13521	2	1	0	0	0	-0.00677443		97	4.06202	1	1	1	0	1	0.000551539
32	2.25832	3	0	1	1	0	-0.0363702		36	2.28035	1	1	1	0	0	-0.00283664		47	4.13521	2	1	0	0	0	-0.00678639		98	2.23607	3	0	1	1	1	-0.0040471
32	2.25832	3	0	1	1	0	-0.0142956		36	2.28035	1	1	1	0	0	-0.00358445		47	4.13521	2	1	0	0	0	-0.00680833		98	2.23607	3	0	1	1	1	-0.0210349
32	2.25832	3	0	1	1	0	-0.026218		36	2.28035	1	1	1	0	0	-0.00433135		47	4.13521	2	1	0	0	0	-0.00627425		98	2.23607	3	0	1	1	1	-0.0241988
32	2.25832	3	0	1	1	0	-0.0193704		36	2.28035	1	1	1	0	0	-0.00447569		47	4.13521	2	1	0	0	0	-0.00781263		98	2.23607	3	0	1	1	1	-0.0163172
32	2.25832	3	0	1	1	0	-0.0282333		36	2.28035	1	1	1	0	0	-0.00447324		47	4.13521	2	1	0	0	0	-0.00650015		98	2.23607	3	0	1	1	1	-0.0251727
32	2.25832	3	0	1	1	0	-0.0459179		36	2.28035	1	1	1	0	0	-0.00673223		47	4.13521	2	1	0	0	0	-0.00726456		98	2.23607	3	0	1	1	1	-0.0476551
32	2.25832	3	0	1	1	0	-0.0147411		36	2.28035	1	1	1	0	0	-0.00631123		47	4.13521	2	1	0	0	0	-0.00677705		98	2.23607	3	0	1	1	1	-0.0478361
32	2.25832	3	0	1	1	0	-0.0149656		36	2.28035	1	1	1	0	0	-0.00614101		47	4.13521	2	1	0	0	0	-0.00791654		98	2.23607	3	0	1	1	1	-0.026583
32	2.25832	3	0	1	1	0	-0.0215606		36	2.28035	1	1	1	0	0	-0.00588066		47	4.13521	2	1	0	0	0	-0.00828265		98	2.23607	3	0	1	1	1	-0.027245
32	2.25832	3	0	1	1	0	-0.0228332		36	2.28035	1	1	1	0	0	-0.00525082		47	4.13521	2	1	0	0	0	-0.00684434		98	2.23607	3	0	1	1	1	-0.0357741
32	2.25832	3	0	1	1	0	-0.0393552		36	2.28035	1	1	1	0	0	-0.0141503		47	4.13521	2	1	0	0	0	-0.00681039		99	3.88587	2	0	0	0	1	-0.0929563
32	2.25832	3	0	1	1	0	-0.050286		36	2.28035	1	1	1	0	0	-0.00540003		47	4.13521	2	1	0	0	0	-0.00857294		99	3.88587	2	0	0	0	1	-0.0846818
32	2.25832	3	0	1	1	0	-0.0157562		36	2.28035	1	1	1	0	0	-0.00929583		47	4.13521	2	1	0	0	0	-0.0101511		99	3.88587	2	0	0	0	1	-0.119133
32	2.25832	3	0	1	1	0	-0.0167145		36	2.28035	1	1	1	0	0	-0.0107972		48	3.94968	3	0	0	0	1	-0.00643311		99	3.88587	2	0	0	0	1	-0.073862
32	2.25832	3	0	1	1	0	-0.0352699		36	2.28035	1	1	1	0	0	-0.0122659		48	3.94968	3	0	0	0	1	-0.00508559		99	3.88587	2	0	0	0	1	-0.0378284
33	4.06202	2	0	1	0	1	-0.0208279		36	2.28035	1	1	1	0	0	-0.00929868		48	3.94968	3	0	0	0	1	-0.0198928		99	3.88587	2	0	0	0	1	-0.0304964
33	4.06202	2	0	1	0	1	-0.0261852		36	2.28035	1	1	1	0	0	-0.00441745		48	3.94968	3	0	0	0	1	-0.00830284		99	3.88587	2	0	0	0	1	-0.0331072
33	4.06202	2	0	1	0	1	-0.0159834		36	2.28035	1	1	1	0	0	-0.0066421		48	3.94968	3	0	0	0	1	-0.00625438		99	3.88587	2	0	0	0	1	-0.0534688
33	4.06202	2	0	1	0	1	-0.0212253		36	2.28035	1	1	1	0	0	-0.00555301		48	3.94968	3	0	0	0	1	-0.0132702		99	3.88587	2	0	0	0	1	-0.0892725
33	4.06202	2	0	1	0	1	-0.0315688		37	4.67974	1	1	1	0	1	-0.0169999		48	3.94968	3	0	0	0	1	-0.0162189		99	3.88587	2	0	0	0	1	-0.0916086
33	4.06202	2	0	1	0	1	-0.0308156		37	4.67974	1	1	1	0	1	-0.0237822		48	3.94968	3	0	0	0	1	-0.00953112		99	3.88587	2	0	0	0	1	-0.0153251
33	4.06202	2	0	1	0	1	-0.0229542		37	4.67974	1	1	1	0	1	-0.0263042		48	3.94968	3	0	0	0	1	-0.011584		100	2.89828	2	1	1	0	0	-0.0307467
33	4.06202	2	0	1	0	1	-0.0288643		37	4.67974	1	1	1	0	1	-0.0186052		48	3.94968	3	0	0	0	1	-0.00676837		100	2.89828	2	1	1	0	0	-0.0501432
33	4.06202	2	0	1	0	1	-0.0224985		37	4.67974	1	1	1	0	1	-0.0354299		48	3.94968	3	0	0	0	1	-0.0072295		100	2.89828	2	1	1	0	0	-0.0594293
33	4.06202	2	0	1	0	1	-0.0285996		37	4.67974	1	1	1	0	1	-0.0340823		48	3.94968	3	0	0	0	1	-0.00615655		100	2.89828	2	1	1	0	0	-0.0220429
33	4.06202	2	0	1	0	1	-0.00876597		37	4.67974	1	1	1	0	1	-0.0340741		49	2.62679	1	1	1	0	1	-0.0105482		100	2.89828	2	1	1	0	0	-0.0389909
33	4.06202	2	0	1	0	1	-0.0141344		37	4.67974	1	1	1	0	1	-0.028439		49	2.62679	1	1	1	0	1	-0.0130118		100	2.89828	2	1	1	0	0	-0.0683879
33	4.06202	2	0	1	0	1	-0.0234696		37	4.67974	1	1	1	0	1	-0.0184837		49	2.62679	1	1	1	0	1	-0.0183096		100	2.89828	2	1	1	0	0	-0.0167026
33	4.06202	2	0	1	0	1	-0.00962295		37	4.67974	1	1	1	0	1	-0.0154162		49	2.62679	1	1	1	0	1	-0.0182761		100	2.89828	2	1	1	0	0	-0.117701
33	4.06202	2	0	1	0	1	-0.00620697		37	4.67974	1	1	1	0	1	-0.019008		49	2.62679	1	1	1	0	1	-0.0206635		100	2.89828	2	1	1	0	0	-0.0835304
34	4.11096	2	0	0	0	0	-0.010866		38	3.91152	1	1	1	1	1	-0.0118695		49	2.62679	1	1	1	0	1	-0.00845447		100	2.89828	2	1	1	0	0	-0.0703599
34	4.11096	2	0	0	0	0	-0.0119107		38	3.91152	1	1	1	1	1	-0.0250793		49	2.62679	1	1	1	0	1	-0.00577385		100	2.89828	2	1	1	0	0	-0.0492814
34	4.11096	2	0	0	0	0	-0.0132902		38	3.91152	1	1	1	1	1	-0.0223702		49	2.62679	1	1	1	0	1	-0.00637635		100	2.89828	2	1	1	0	0	-0.0282857
34	4.11096	2	0	0	0	0	-0.00791551		38	3.91152	1	1	1	1	1	-0.0208036		49	2.62679	1	1	1	0	1	-0.0159956		100	2.89828	2	1	1	0	0	-0.0277274
34	4.11096	2	0	0	0	0	-0.0151622		38	3.91152	1	1	1	1	1	-0.0206155		49	2.62679	1	1	1	0	1	-0.00654983		101	3.84708	2	1	0	0	1	-0.0526274
34	4.11096	2	0	0	0	0	-0.0247135		38	3.91152	1	1	1	1	1	-0.0229266		49	2.62679	1	1	1	0	1	-0.00836404		101	3.84708	2	1	0	0	1	-0.0283451
34	4.11096	2	0	0	0	0	-0.0249606		38	3.91152	1	1	1	1	1	-0.0198943		49	2.62679	1	1	1	0	1	-0.00827186		101	3.84708	2	1	0	0	1	-0.0913877
34	4.11096	2	0	0	0	0	-0.0285448		38	3.91152	1	1	1	1	1	-0.0211899		49	2.62679	1	1	1	0	1	-0.00642639		101	3.84708	2	1	0	0	1	-0.0643302
34	4.11096	2	0	0	0	0	-0.00431495		38	3.91152	1	1	1	1	1	-0.0202164		49	2.62679	1	1	1	0	1	-0.00625301		101	3.84708	2	1	0	0	1	-0.0464366
34	4.11096	2	0	0	0	0	-0.00244965		38	3.91152	1	1	1	1	1	-0.0137315		49	2.62679	1	1	1	0	1	-0.00567582		101	3.84708	2	1	0	0	1	-0.0434627
34	4.11096	2	0	0	0	0	-0.0110523		38	3.91152	1	1	1	1	1	-0.0105999		49	2.62679	1	1	1	0	1	-0.00553105		103	1.41421	2	1	0	0	1	-0.0164304
34	4.11096	2	0	0	0	0	-0.0170551		38	3.91152	1	1	1	1	1	-0.00991253		49	2.62679	1	1	1	0	1	-0.00893484		103	1.41421	2	1	0	0	1	-0.0108258
34	4.11096	2	0	0	0	0	-0.0144234		38	3.91152	1	1	1	1	1	-0.0184361		49	2.62679	1	1	1	0	1	-0.00555332		103	1.41421	2	1	0	0	1	-0.0150001
34	4.11096	2	0	0	0	0	-0.0228296		38	3.91152	1	1	1	1	1	-0.0152973		49	2.62679	1	1	1	0	1	-0.00633647		104	3.64692	2	1	1	1	0	-0.0132475
34	4.11096	2	0	0	0	0	-0.0196702		38	3.91152	1	1	1	1	1	-0.0141453		49	2.62679	1	1	1	0	1	-0.0058292		104	3.64692	2	1	1	1	0	-0.0289492
34	4.11096	2	0	0	0	0	-0.00503614		38	3.91152	1	1	1	1	1	-0.0141101		49	2.62679	1	1	1	0	1	-0.00940371		104	3.64692	2	1	1	1	0	-0.0164838
34	4.11096	2	0	0	0	0	-0.00650014		38	3.91152	1	1	1	1	1	-0.0126574		49	2.62679	1	1	1	0	1	-0.00579512		104	3.64692	2	1	1	1	0	-0.0142215
34	4.11096	2	0	0	0	0	-0.00821264		38	3.91152	1	1	1	1	1	-0.0127951		50	2.14476	1	1	0	0	0	-0.009764		104	3.64692	2	1	1	1	0	-0.0111342
34	4.11096	2	0	0	0	0	-0.00806175		38	3.91152	1	1	1	1	1	-0.0120226		51	4.44972	3	1	0	0	1	-0.107077		104	3.64692	2	1	1	1	0	-0.0295391
34	4.11096	2	0	0	0	0	-0.0302701		38	3.91152	1	1	1	1	1	-0.0164054		51	4.44972	3	1	0	0	1	-0.0338055		104	3.64692	2	1	1	1	0	-0.0212991
34	4.11096	2	0	0	0	0	-0.00925257		38	3.91152	1	1	1	1	1	-0.0150421		51	4.44972	3	1	0	0	1	-0.0161593		104	3.64692	2	1	1	1	0	-0.0177426
34	4.11096	2	0	0	0	0	-0.0246119		39	3.76829	1	1	0	1	1	-0.00353863		51	4.44972	3	1	0	0	1	-0.035798		105	3.06594	1	1	1	0	0	-0.0459437
34	4.11096	2	0	0	0	0	-0.00879029		39	3.76829	1	1	0	1	1	-0.00817747		51	4.44972	3	1	0	0	1	-0.0206954		105	3.06594	1	1	1	0	0	-0.0290005
34	4.11096	2	0	0	0	0	-0.0179891		39	3.76829	1	1	0	1	1	-0.0113567		51	4.44972	3	1	0	0	1	-0.0508494		105	3.06594	1	1	1	0	0	-0.045844
34	4.11096	2	0	0	0	0	-0.00485517		39	3.76829	1	1	0	1	1	-0.00815649		51	4.44972	3	1	0	0	1	-0.0069953		105	3.06594	1	1	1	0	0	-0.0202286
34	4.11096	2	0	0	0	0	-0.00943296		39	3.76829	1	1	0	1	1	-0.00304144		51	4.44972	3	1	0	0	1	-0.0167518		105	3.06594	1	1	1	0	0	-0.0210942
34	4.11096	2	0	0	0	0	-0.0161689		39	3.76829	1	1	0	1	1	-0.0141618		51	4.44972	3	1	0	0	1	-0.017209		105	3.06594	1	1	1	0	0	-0.0236298
34	4.11096	2	0	0	0	0	-0.0218218		39	3.76829	1	1	0	1	1	-0.00759044		51	4.44972	3	1	0	0	1	-0.0180582		105	3.06594	1	1	1	0	0	-0.0192055
34	4.11096	2	0	0	0	0	-0.0141879		39	3.76829	1	1	0	1	1	-0.00578779		51	4.44972	3	1	0	0	1	-0.0126927		105	3.06594	1	1	1	0	0	-0.0450744
34	4.11096	2	0	0	0	0	-0.00830556		39	3.76829	1	1	0	1	1	-0.00328268		51	4.44972	3	1	0	0	1	-0.0523501		105	3.06594	1	1	1	0	0	-0.0264326
34	4.11096	2	0	0	0	0	-0.0103039		39	3.76829	1	1	0	1	1	-0.00174318		51	4.44972	3	1	0	0	1	-0.0190175		105	3.06594	1	1	1	0	0	-0.0117627
34	4.11096	2	0	0	0	0	-0.0119956		39	3.76829	1	1	0	1	1	-0.00234349		51	4.44972	3	1	0	0	1	-0.0212288		105	3.06594	1	1	1	0	0	-0.0151346
34	4.11096	2	0	0	0	0	-0.00721709		39	3.76829	1	1	0	1	1	-0.00383433		51	4.44972	3	1	0	0	1	-0.0349705		105	3.06594	1	1	1	0	0	-0.00980849
34	4.11096	2	0	0	0	0	-0.00491148		39	3.76829	1	1	0	1	1	-0.0051601		51	4.44972	3	1	0	0	1	-0.0150064		106	3.6606	2	1	0	0	0	-0.0227983
34	4.11096	2	0	0	0	0	-0.0253239		39	3.76829	1	1	0	1	1	-0.00822848		51	4.44972	3	1	0	0	1	-0.082629		106	3.6606	2	1	0	0	0	-0.0182287
34	4.11096	2	0	0	0	0	-0.0150002		39	3.76829	1	1	0	1	1	-0.00913489		51	4.44972	3	1	0	0	1	-0.0242004		106	3.6606	2	1	0	0	0	-0.0222778
34	4.11096	2	0	0	0	0	-0.00575293		39	3.76829	1	1	0	1	1	-0.00261425		51	4.44972	3	1	0	0	1	-0.0778838		106	3.6606	2	1	0	0	0	-0.0384302
34	4.11096	2	0	0	0	0	-0.0128602		40	6.44205	2	0	1	0	1	-0.00772631		51	4.44972	3	1	0	0	1	-0.0380164		106	3.6606	2	1	0	0	0	-0.0280501
34	4.11096	2	0	0	0	0	-0.0108661		40	6.44205	2	0	1	0	1	-0.00269241		51	4.44972	3	1	0	0	1	-0.0502686		106	3.6606	2	1	0	0	0	-0.0118499
34	4.11096	2	0	0	0	0	-0.0149397		40	6.44205	2	0	1	0	1	-0.00721204		51	4.44972	3	1	0	0	1	-0.0103308		106	3.6606	2	1	0	0	0	-0.0141153
34	4.11096	2	0	0	0	0	-0.00722446		40	6.44205	2	0	1	0	1	0.0204976		51	4.44972	3	1	0	0	1	-0.0273525		106	3.6606	2	1	0	0	0	-0.0946188
34	4.11096	2	0	0	0	0	-0.00781175		40	6.44205	2	0	1	0	1	0.0039664		51	4.44972	3	1	0	0	1	-0.0263208		106	3.6606	2	1	0	0	0	-0.0457794
34	4.11096	2	0	0	0	0	-0.00912778		40	6.44205	2	0	1	0	1	0.0045147		51	4.44972	3	1	0	0	1	-0.0489025		106	3.6606	2	1	0	0	0	-0.0326284
34	4.11096	2	0	0	0	0	-0.0147224		40	6.44205	2	0	1	0	1	-0.00509722		52	2.42899	1	1	1	0	1	-0.0555854		107	3.36155	5	1	1	1	0	-0.0152954
34	4.11096	2	0	0	0	0	-0.0136644		40	6.44205	2	0	1	0	1	-0.00276602		52	2.42899	1	1	1	0	1	-0.0370123		108	3.61939	3	0	0	1	1	-0.0569099
34	4.11096	2	0	0	0	0	-0.0119067		40	6.44205	2	0	1	0	1	-0.00681596		52	2.42899	1	1	1	0	1	-0.041465		108	3.61939	3	0	0	1	1	-0.0297583
34	4.11096	2	0	0	0	0	-0.0153386		40	6.44205	2	0	1	0	1	-0.00877401		52	2.42899	1	1	1	0	1	-0.0138038		108	3.61939	3	0	0	1	1	-0.0106193
34	4.11096	2	0	0	0	0	-0.00936258		40	6.44205	2	0	1	0	1	-0.00298167		52	2.42899	1	1	1	0	1	-0.0374279		108	3.61939	3	0	0	1	1	-0.0121516
34	4.11096	2	0	0	0	0	-0.0280739		40	6.44205	2	0	1	0	1	-0.00341382		52	2.42899	1	1	1	0	1	-0.0519421		108	3.61939	3	0	0	1	1	-0.0140273
34	4.11096	2	0	0	0	0	-0.0305241		40	6.44205	2	0	1	0	1	-0.00427389		52	2.42899	1	1	1	0	1	-0.0631575		108	3.61939	3	0	0	1	1	-0.0385
34	4.11096	2	0	0	0	0	-0.0177606		40	6.44205	2	0	1	0	1	-0.00809426		52	2.42899	1	1	1	0	1	-0.0393918		108	3.61939	3	0	0	1	1	-0.0650179
34	4.11096	2	0	0	0	0	-0.0256718		40	6.44205	2	0	1	0	1	-0.0135637		52	2.42899	1	1	1	0	1	-0.0429035		108	3.61939	3	0	0	1	1	-0.0847678
34	4.11096	2	0	0	0	0	-0.0139309		40	6.44205	2	0	1	0	1	-0.0195738		52	2.42899	1	1	1	0	1	-0.0213173		108	3.61939	3	0	0	1	1	-0.0521855
34	4.11096	2	0	0	0	0	-0.0130804		40	6.44205	2	0	1	0	1	-0.0148585		52	2.42899	1	1	1	0	1	-0.0299647		108	3.61939	3	0	0	1	1	-0.0316629
34	4.11096	2	0	0	0	0	-0.00899087		40	6.44205	2	0	1	0	1	-0.0183501		52	2.42899	1	1	1	0	1	-0.0335067		109	4.08656	1	1	1	0	0	-0.0253475
35	1.51658	3	1	0	1	1	-0.00946212		40	6.44205	2	0	1	0	1	-0.00399951		52	2.42899	1	1	1	0	1	-0.0300865		109	4.08656	1	1	1	0	0	-0.00633614
35	1.51658	3	1	0	1	1	-0.00800512		41	3.53553	2	0	1	1	0	-0.0186613		52	2.42899	1	1	1	0	1	-0.0338744		109	4.08656	1	1	1	0	0	-0.0320974
35	1.51658	3	1	0	1	1	-0.0135197		41	3.53553	2	0	1	1	0	-0.0138273		52	2.42899	1	1	1	0	1	-0.0422161		109	4.08656	1	1	1	0	0	-0.0290512
35	1.51658	3	1	0	1	1	-0.0107247		41	3.53553	2	0	1	1	0	-0.00594538		52	2.42899	1	1	1	0	1	-0.0493749		109	4.08656	1	1	1	0	0	-0.030911
35	1.51658	3	1	0	1	1	-0.00805544		41	3.53553	2	0	1	1	0	-0.0177124		52	2.42899	1	1	1	0	1	-0.0401384		109	4.08656	1	1	1	0	0	-0.0184254
35	1.51658	3	1	0	1	1	-0.0121318		41	3.53553	2	0	1	1	0	-0.015406		52	2.42899	1	1	1	0	1	-0.00797927		109	4.08656	1	1	1	0	0	-0.0393431
35	1.51658	3	1	0	1	1	-0.0105747		41	3.53553	2	0	1	1	0	-0.00388967		52	2.42899	1	1	1	0	1	-0.0364194		109	4.08656	1	1	1	0	0	-0.00817432
35	1.51658	3	1	0	1	1	-0.0106799		41	3.53553	2	0	1	1	0	-0.00382893		53	3.28634	2	1	0	0	1	-0.0108716		110	3.31662	2	1	1	0	0	-0.00621874
35	1.51658	3	1	0	1	1	-0.0133563		41	3.53553	2	0	1	1	0	-0.00313799		53	3.28634	2	1	0	0	1	-0.0106469		110	3.31662	2	1	1	0	0	-0.00870988
35	1.51658	3	1	0	1	1	-0.0156944		41	3.53553	2	0	1	1	0	-0.00341672		53	3.28634	2	1	0	0	1	-0.0127084		110	3.31662	2	1	1	0	0	-0.00909814
35	1.51658	3	1	0	1	1	-0.032264		41	3.53553	2	0	1	1	0	-0.00309389		53	3.28634	2	1	0	0	1	-0.0192592		111	4.1833	3	1	1	0	0	-0.00842966
35	1.51658	3	1	0	1	1	-0.0433539		41	3.53553	2	0	1	1	0	-0.00983356		53	3.28634	2	1	0	0	1	-0.00778631		111	4.1833	3	1	1	0	0	-0.00787076
35	1.51658	3	1	0	1	1	-0.0502027		41	3.53553	2	0	1	1	0	-0.0126446		53	3.28634	2	1	0	0	1	-0.00705193		112	3.64692	3	0	0	0	0	-0.014117
35	1.51658	3	1	0	1	1	-0.00899007		41	3.53553	2	0	1	1	0	-0.00482515		53	3.28634	2	1	0	0	1	-0.00783966		112	3.64692	3	0	0	0	0	-0.0112437
35	1.51658	3	1	0	1	1	-0.0295423		41	3.53553	2	0	1	1	0	-0.00411722		53	3.28634	2	1	0	0	1	-0.00910759		112	3.64692	3	0	0	0	0	-0.0200912
35	1.51658	3	1	0	1	1	-0.0382006		41	3.53553	2	0	1	1	0	-0.00406791		53	3.28634	2	1	0	0	1	-0.0121752		112	3.64692	3	0	0	0	0	-0.0107461
35	1.51658	3	1	0	1	1	-0.0280884		41	3.53553	2	0	1	1	0	-0.0174613		53	3.28634	2	1	0	0	1	-0.0185132		112	3.64692	3	0	0	0	0	-0.0306557
35	1.51658	3	1	0	1	1	-0.0354273		41	3.53553	2	0	1	1	0	-0.0152079		53	3.28634	2	1	0	0	1	-0.00988881		112	3.64692	3	0	0	0	0	-0.0233558
35	1.51658	3	1	0	1	1	-0.0171705		41	3.53553	2	0	1	1	0	-0.00631916		53	3.28634	2	1	0	0	1	-0.00796503		112	3.64692	3	0	0	0	0	-0.08166
35	1.51658	3	1	0	1	1	-0.005977		41	3.53553	2	0	1	1	0	-0.00493121		53	3.28634	2	1	0	0	1	-0.0110718		112	3.64692	3	0	0	0	0	-0.010521
35	1.51658	3	1	0	1	1	-0.0260194		42	3.27109	3	1	0	0	0	-0.00511274		53	3.28634	2	1	0	0	1	-0.00855872		113	2.81069	1	1	0	0	1	-0.0219851
35	1.51658	3	1	0	1	1	-0.0163401		42	3.27109	3	1	0	0	0	-0.00452238		53	3.28634	2	1	0	0	1	-0.004019		113	2.81069	1	1	0	0	1	-0.0356655
35	1.51658	3	1	0	1	1	-0.0197996		42	3.27109	3	1	0	0	0	-0.00288121		53	3.28634	2	1	0	0	1	-0.00929892		113	2.81069	1	1	0	0	1	-0.0912854
35	1.51658	3	1	0	1	1	-0.0132206		42	3.27109	3	1	0	0	0	-0.0035533		53	3.28634	2	1	0	0	1	-0.0081233		113	2.81069	1	1	0	0	1	-0.0802095
35	1.51658	3	1	0	1	1	-0.010303		42	3.27109	3	1	0	0	0	-0.00427873		53	3.28634	2	1	0	0	1	-0.00713621		113	2.81069	1	1	0	0	1	-0.0795579
35	1.51658	3	1	0	1	1	-0.0218304		42	3.27109	3	1	0	0	0	-0.00245598		53	3.28634	2	1	0	0	1	-0.00926916		113	2.81069	1	1	0	0	1	-0.029041
35	1.51658	3	1	0	1	1	-0.00981657		42	3.27109	3	1	0	0	0	-0.00640645		53	3.28634	2	1	0	0	1	-0.00752276		113	2.81069	1	1	0	0	1	-0.0416454
35	1.51658	3	1	0	1	1	-0.0262846		42	3.27109	3	1	0	0	0	-0.00431232		53	3.28634	2	1	0	0	1	-0.0122122		114	2.94958	2	1	1	0	1	-0.0551463
35	1.51658	3	1	0	1	1	-0.0263221		42	3.27109	3	1	0	0	0	-0.00476255		54	3.06594	1	1	1	0	1	-0.0258429		114	2.94958	2	1	1	0	1	-0.0141741
35	1.51658	3	1	0	1	1	-0.0145293		42	3.27109	3	1	0	0	0	-0.0072346		54	3.06594	1	1	1	0	1	-0.0176632		114	2.94958	2	1	1	0	1	-0.0324586
35	1.51658	3	1	0	1	1	-0.00779473		42	3.27109	3	1	0	0	0	-0.00677517		54	3.06594	1	1	1	0	1	-0.0143571		114	2.94958	2	1	1	0	1	-0.00536596
35	1.51658	3	1	0	1	1	-0.0224694		42	3.27109	3	1	0	0	0	-0.00277054		54	3.06594	1	1	1	0	1	-0.0152998		114	2.94958	2	1	1	0	1	-0.0125691
35	1.51658	3	1	0	1	1	-0.0168932		42	3.27109	3	1	0	0	0	-0.0100393		54	3.06594	1	1	1	0	1	-0.0144726		114	2.94958	2	1	1	0	1	-0.0136418
35	1.51658	3	1	0	1	1	-0.0104012		42	3.27109	3	1	0	0	0	-0.00152369		54	3.06594	1	1	1	0	1	-0.0263165
35	1.51658	3	1	0	1	1	-0.0145035		42	3.27109	3	1	0	0	0	-0.00263403		54	3.06594	1	1	1	0	1	-0.0190668
35	1.51658	3	1	0	1	1	-0.0111198		42	3.27109	3	1	0	0	0	-0.00361077		54	3.06594	1	1	1	0	1	-0.0291984
36	2.28035	1	1	1	1	0	-0.0244308		43	3.27109	1	1	0	0	0	-0.0191369		54	3.06594	1	1	1	0	1	-0.0259224
36	2.28035	1	1	1	1	0	-0.0248543		43	3.27109	1	1	0	0	0	-0.00615979		54	3.06594	1	1	1	0	1	-0.031599
36	2.28035	1	1	1	1	0	-0.0179202		43	3.27109	1	1	0	0	0	-0.00672169		54	3.06594	1	1	1	0	1	-0.0258416
36	2.28035	1	1	1	1	0	-0.0224182		43	3.27109	1	1	0	0	0	-0.00857777		54	3.06594	1	1	1	0	1	-0.00903164
36	2.28035	1	1	1	1	0	-0.0173112		43	3.27109	1	1	0	0	0	-0.00694077		54	3.06594	1	1	1	0	1	-0.0114993
36	2.28035	1	1	1	1	0	-0.00466579		43	3.27109	1	1	0	0	0	-0.00634491		54	3.06594	1	1	1	0	1	-0.0166263
36	2.28035	1	1	1	1	0	-0.00891384		43	3.27109	1	1	0	0	0	-0.00735021		54	3.06594	1	1	1	0	1	-0.0379901
36	2.28035	1	1	1	1	0	-0.0102344		43	3.27109	1	1	0	0	0	-0.0119414		54	3.06594	1	1	1	0	1	-0.0471476
38	3.91152	1	1	1	0	1	-0.0152843		43	3.27109	1	1	0	0	0	-0.0158304		54	3.06594	1	1	1	0	1	-0.0356367
38	3.91152	1	1	1	0	1	-0.0134487		43	3.27109	1	1	0	0	0	-0.0122192		54	3.06594	1	1	1	0	1	-0.0141921
38	3.91152	1	1	1	0	1	-0.0136776		43	3.27109	1	1	0	0	0	-0.00857785		54	3.06594	1	1	1	0	1	-0.0117604
38	3.91152	1	1	1	0	1	-0.0137266		43	3.27109	1	1	0	0	0	-0.00947757		54	3.06594	1	1	1	0	1	-0.0246857
38	3.91152	1	1	1	0	1	-0.0125319		43	3.27109	1	1	0	0	0	-0.00930316		54	3.06594	1	1	1	0	1	-0.0121976
38	3.91152	1	1	1	0	1	-0.0128431		43	3.27109	1	1	0	0	0	-0.00876365		55	1.67332	3	1	0	1	0	-0.00789741
38	3.91152	1	1	1	0	1	-0.0130469		43	3.27109	1	1	0	0	0	-0.00609646		55	1.67332	3	1	0	1	0	-0.0168246
38	3.91152	1	1	1	0	1	-0.0198691		43	3.27109	1	1	0	0	0	-0.016205		55	1.67332	3	1	0	1	0	-0.0403742
38	3.91152	1	1	1	0	1	-0.0137569		43	3.27109	1	1	0	0	0	-0.00386181		55	1.67332	3	1	0	1	0	-0.0134094
38	3.91152	1	1	1	0	1	-0.0177525		43	3.27109	1	1	0	0	0	-0.00730109		55	1.67332	3	1	0	1	0	-0.0323973
38	3.91152	1	1	1	0	1	-0.0172393		43	3.27109	1	1	0	0	0	-0.00663305		55	1.67332	3	1	0	1	0	-0.0252344
38	3.91152	1	1	1	0	1	-0.0230984		43	3.27109	1	1	0	0	0	-0.00616269		55	1.67332	3	1	0	1	0	-0.00498323
38	3.91152	1	1	1	0	1	-0.0134374		43	3.27109	1	1	0	0	0	-0.00789709		55	1.67332	3	1	0	1	0	-0.0160604
38	3.91152	1	1	1	0	1	-0.00941142		43	3.27109	1	1	0	0	0	-0.0061914		55	1.67332	3	1	0	1	0	-0.020714
38	3.91152	1	1	1	0	1	-0.0136375		43	3.27109	1	1	0	0	0	-0.00806122		55	1.67332	3	1	0	1	0	-0.0272027
38	3.91152	1	1	1	0	1	-0.00882851		44	2.77489	3	1	1	0	0	-0.015547		56	5.54977	3	0	0	0	0	-0.0215209
38	3.91152	1	1	1	0	1	-0.00902944		44	2.77489	3	1	1	0	0	-0.0192552		56	5.54977	3	0	0	0	0	-0.0398931
38	3.91152	1	1	1	0	1	-0.0210766		45	3.4641	2	0	0	1	0	-0.0096493		56	5.54977	3	0	0	0	0	-0.00496229
38	3.91152	1	1	1	0	1	-0.0134128		45	3.4641	2	0	0	1	0	-0.0146577		56	5.54977	3	0	0	0	0	-0.00690114
38	3.91152	1	1	1	0	1	-0.0140134		45	3.4641	2	0	0	1	0	-0.0071988		56	5.54977	3	0	0	0	0	-0.0268157
38	3.91152	1	1	1	0	1	-0.00776819		45	3.4641	2	0	0	1	0	-0.00969446		56	5.54977	3	0	0	0	0	-0.00827166
38	3.91152	1	1	1	0	1	-0.00593686		45	3.4641	2	0	0	1	0	-0.00490722		56	5.54977	3	0	0	0	0	-0.0095284
38	3.91152	1	1	1	0	1	-0.00788305		45	3.4641	2	0	0	1	0	-0.00817268		56	5.54977	3	0	0	0	0	-0.00934036
38	3.91152	1	1	1	0	1	-0.00906627		45	3.4641	2	0	0	1	0	-0.00709509		56	5.54977	3	0	0	0	0	-0.029096
38	3.91152	1	1	1	0	1	-0.0108483		45	3.4641	2	0	0	1	0	-0.0106843		56	5.54977	3	0	0	0	0	-0.0155998
38	3.91152	1	1	1	0	1	-0.0117533		45	3.4641	2	0	0	1	0	-0.0101688		56	5.54977	3	0	0	0	0	-0.00688815
39	3.76829	1	1	0	0	1	-0.00282278		45	3.4641	2	0	0	1	0	-0.0113439		56	5.54977	3	0	0	0	0	-0.0078131
39	3.76829	1	1	0	0	1	-0.00196957		45	3.4641	2	0	0	1	0	-0.0113156		56	5.54977	3	0	0	0	0	-0.0484776
39	3.76829	1	1	0	0	1	-0.00604641		45	3.4641	2	0	0	1	0	-0.0116922		56	5.54977	3	0	0	0	0	-0.0233849
39	3.76829	1	1	0	0	1	-0.0135613		45	3.4641	2	0	0	1	0	-0.0116694		56	5.54977	3	0	0	0	0	-0.0165025
39	3.76829	1	1	0	0	1	-0.00734966		45	3.4641	2	0	0	1	0	-0.0117098		56	5.54977	3	0	0	0	0	-0.00588293
39	3.76829	1	1	0	0	1	-0.00313923		46	3.04959	2	1	1	1	1	-0.0123644		57	3.70135	2	0	0	0	0	-0.0262359
39	3.76829	1	1	0	0	1	-0.00255717		46	3.04959	2	1	1	1	1	-0.00625535		57	3.70135	2	0	0	0	0	-0.0198827
39	3.76829	1	1	0	0	1	-0.00479007		46	3.04959	2	1	1	1	1	-0.00953056		57	3.70135	2	0	0	0	0	-0.0220855
39	3.76829	1	1	0	0	1	-0.00495356		46	3.04959	2	1	1	1	1	-0.00958567		57	3.70135	2	0	0	0	0	-0.0192264
39	3.76829	1	1	0	0	1	-0.0139288		46	3.04959	2	1	1	1	1	-0.00961115		57	3.70135	2	0	0	0	0	-0.00895588
39	3.76829	1	1	0	0	1	-0.00553353		47	4.13521	2	1	0	1	0	-0.0163499		57	3.70135	2	0	0	0	0	-0.0366236
39	3.76829	1	1	0	0	1	-0.00325001		47	4.13521	2	1	0	1	0	-0.0131447		57	3.70135	2	0	0	0	0	-0.0296515
39	3.76829	1	1	0	0	1	-0.00776517		47	4.13521	2	1	0	1	0	-0.018178		57	3.70135	2	0	0	0	0	-0.00928277
39	3.76829	1	1	0	0	1	-0.0115124		47	4.13521	2	1	0	1	0	-0.00560003		57	3.70135	2	0	0	0	0	-0.0196336
39	3.76829	1	1	0	0	1	-0.00421013		47	4.13521	2	1	0	1	0	-0.00702628		57	3.70135	2	0	0	0	0	-0.0210955
39	3.76829	1	1	0	0	1	-0.00274236		47	4.13521	2	1	0	1	0	-0.0102259		58	3.59166	2	1	1	1	0	-0.0199978
39	3.76829	1	1	0	0	1	-0.00767412		47	4.13521	2	1	0	1	0	-0.0105772		58	3.59166	2	1	1	1	0	-0.00595017
39	3.76829	1	1	0	0	1	-0.00940248		47	4.13521	2	1	0	1	0	-0.0149193		58	3.59166	2	1	1	1	0	-0.0080182
39	3.76829	1	1	0	0	1	-0.00338866		47	4.13521	2	1	0	1	0	-0.00697976		58	3.59166	2	1	1	1	0	-0.0127465
39	3.76829	1	1	0	0	1	-0.00295315		47	4.13521	2	1	0	1	0	-0.00725154		58	3.59166	2	1	1	1	0	-0.0108579
39	3.76829	1	1	0	0	1	-0.00363759		47	4.13521	2	1	0	1	0	-0.0082694		58	3.59166	2	1	1	1	0	-0.0141905
39	3.76829	1	1	0	0	1	-0.00513211		47	4.13521	2	1	0	1	0	-0.0118261		58	3.59166	2	1	1	1	0	-0.00852532
39	3.76829	1	1	0	0	1	-0.0141586		47	4.13521	2	1	0	1	0	-0.00804341		58	3.59166	2	1	1	1	0	-0.00861892
39	3.76829	1	1	0	0	1	-0.0174694		48	3.94968	3	0	0	1	1	-0.0053464		58	3.59166	2	1	1	1	0	-0.0100491
40	6.44205	2	0	1	0	1	-0.0164116		48	3.94968	3	0	0	1	1	-0.00600974		58	3.59166	2	1	1	1	0	-0.0102048
40	6.44205	2	0	1	0	1	-0.0119579		48	3.94968	3	0	0	1	1	-0.00497149		58	3.59166	2	1	1	1	0	-0.00754234
40	6.44205	2	0	1	0	1	-0.0272287		48	3.94968	3	0	0	1	1	-0.00282942		58	3.59166	2	1	1	1	0	-0.00559956
40	6.44205	2	0	1	0	1	-0.0107417		48	3.94968	3	0	0	1	1	-0.00838818		58	3.59166	2	1	1	1	0	-0.00669654
40	6.44205	2	0	1	0	1	-0.0106298		48	3.94968	3	0	0	1	1	-0.00336606		58	3.59166	2	1	1	1	0	-0.00462214
40	6.44205	2	0	1	0	1	-0.00210223		48	3.94968	3	0	0	1	1	-0.00698811		58	3.59166	2	1	1	1	0	-0.0100686
40	6.44205	2	0	1	0	1	-0.00575819		48	3.94968	3	0	0	1	1	-0.00551574		58	3.59166	2	1	1	1	0	-0.0216397
40	6.44205	2	0	1	0	1	-0.00823924		48	3.94968	3	0	0	1	1	-0.00576312		59	3.44964	2	1	1	0	1	-0.01014
40	6.44205	2	0	1	0	1	-0.00779447		48	3.94968	3	0	0	1	1	-0.00966378		60	3.19374	5	1	1	1	1	-0.0123925
40	6.44205	2	0	1	0	1	-0.0106623		48	3.94968	3	0	0	1	1	-0.00640228		60	3.19374	5	1	1	1	1	-0.0108811
40	6.44205	2	0	1	0	1	-0.00811752		48	3.94968	3	0	0	1	1	-0.0128902		60	3.19374	5	1	1	1	1	-0.0112412
40	6.44205	2	0	1	0	1	-0.00829356		48	3.94968	3	0	0	1	1	-0.00561718		60	3.19374	5	1	1	1	1	-0.0152084
40	6.44205	2	0	1	0	1	-0.0167948		48	3.94968	3	0	0	1	1	-0.0200758		60	3.19374	5	1	1	1	1	-0.0107312
40	6.44205	2	0	1	0	1	-0.00724658		48	3.94968	3	0	0	1	1	-0.0289044		60	3.19374	5	1	1	1	1	-0.00492892
40	6.44205	2	0	1	0	1	-0.00385812		48	3.94968	3	0	0	1	1	-0.00731963		60	3.19374	5	1	1	1	1	-0.00241209
40	6.44205	2	0	1	0	1	-0.00901891		48	3.94968	3	0	0	1	1	-0.0121783		60	3.19374	5	1	1	1	1	0.000665483
40	6.44205	2	0	1	0	1	-0.0121776		48	3.94968	3	0	0	1	1	-0.00823853		60	3.19374	5	1	1	1	1	0.00255285
40	6.44205	2	0	1	0	1	-0.00102793		48	3.94968	3	0	0	1	1	-0.00345174		60	3.19374	5	1	1	1	1	-0.00357503
40	6.44205	2	0	1	0	1	-0.00744395		48	3.94968	3	0	0	1	1	-0.00690699		60	3.19374	5	1	1	1	1	0.0123554
40	6.44205	2	0	1	0	1	-0.00785159		48	3.94968	3	0	0	1	1	-0.00375064		60	3.19374	5	1	1	1	1	0.00474446
40	6.44205	2	0	1	0	1	-0.00628086		48	3.94968	3	0	0	1	1	-0.00545406		60	3.19374	5	1	1	1	1	-0.00193498
40	6.44205	2	0	1	0	1	-0.00640039		48	3.94968	3	0	0	1	1	-0.0104067		60	3.19374	5	1	1	1	1	-0.00259396
40	6.44205	2	0	1	0	1	-0.00295798		49	2.62679	1	1	1	1	1	-0.00899928		60	3.19374	5	1	1	1	1	-0.00554914
40	6.44205	2	0	1	0	1	-0.0071819		49	2.62679	1	1	1	1	1	-0.0129152		60	3.19374	5	1	1	1	1	-0.00451572
40	6.44205	2	0	1	0	1	-0.00787873		49	2.62679	1	1	1	1	1	-0.00753671		60	3.19374	5	1	1	1	1	-0.0127835
40	6.44205	2	0	1	0	1	-0.0121935		49	2.62679	1	1	1	1	1	-0.00671344		60	3.19374	5	1	1	1	1	-0.0138532
40	6.44205	2	0	1	0	1	-0.00832031		49	2.62679	1	1	1	1	1	-0.00754832		60	3.19374	5	1	1	1	1	-0.00911245
40	6.44205	2	0	1	0	1	-0.00602181		49	2.62679	1	1	1	1	1	-0.0098425		60	3.19374	5	1	1	1	1	-0.00460517
40	6.44205	2	0	1	0	1	-0.00721679		49	2.62679	1	1	1	1	1	-0.0143908		60	3.19374	5	1	1	1	1	-0.00713638
40	6.44205	2	0	1	0	1	0.00219378		49	2.62679	1	1	1	1	1	-0.0110867		60	3.19374	5	1	1	1	1	-0.00688489
40	6.44205	2	0	1	0	1	-0.0064492		49	2.62679	1	1	1	1	1	-0.00726842		61	1.34164	3	1	0	0	1	-0.0115713
40	6.44205	2	0	1	0	1	-0.00950343		49	2.62679	1	1	1	1	1	-0.00965659		61	1.34164	3	1	0	0	1	-0.0133008
40	6.44205	2	0	1	0	1	-0.00777977		49	2.62679	1	1	1	1	1	-0.0116022		61	1.34164	3	1	0	0	1	-0.0102343
40	6.44205	2	0	1	0	1	-0.00745429		49	2.62679	1	1	1	1	1	-0.00988072		61	1.34164	3	1	0	0	1	-0.0197806
40	6.44205	2	0	1	0	1	-0.00671117		49	2.62679	1	1	1	1	1	-0.00988301		61	1.34164	3	1	0	0	1	-0.0132861
40	6.44205	2	0	1	0	1	-0.011151		49	2.62679	1	1	1	1	1	-0.0134652		61	1.34164	3	1	0	0	1	-0.0168612
40	6.44205	2	0	1	0	1	-0.00841673		49	2.62679	1	1	1	1	1	-0.00506052		61	1.34164	3	1	0	0	1	-0.0168576
40	6.44205	2	0	1	0	1	-0.0125445		49	2.62679	1	1	1	1	1	-0.004495		61	1.34164	3	1	0	0	1	-0.00670461
41	3.53553	2	0	1	0	0	-0.0125973		49	2.62679	1	1	1	1	1	-0.00502557		61	1.34164	3	1	0	0	1	-0.0109805
41	3.53553	2	0	1	0	0	-0.0172348		49	2.62679	1	1	1	1	1	-0.00797314		61	1.34164	3	1	0	0	1	-0.0104334
41	3.53553	2	0	1	0	0	-0.0279886		49	2.62679	1	1	1	1	1	-0.00589077		61	1.34164	3	1	0	0	1	-0.0206039
41	3.53553	2	0	1	0	0	-0.0120927		49	2.62679	1	1	1	1	1	-0.00431328		61	1.34164	3	1	0	0	1	-0.00882646
41	3.53553	2	0	1	0	0	-0.0212094		49	2.62679	1	1	1	1	1	-0.0166507		61	1.34164	3	1	0	0	1	-0.0169113
41	3.53553	2	0	1	0	0	-0.01487		49	2.62679	1	1	1	1	1	-0.00735412		61	1.34164	3	1	0	0	1	-0.0179913
41	3.53553	2	0	1	0	0	-0.00840676		49	2.62679	1	1	1	1	1	-0.00729134		61	1.34164	3	1	0	0	1	-0.0258325
41	3.53553	2	0	1	0	0	-0.00881379		50	2.14476	1	1	0	1	0	-0.00757876		61	1.34164	3	1	0	0	1	-0.0108121
41	3.53553	2	0	1	0	0	-0.0287713		51	4.44972	3	1	0	1	1	-0.0166955		61	1.34164	3	1	0	0	1	-0.00676767
41	3.53553	2	0	1	0	0	-0.0181769		51	4.44972	3	1	0	1	1	-0.00369344		61	1.34164	3	1	0	0	1	-0.0128412
41	3.53553	2	0	1	0	0	-0.0113739		51	4.44972	3	1	0	1	1	-0.0128689		61	1.34164	3	1	0	0	1	-0.0121115
41	3.53553	2	0	1	0	0	-0.00804977		51	4.44972	3	1	0	1	1	-0.0170766		61	1.34164	3	1	0	0	1	-0.0125851
41	3.53553	2	0	1	0	0	-0.0127959		52	2.42899	1	1	1	1	1	-0.00934772		61	1.34164	3	1	0	0	1	-0.0151727
41	3.53553	2	0	1	0	0	-0.0183329		52	2.42899	1	1	1	1	1	-0.00465727		61	1.34164	3	1	0	0	1	-0.0172364
41	3.53553	2	0	1	0	0	-0.01667		52	2.42899	1	1	1	1	1	-0.0153532		61	1.34164	3	1	0	0	1	-0.0159141
41	3.53553	2	0	1	0	0	-0.00946045		52	2.42899	1	1	1	1	1	-0.011753		61	1.34164	3	1	0	0	1	-0.0108641
41	3.53553	2	0	1	0	0	-0.00511771		52	2.42899	1	1	1	1	1	-0.00872684		61	1.34164	3	1	0	0	1	-0.0126185
41	3.53553	2	0	1	0	0	-0.00469356		52	2.42899	1	1	1	1	1	-0.0451965		61	1.34164	3	1	0	0	1	-0.00722408
41	3.53553	2	0	1	0	0	-0.0156875		52	2.42899	1	1	1	1	1	-0.0114844		61	1.34164	3	1	0	0	1	-0.019018
41	3.53553	2	0	1	0	0	-0.0207346		52	2.42899	1	1	1	1	1	-0.0369203		61	1.34164	3	1	0	0	1	-0.0173683
41	3.53553	2	0	1	0	0	-0.0133984		52	2.42899	1	1	1	1	1	-0.0136935		61	1.34164	3	1	0	0	1	-0.00910293
41	3.53553	2	0	1	0	0	-0.00387937		52	2.42899	1	1	1	1	1	-0.0101947		62	4.15933	2	0	0	0	0	-0.0253596
41	3.53553	2	0	1	0	0	-0.00458086		52	2.42899	1	1	1	1	1	-0.0142573		62	4.15933	2	0	0	0	0	-0.0123347
41	3.53553	2	0	1	0	0	-0.0134284		52	2.42899	1	1	1	1	1	-0.0393773		62	4.15933	2	0	0	0	0	-0.015442
41	3.53553	2	0	1	0	0	-0.00677745		52	2.42899	1	1	1	1	1	-0.0391952		62	4.15933	2	0	0	0	0	-0.0128421
41	3.53553	2	0	1	0	0	-0.00417063		52	2.42899	1	1	1	1	1	-0.0518379		62	4.15933	2	0	0	0	0	-0.0152373
41	3.53553	2	0	1	0	0	-0.0143382		52	2.42899	1	1	1	1	1	-0.013902		62	4.15933	2	0	0	0	0	-0.0158659
41	3.53553	2	0	1	0	0	-0.0111169		52	2.42899	1	1	1	1	1	-0.0156636		62	4.15933	2	0	0	0	0	-0.0125759
41	3.53553	2	0	1	0	0	-0.0131186		52	2.42899	1	1	1	1	1	-0.0441118		62	4.15933	2	0	0	0	0	-0.0252246
41	3.53553	2	0	1	0	0	-0.0103358		52	2.42899	1	1	1	1	1	-0.0430659		62	4.15933	2	0	0	0	0	-0.0152012
41	3.53553	2	0	1	0	0	-0.0154468		52	2.42899	1	1	1	1	1	-0.0164224		62	4.15933	2	0	0	0	0	-0.00680553
41	3.53553	2	0	1	0	0	-0.0123485		52	2.42899	1	1	1	1	1	-0.0246528		62	4.15933	2	0	0	0	0	-0.0135597
41	3.53553	2	0	1	0	0	-0.0200776		52	2.42899	1	1	1	1	1	-0.0106397		62	4.15933	2	0	0	0	0	-0.00623001
41	3.53553	2	0	1	0	0	-0.0111896		52	2.42899	1	1	1	1	1	-0.00794515		62	4.15933	2	0	0	0	0	-0.0199275
41	3.53553	2	0	1	0	0	-0.0160176		52	2.42899	1	1	1	1	1	-0.0225968		62	4.15933	2	0	0	0	0	-0.014296
41	3.53553	2	0	1	0	0	-0.0165954		52	2.42899	1	1	1	1	1	-0.0258719		62	4.15933	2	0	0	0	0	-0.00618438
41	3.53553	2	0	1	0	0	-0.0278195		52	2.42899	1	1	1	1	1	-0.0183545		62	4.15933	2	0	0	0	0	-0.0163063
41	3.53553	2	0	1	0	0	-0.00943788		52	2.42899	1	1	1	1	1	-0.0222135		62	4.15933	2	0	0	0	0	-0.019748
41	3.53553	2	0	1	0	0	-0.0125948		52	2.42899	1	1	1	1	1	-0.00758787		62	4.15933	2	0	0	0	0	-0.0197952
41	3.53553	2	0	1	0	0	-0.0191388		52	2.42899	1	1	1	1	1	-0.0231649		62	4.15933	2	0	0	0	0	-0.00418693
41	3.53553	2	0	1	0	0	-0.0244702		52	2.42899	1	1	1	1	1	-0.0212101		62	4.15933	2	0	0	0	0	-0.00700263
41	3.53553	2	0	1	0	0	-0.00978049		52	2.42899	1	1	1	1	1	-0.0211548		62	4.15933	2	0	0	0	0	-0.00685703
41	3.53553	2	0	1	0	0	-0.0105191		52	2.42899	1	1	1	1	1	-0.0188805		62	4.15933	2	0	0	0	0	-0.00341418
41	3.53553	2	0	1	0	0	-0.0109761		52	2.42899	1	1	1	1	1	-0.011076		62	4.15933	2	0	0	0	0	-0.0111748
42	3.27109	3	1	0	0	0	-0.0104496		52	2.42899	1	1	1	1	1	-0.00488942		62	4.15933	2	0	0	0	0	-0.0084578
42	3.27109	3	1	0	0	0	-0.017126		52	2.42899	1	1	1	1	1	-0.0361585		62	4.15933	2	0	0	0	0	-0.0141598
42	3.27109	3	1	0	0	0	-0.0323898		52	2.42899	1	1	1	1	1	-0.0158924		63	2.93258	1	0	0	0	1	-0.0220441
42	3.27109	3	1	0	0	0	-0.013498		52	2.42899	1	1	1	1	1	-0.0186476		63	2.93258	1	0	0	0	1	-0.0231439
42	3.27109	3	1	0	0	0	-0.00927313		52	2.42899	1	1	1	1	1	-0.0185205		63	2.93258	1	0	0	0	1	-0.0245887
42	3.27109	3	1	0	0	0	-0.00514849		52	2.42899	1	1	1	1	1	-0.00576985		63	2.93258	1	0	0	0	1	-0.0195846
42	3.27109	3	1	0	0	0	-0.00868679		52	2.42899	1	1	1	1	1	-0.0143865		63	2.93258	1	0	0	0	1	-0.0197029
42	3.27109	3	1	0	0	0	-0.00379701		52	2.42899	1	1	1	1	1	-0.00695567		63	2.93258	1	0	0	0	1	-0.0190183
42	3.27109	3	1	0	0	0	-0.00366005		53	3.28634	2	1	0	1	1	-0.0105385		63	2.93258	1	0	0	0	1	-0.0159007
42	3.27109	3	1	0	0	0	-0.0124665		53	3.28634	2	1	0	1	1	-0.00438941		63	2.93258	1	0	0	0	1	-0.00832252
42	3.27109	3	1	0	0	0	-0.00377639		53	3.28634	2	1	0	1	1	-0.00519375		63	2.93258	1	0	0	0	1	-0.0205114
42	3.27109	3	1	0	0	0	-0.00619968		53	3.28634	2	1	0	1	1	-0.00738532		64	4.1833	2	1	1	0	1	-0.013397
42	3.27109	3	1	0	0	0	-0.00315313		53	3.28634	2	1	0	1	1	-0.00435262		64	4.1833	2	1	1	0	1	-0.0133393
42	3.27109	3	1	0	0	0	-0.00621421		53	3.28634	2	1	0	1	1	-0.00808546		64	4.1833	2	1	1	0	1	-0.00963401
42	3.27109	3	1	0	0	0	-0.0113604		53	3.28634	2	1	0	1	1	-0.00783009		64	4.1833	2	1	1	0	1	-0.0102061
42	3.27109	3	1	0	0	0	-0.00265311		53	3.28634	2	1	0	1	1	-0.0063591		64	4.1833	2	1	1	0	1	-0.0106023
42	3.27109	3	1	0	0	0	-0.00441663		53	3.28634	2	1	0	1	1	-0.00741643		64	4.1833	2	1	1	0	1	-0.0132942
42	3.27109	3	1	0	0	0	-0.00296722		53	3.28634	2	1	0	1	1	-0.00824384		64	4.1833	2	1	1	0	1	-0.0144022
42	3.27109	3	1	0	0	0	-0.0165749		53	3.28634	2	1	0	1	1	-0.00744838		64	4.1833	2	1	1	0	1	-0.0171101
42	3.27109	3	1	0	0	0	-0.00552524		53	3.28634	2	1	0	1	1	-0.0118142		64	4.1833	2	1	1	0	1	-0.00771392
42	3.27109	3	1	0	0	0	-0.0123044		54	3.06594	1	1	1	1	1	-0.0130031		64	4.1833	2	1	1	0	1	-0.015666
42	3.27109	3	1	0	0	0	-0.00522225		54	3.06594	1	1	1	1	1	-0.0129106		64	4.1833	2	1	1	0	1	-0.0124315
42	3.27109	3	1	0	0	0	-0.0127244		54	3.06594	1	1	1	1	1	-0.00946037		64	4.1833	2	1	1	0	1	-0.0168467
43	3.27109	1	1	0	0	0	-0.0161399		54	3.06594	1	1	1	1	1	-0.0145683		64	4.1833	2	1	1	0	1	-0.00506414
43	3.27109	1	1	0	0	0	-0.0108015		54	3.06594	1	1	1	1	1	-0.0269231		64	4.1833	2	1	1	0	1	-0.00833774
43	3.27109	1	1	0	0	0	-0.01772		54	3.06594	1	1	1	1	1	-0.00989123		65	1.34164	3	0	1	0	0	-0.00786926
43	3.27109	1	1	0	0	0	-0.0196811		54	3.06594	1	1	1	1	1	-0.0134355		65	1.34164	3	0	1	0	0	-0.0081006
43	3.27109	1	1	0	0	0	-0.015236		54	3.06594	1	1	1	1	1	-0.0126237		65	1.34164	3	0	1	0	0	-0.0202037
43	3.27109	1	1	0	0	0	-0.025755		54	3.06594	1	1	1	1	1	-0.018436		65	1.34164	3	0	1	0	0	-0.00468332
43	3.27109	1	1	0	0	0	-0.00750666		54	3.06594	1	1	1	1	1	-0.0180841		65	1.34164	3	0	1	0	0	-0.0114462
43	3.27109	1	1	0	0	0	-0.0118178		54	3.06594	1	1	1	1	1	-0.0191708		65	1.34164	3	0	1	0	0	-0.00313978
43	3.27109	1	1	0	0	0	-0.0123916		54	3.06594	1	1	1	1	1	-0.00790255		65	1.34164	3	0	1	0	0	-0.0122275
43	3.27109	1	1	0	0	0	-0.0164916		54	3.06594	1	1	1	1	1	-0.0119385		65	1.34164	3	0	1	0	0	-0.0143842
43	3.27109	1	1	0	0	0	-0.00595764		54	3.06594	1	1	1	1	1	-0.00353018		65	1.34164	3	0	1	0	0	-0.00452514
43	3.27109	1	1	0	0	0	-0.0183323		54	3.06594	1	1	1	1	1	-0.014769		65	1.34164	3	0	1	0	0	-0.00478954
43	3.27109	1	1	0	0	0	-0.0125351		54	3.06594	1	1	1	1	1	-0.0154112		65	1.34164	3	0	1	0	0	-0.00876864
43	3.27109	1	1	0	0	0	-0.0154451		54	3.06594	1	1	1	1	1	-0.00367944		65	1.34164	3	0	1	0	0	-0.00508438
43	3.27109	1	1	0	0	0	-0.0166004		54	3.06594	1	1	1	1	1	-0.0273657		65	1.34164	3	0	1	0	0	-0.0131559
43	3.27109	1	1	0	0	0	-0.0147441		54	3.06594	1	1	1	1	1	-0.00836294		65	1.34164	3	0	1	0	0	-0.0124906
43	3.27109	1	1	0	0	0	-0.0197703		54	3.06594	1	1	1	1	1	-0.0235825		65	1.34164	3	0	1	0	0	-0.0138454
43	3.27109	1	1	0	0	0	-0.0101532		54	3.06594	1	1	1	1	1	-0.0119958		65	1.34164	3	0	1	0	0	-0.00316014
43	3.27109	1	1	0	0	0	-0.0066801		54	3.06594	1	1	1	1	1	-0.0265821		65	1.34164	3	0	1	0	0	-0.0125453
43	3.27109	1	1	0	0	0	-0.0230738		54	3.06594	1	1	1	1	1	-0.00716188		65	1.34164	3	0	1	0	0	-0.00607829
43	3.27109	1	1	0	0	0	-0.0276446		54	3.06594	1	1	1	1	1	-0.0182467		66	3.80789	2	1	1	1	0	-0.028189
43	3.27109	1	1	0	0	0	-0.0248551		55	1.67332	3	1	0	0	0	-0.00673652		66	3.80789	2	1	1	1	0	-0.00492513
43	3.27109	1	1	0	0	0	-0.0202105		55	1.67332	3	1	0	0	0	-0.00413658		66	3.80789	2	1	1	1	0	-0.00248094
43	3.27109	1	1	0	0	0	-0.0145699		55	1.67332	3	1	0	0	0	-0.00503213		66	3.80789	2	1	1	1	0	-0.00315949
43	3.27109	1	1	0	0	0	-0.00455576		55	1.67332	3	1	0	0	0	-0.00137552		66	3.80789	2	1	1	1	0	-0.00368049
43	3.27109	1	1	0	0	0	-0.0150897		55	1.67332	3	1	0	0	0	-0.00317498		66	3.80789	2	1	1	1	0	-0.00583947
43	3.27109	1	1	0	0	0	-0.0286739		55	1.67332	3	1	0	0	0	-0.00262518		66	3.80789	2	1	1	1	0	-0.00390067
43	3.27109	1	1	0	0	0	-0.013514		55	1.67332	3	1	0	0	0	-0.00321985		66	3.80789	2	1	1	1	0	-0.0029023
43	3.27109	1	1	0	0	0	-0.0215381		55	1.67332	3	1	0	0	0	-0.00260533		66	3.80789	2	1	1	1	0	-0.00963733
43	3.27109	1	1	0	0	0	-0.0268256		55	1.67332	3	1	0	0	0	-0.0121872		66	3.80789	2	1	1	1	0	-0.00835635
43	3.27109	1	1	0	0	0	-0.00633081		55	1.67332	3	1	0	0	0	0.000370386		66	3.80789	2	1	1	1	0	-0.00346637
43	3.27109	1	1	0	0	0	-0.00497297		55	1.67332	3	1	0	0	0	-0.0038085		66	3.80789	2	1	1	1	0	-0.00800226
43	3.27109	1	1	0	0	0	-0.0063497		55	1.67332	3	1	0	0	0	-0.0147376		66	3.80789	2	1	1	1	0	-0.0048814
43	3.27109	1	1	0	0	0	-0.0100551		55	1.67332	3	1	0	0	0	-0.00761631		66	3.80789	2	1	1	1	0	-0.00885287
44	2.77489	3	1	1	1	0	-0.00780244		55	1.67332	3	1	0	0	0	-0.000188837		66	3.80789	2	1	1	1	0	-0.00584989
44	2.77489	3	1	1	1	0	-0.00444343		55	1.67332	3	1	0	0	0	-0.00708032		66	3.80789	2	1	1	1	0	-0.00530711
44	2.77489	3	1	1	1	0	-0.00562109		55	1.67332	3	1	0	0	0	-0.00154654		66	3.80789	2	1	1	1	0	-0.00329302
44	2.77489	3	1	1	1	0	-0.0074779		55	1.67332	3	1	0	0	0	-0.021261		67	2.89828	2	1	0	0	0	-0.0105882
45	3.4641	2	0	0	0	0	-0.00939244		55	1.67332	3	1	0	0	0	-0.00894219		67	2.89828	2	1	0	0	0	-0.0132975
45	3.4641	2	0	0	0	0	-0.00984267		55	1.67332	3	1	0	0	0	-0.00408763		67	2.89828	2	1	0	0	0	-0.00922063
45	3.4641	2	0	0	0	0	-0.0105193		55	1.67332	3	1	0	0	0	-0.00766958		67	2.89828	2	1	0	0	0	-0.0116061
45	3.4641	2	0	0	0	0	-0.0131038		55	1.67332	3	1	0	0	0	-0.00699853		67	2.89828	2	1	0	0	0	-0.0118437
45	3.4641	2	0	0	0	0	-0.00968429		55	1.67332	3	1	0	0	0	-0.00489475		67	2.89828	2	1	0	0	0	-0.00767947
45	3.4641	2	0	0	0	0	-0.0104969		55	1.67332	3	1	0	0	0	-0.00384697		67	2.89828	2	1	0	0	0	-0.027346
45	3.4641	2	0	0	0	0	-0.00975763		55	1.67332	3	1	0	0	0	-0.00680874		67	2.89828	2	1	0	0	0	-0.0131064
45	3.4641	2	0	0	0	0	-0.00909797		55	1.67332	3	1	0	0	0	-0.00347203		67	2.89828	2	1	0	0	0	-0.00374126
45	3.4641	2	0	0	0	0	-0.0101773		55	1.67332	3	1	0	0	0	-0.00840496		68	3.4641	2	1	1	1	1	-0.026959
45	3.4641	2	0	0	0	0	-0.0101623		55	1.67332	3	1	0	0	0	-0.00471491		68	3.4641	2	1	1	1	1	-0.0155796
45	3.4641	2	0	0	0	0	-0.0165154		55	1.67332	3	1	0	0	0	-0.00582878		68	3.4641	2	1	1	1	1	-0.00898602
45	3.4641	2	0	0	0	0	-0.0101595		55	1.67332	3	1	0	0	0	-0.00301819		68	3.4641	2	1	1	1	1	-0.0114609
45	3.4641	2	0	0	0	0	-0.0126035		55	1.67332	3	1	0	0	0	-0.00810855		68	3.4641	2	1	1	1	1	-0.0114674
45	3.4641	2	0	0	0	0	-0.00955592		55	1.67332	3	1	0	0	0	-0.0116222		68	3.4641	2	1	1	1	1	-0.0101361
45	3.4641	2	0	0	0	0	-0.0101229		55	1.67332	3	1	0	0	0	-0.00570962		68	3.4641	2	1	1	1	1	-0.0107316
45	3.4641	2	0	0	0	0	-0.0118445		55	1.67332	3	1	0	0	0	-0.00593307		68	3.4641	2	1	1	1	1	-0.00869827
45	3.4641	2	0	0	0	0	-0.0102159		56	5.54977	3	0	0	1	0	-0.00762167		68	3.4641	2	1	1	1	1	-0.00736042
45	3.4641	2	0	0	0	0	-0.0103506		56	5.54977	3	0	0	1	0	-0.00759979		68	3.4641	2	1	1	1	1	-0.0111004
45	3.4641	2	0	0	0	0	-0.0106273		56	5.54977	3	0	0	1	0	-0.00723863		68	3.4641	2	1	1	1	1	-0.010918
45	3.4641	2	0	0	0	0	-0.0105945		56	5.54977	3	0	0	1	0	-0.00810582		68	3.4641	2	1	1	1	1	-0.00993559
45	3.4641	2	0	0	0	0	-0.0108303		56	5.54977	3	0	0	1	0	-0.0125121		68	3.4641	2	1	1	1	1	-0.0162123
45	3.4641	2	0	0	0	0	-0.0116196		56	5.54977	3	0	0	1	0	-0.00930597		69	3.44964	1	1	1	1	1	-0.0163412
45	3.4641	2	0	0	0	0	-0.0110058		56	5.54977	3	0	0	1	0	-0.00993787		69	3.44964	1	1	1	1	1	-0.0148812
45	3.4641	2	0	0	0	0	-0.011835		56	5.54977	3	0	0	1	0	-0.00750551		69	3.44964	1	1	1	1	1	-0.0286623
45	3.4641	2	0	0	0	0	-0.01156		56	5.54977	3	0	0	1	0	-0.00697231		69	3.44964	1	1	1	1	1	-0.0572657
45	3.4641	2	0	0	0	0	-0.0111851		56	5.54977	3	0	0	1	0	-0.00689441		69	3.44964	1	1	1	1	1	-0.0292932
45	3.4641	2	0	0	0	0	-0.0113075		56	5.54977	3	0	0	1	0	-0.00916802		69	3.44964	1	1	1	1	1	-0.0125054
45	3.4641	2	0	0	0	0	-0.0108126		56	5.54977	3	0	0	1	0	-0.00719894		69	3.44964	1	1	1	1	1	-0.0384735
45	3.4641	2	0	0	0	0	-0.0101947		56	5.54977	3	0	0	1	0	-0.00963886		69	3.44964	1	1	1	1	1	-0.0194378
45	3.4641	2	0	0	0	0	-0.00989542		56	5.54977	3	0	0	1	0	-0.00448229		70	3.42053	2	1	1	0	1	-0.0115584
45	3.4641	2	0	0	0	0	-0.0118251		56	5.54977	3	0	0	1	0	-0.00859189		70	3.42053	2	1	1	0	1	-0.00855759
45	3.4641	2	0	0	0	0	-0.0109345		56	5.54977	3	0	0	1	0	-0.00921864		70	3.42053	2	1	1	0	1	-0.0127696
45	3.4641	2	0	0	0	0	-0.00976497		56	5.54977	3	0	0	1	0	-0.0106739		70	3.42053	2	1	1	0	1	-0.00994366
45	3.4641	2	0	0	0	0	-0.00899258		56	5.54977	3	0	0	1	0	-0.031233		70	3.42053	2	1	1	0	1	-0.0116391
45	3.4641	2	0	0	0	0	-0.0098836		56	5.54977	3	0	0	1	0	-0.00589155		70	3.42053	2	1	1	0	1	-0.0100549
45	3.4641	2	0	0	0	0	-0.00900334		56	5.54977	3	0	0	1	0	-0.00512159		70	3.42053	2	1	1	0	1	-0.00781182
45	3.4641	2	0	0	0	0	-0.0112382		56	5.54977	3	0	0	1	0	-0.00525784		70	3.42053	2	1	1	0	1	-0.0187521
45	3.4641	2	0	0	0	0	-0.0105486		56	5.54977	3	0	0	1	0	-0.00358517		70	3.42053	2	1	1	0	1	-0.0200558
45	3.4641	2	0	0	0	0	-0.00911853		56	5.54977	3	0	0	1	0	-0.00280257		70	3.42053	2	1	1	0	1	-0.0166647
45	3.4641	2	0	0	0	0	-0.00977077		56	5.54977	3	0	0	1	0	-0.00607522		70	3.42053	2	1	1	0	1	-0.0098307
45	3.4641	2	0	0	0	0	-0.0096775		56	5.54977	3	0	0	1	0	-0.0127481		70	3.42053	2	1	1	0	1	-0.0233866
45	3.4641	2	0	0	0	0	-0.0102252		56	5.54977	3	0	0	1	0	-0.0128339		70	3.42053	2	1	1	0	1	-0.0211833
45	3.4641	2	0	0	0	0	-0.0100166		56	5.54977	3	0	0	1	0	-0.0723061		71	3.97492	1	0	0	0	0	-0.0437671
45	3.4641	2	0	0	0	0	-0.0107596		56	5.54977	3	0	0	1	0	-0.0105858		71	3.97492	1	0	0	0	0	-0.0374663
45	3.4641	2	0	0	0	0	-0.0121307		56	5.54977	3	0	0	1	0	-0.0647379		71	3.97492	1	0	0	0	0	-0.0112941
45	3.4641	2	0	0	0	0	-0.0109042		56	5.54977	3	0	0	1	0	-0.00398603		71	3.97492	1	0	0	0	0	-0.00926865
45	3.4641	2	0	0	0	0	-0.0121519		56	5.54977	3	0	0	1	0	-0.00469821		71	3.97492	1	0	0	0	0	-0.032181
45	3.4641	2	0	0	0	0	-0.0105046		56	5.54977	3	0	0	1	0	-0.013174		71	3.97492	1	0	0	0	0	-0.0283277
45	3.4641	2	0	0	0	0	-0.0115908		56	5.54977	3	0	0	1	0	-0.00801014		71	3.97492	1	0	0	0	0	-0.0138519
45	3.4641	2	0	0	0	0	-0.00994649		56	5.54977	3	0	0	1	0	-0.00878353		71	3.97492	1	0	0	0	0	-0.0228088
45	3.4641	2	0	0	0	0	-0.0110215		56	5.54977	3	0	0	1	0	-0.00866626		71	3.97492	1	0	0	0	0	-0.0152903
45	3.4641	2	0	0	0	0	-0.0137151		56	5.54977	3	0	0	1	0	-0.00934407		71	3.97492	1	0	0	0	0	-0.0166804
45	3.4641	2	0	0	0	0	-0.0136466		56	5.54977	3	0	0	1	0	-0.00910658		71	3.97492	1	0	0	0	0	-0.0266699
45	3.4641	2	0	0	0	0	-0.014069		56	5.54977	3	0	0	1	0	-0.00834687		71	3.97492	1	0	0	0	0	-0.015049
45	3.4641	2	0	0	0	0	-0.0122173		56	5.54977	3	0	0	1	0	-0.00837908		71	3.97492	1	0	0	0	0	-0.0182623
46	3.04959	2	1	1	0	1	-0.00854416		56	5.54977	3	0	0	1	0	-0.0135282		71	3.97492	1	0	0	0	0	-0.00553839
46	3.04959	2	1	1	0	1	-0.00714115		56	5.54977	3	0	0	1	0	-0.0142732		71	3.97492	1	0	0	0	0	-0.0212036
46	3.04959	2	1	1	0	1	-0.00944801		56	5.54977	3	0	0	1	0	-0.0144532		71	3.97492	1	0	0	0	0	-0.0143321
46	3.04959	2	1	1	0	1	-0.0110964		56	5.54977	3	0	0	1	0	-0.0119329		71	3.97492	1	0	0	0	0	-0.0195973
46	3.04959	2	1	1	0	1	-0.010845		56	5.54977	3	0	0	1	0	-0.0121142		71	3.97492	1	0	0	0	0	-0.00754526
46	3.04959	2	1	1	0	1	-0.0173593		56	5.54977	3	0	0	1	0	-0.0118435		72	1.81659	3	1	0	0	0	-0.0159843
46	3.04959	2	1	1	0	1	-0.0134396		56	5.54977	3	0	0	1	0	-0.00826074		72	1.81659	3	1	0	0	0	-0.00851536
46	3.04959	2	1	1	0	1	-0.0119705		56	5.54977	3	0	0	1	0	-0.0147485		72	1.81659	3	1	0	0	0	-0.00831646
46	3.04959	2	1	1	0	1	-0.0153722		56	5.54977	3	0	0	1	0	-0.00749854		72	1.81659	3	1	0	0	0	-0.0112416
46	3.04959	2	1	1	0	1	-0.0166119		56	5.54977	3	0	0	1	0	-0.0116624		72	1.81659	3	1	0	0	0	-0.000665248
46	3.04959	2	1	1	0	1	-0.0121465		57	3.70135	2	0	0	0	0	-0.00824232		72	1.81659	3	1	0	0	0	-0.00580355
46	3.04959	2	1	1	0	1	-0.0139225		57	3.70135	2	0	0	0	0	-0.0112149		72	1.81659	3	1	0	0	0	-0.0102648
46	3.04959	2	1	1	0	1	-0.0132621		57	3.70135	2	0	0	0	0	-0.00880956		72	1.81659	3	1	0	0	0	-0.000958473
47	4.13521	2	1	0	0	0	-0.00775972		57	3.70135	2	0	0	0	0	-0.00759447		72	1.81659	3	1	0	0	0	-0.00462232
47	4.13521	2	1	0	0	0	-0.00688156		57	3.70135	2	0	0	0	0	-0.0166369		72	1.81659	3	1	0	0	0	-0.0178447
47	4.13521	2	1	0	0	0	-0.0073932		57	3.70135	2	0	0	0	0	-0.0159601		72	1.81659	3	1	0	0	0	0.00855086
47	4.13521	2	1	0	0	0	-0.00683555		57	3.70135	2	0	0	0	0	-0.0167273		72	1.81659	3	1	0	0	0	-0.025052
47	4.13521	2	1	0	0	0	-0.00756769		57	3.70135	2	0	0	0	0	-0.0148736		72	1.81659	3	1	0	0	0	-0.0165094
47	4.13521	2	1	0	0	0	-0.00715514		57	3.70135	2	0	0	0	0	-0.0151429		72	1.81659	3	1	0	0	0	-0.00558472
47	4.13521	2	1	0	0	0	-0.0170252		57	3.70135	2	0	0	0	0	-0.0189149		72	1.81659	3	1	0	0	0	-0.0194748
47	4.13521	2	1	0	0	0	-0.0077815		57	3.70135	2	0	0	0	0	-0.0357338		72	1.81659	3	1	0	0	0	-0.0162585
47	4.13521	2	1	0	0	0	-0.00694833		57	3.70135	2	0	0	0	0	-0.033887		72	1.81659	3	1	0	0	0	-0.0116645
47	4.13521	2	1	0	0	0	-0.00798785		57	3.70135	2	0	0	0	0	-0.0111659		72	1.81659	3	1	0	0	0	-0.00625372
47	4.13521	2	1	0	0	0	-0.0113706		57	3.70135	2	0	0	0	0	-0.0136644		72	1.81659	3	1	0	0	0	-0.0149088
47	4.13521	2	1	0	0	0	-0.00739272		57	3.70135	2	0	0	0	0	-0.0119545		72	1.81659	3	1	0	0	0	-0.0133244
47	4.13521	2	1	0	0	0	-0.0182834		57	3.70135	2	0	0	0	0	-0.0168306		72	1.81659	3	1	0	0	0	-0.0156265
47	4.13521	2	1	0	0	0	-0.0232398		57	3.70135	2	0	0	0	0	-0.0084908		72	1.81659	3	1	0	0	0	-0.0109739
47	4.13521	2	1	0	0	0	-0.0132355		57	3.70135	2	0	0	0	0	-0.0136368		72	1.81659	3	1	0	0	0	-0.012792
47	4.13521	2	1	0	0	0	-0.0117421		57	3.70135	2	0	0	0	0	-0.00866663		72	1.81659	3	1	0	0	0	-0.0153923
47	4.13521	2	1	0	0	0	-0.012436		57	3.70135	2	0	0	0	0	-0.00700102		72	1.81659	3	1	0	0	0	-0.00678584
47	4.13521	2	1	0	0	0	-0.00757616		57	3.70135	2	0	0	0	0	-0.0110007		72	1.81659	3	1	0	0	0	-0.00892343
47	4.13521	2	1	0	0	0	-0.0114098		58	3.59166	2	1	1	0	0	-0.00805186		73	1.34164	2	1	0	0	0	-0.0100308
48	3.94968	3	0	0	0	1	-0.0129369		58	3.59166	2	1	1	0	0	-0.00752407		73	1.34164	2	1	0	0	0	-0.00501858
48	3.94968	3	0	0	0	1	-0.00875508		58	3.59166	2	1	1	0	0	-0.00887069		73	1.34164	2	1	0	0	0	-0.00703835
48	3.94968	3	0	0	0	1	-0.0124905		58	3.59166	2	1	1	0	0	-0.00537406		73	1.34164	2	1	0	0	0	-0.0121935
48	3.94968	3	0	0	0	1	-0.017054		58	3.59166	2	1	1	0	0	-0.00733765		73	1.34164	2	1	0	0	0	-0.00551623
48	3.94968	3	0	0	0	1	-0.0131692		58	3.59166	2	1	1	0	0	-0.00730419		74	4.43847	3	1	0	1	1	-0.00973083
48	3.94968	3	0	0	0	1	-0.0227436		58	3.59166	2	1	1	0	0	-0.00892202		74	4.43847	3	1	0	1	1	-0.00541204
48	3.94968	3	0	0	0	1	-0.00744348		58	3.59166	2	1	1	0	0	-0.00740558		74	4.43847	3	1	0	1	1	-0.01218
48	3.94968	3	0	0	0	1	-0.00567635		58	3.59166	2	1	1	0	0	-0.00893959		74	4.43847	3	1	0	1	1	-0.00532502
48	3.94968	3	0	0	0	1	-0.00536195		58	3.59166	2	1	1	0	0	-0.0067747		74	4.43847	3	1	0	1	1	-0.00812503
48	3.94968	3	0	0	0	1	-0.00909437		58	3.59166	2	1	1	0	0	-0.00807512		75	3.40588	2	0	0	1	1	-0.0528976
48	3.94968	3	0	0	0	1	-0.00459679		58	3.59166	2	1	1	0	0	-0.00745856		75	3.40588	2	0	0	1	1	-0.0306705
48	3.94968	3	0	0	0	1	-0.00833225		58	3.59166	2	1	1	0	0	-0.00647109		75	3.40588	2	0	0	1	1	-0.0230232
48	3.94968	3	0	0	0	1	-0.00618011		58	3.59166	2	1	1	0	0	-0.00651011		75	3.40588	2	0	0	1	1	-0.0438534
48	3.94968	3	0	0	0	1	-0.0094804		58	3.59166	2	1	1	0	0	-0.00603874		75	3.40588	2	0	0	1	1	-0.00782085
48	3.94968	3	0	0	0	1	-0.00660407		58	3.59166	2	1	1	0	0	-0.0104169		75	3.40588	2	0	0	1	1	-0.0471637
48	3.94968	3	0	0	0	1	-0.0057307		58	3.59166	2	1	1	0	0	-0.0110103		75	3.40588	2	0	0	1	1	-0.0384475
48	3.94968	3	0	0	0	1	-0.0153126		58	3.59166	2	1	1	0	0	-0.0128818		75	3.40588	2	0	0	1	1	-0.0268629
48	3.94968	3	0	0	0	1	-0.00786973		58	3.59166	2	1	1	0	0	-0.0122632		75	3.40588	2	0	0	1	1	-0.0390962
48	3.94968	3	0	0	0	1	-0.0114534		58	3.59166	2	1	1	0	0	-0.0116203		75	3.40588	2	0	0	1	1	-0.0137482
48	3.94968	3	0	0	0	1	-0.0117692		58	3.59166	2	1	1	0	0	-0.008502		75	3.40588	2	0	0	1	1	-0.0537884
48	3.94968	3	0	0	0	1	-0.0204892		58	3.59166	2	1	1	0	0	-0.0167917		75	3.40588	2	0	0	1	1	-0.00339567
48	3.94968	3	0	0	0	1	-0.0267102		58	3.59166	2	1	1	0	0	-0.00564017		75	3.40588	2	0	0	1	1	-0.0178058
48	3.94968	3	0	0	0	1	-0.00528096		58	3.59166	2	1	1	0	0	-0.010005		75	3.40588	2	0	0	1	1	-0.0185934
48	3.94968	3	0	0	0	1	-0.0146611		58	3.59166	2	1	1	0	0	-0.00390337		75	3.40588	2	0	0	1	1	-0.0445197
48	3.94968	3	0	0	0	1	-0.0120456		58	3.59166	2	1	1	0	0	-0.00763104		75	3.40588	2	0	0	1	1	-0.0210883
48	3.94968	3	0	0	0	1	-0.0165317		58	3.59166	2	1	1	0	0	-0.0131545		75	3.40588	2	0	0	1	1	-0.0086185
48	3.94968	3	0	0	0	1	-0.00477041		58	3.59166	2	1	1	0	0	-0.00903203		75	3.40588	2	0	0	1	1	-0.018246
48	3.94968	3	0	0	0	1	-0.00599471		58	3.59166	2	1	1	0	0	-0.00860258		75	3.40588	2	0	0	1	1	-0.0165253
48	3.94968	3	0	0	0	1	-0.00884439		58	3.59166	2	1	1	0	0	-0.00737696		75	3.40588	2	0	0	1	1	-0.00850305
48	3.94968	3	0	0	0	1	-0.013619		58	3.59166	2	1	1	0	0	-0.00613016		75	3.40588	2	0	0	1	1	-0.0160812
48	3.94968	3	0	0	0	1	-0.00795885		58	3.59166	2	1	1	0	0	-0.010386		75	3.40588	2	0	0	1	1	-0.00898842
48	3.94968	3	0	0	0	1	-0.00502749		58	3.59166	2	1	1	0	0	-0.0140996		75	3.40588	2	0	0	1	1	-0.00937937
49	2.62679	1	1	1	0	1	-0.0109161		58	3.59166	2	1	1	0	0	-0.00592028		75	3.40588	2	0	0	1	1	-0.0103069
49	2.62679	1	1	1	0	1	-0.0100196		58	3.59166	2	1	1	0	0	-0.0118504		75	3.40588	2	0	0	1	1	-0.0198676
49	2.62679	1	1	1	0	1	-0.0105347		58	3.59166	2	1	1	0	0	-0.00333346		75	3.40588	2	0	0	1	1	-0.00797173
49	2.62679	1	1	1	0	1	-0.00645067		58	3.59166	2	1	1	0	0	-0.00417477		75	3.40588	2	0	0	1	1	-0.00406136
49	2.62679	1	1	1	0	1	-0.00591572		58	3.59166	2	1	1	0	0	-0.00369828		76	3.54965	1	1	0	1	1	-0.0128826
49	2.62679	1	1	1	0	1	-0.00576111		58	3.59166	2	1	1	0	0	-0.00550517		76	3.54965	1	1	0	1	1	-0.00717484
49	2.62679	1	1	1	0	1	-0.00570539		59	3.44964	2	1	1	1	1	-0.0273209		76	3.54965	1	1	0	1	1	-0.00855367
49	2.62679	1	1	1	0	1	-0.00610092		59	3.44964	2	1	1	1	1	-0.020353		76	3.54965	1	1	0	1	1	-0.00411432
49	2.62679	1	1	1	0	1	-0.00617425		59	3.44964	2	1	1	1	1	-0.0146053		76	3.54965	1	1	0	1	1	-0.00591929
49	2.62679	1	1	1	0	1	-0.00469257		59	3.44964	2	1	1	1	1	-0.0096886		76	3.54965	1	1	0	1	1	-0.0181954
49	2.62679	1	1	1	0	1	-0.00727673		59	3.44964	2	1	1	1	1	-0.00908142		76	3.54965	1	1	0	1	1	-0.0439576
49	2.62679	1	1	1	0	1	-0.00536748		59	3.44964	2	1	1	1	1	-0.0272095		76	3.54965	1	1	0	1	1	-0.00864705
49	2.62679	1	1	1	0	1	-0.00952617		59	3.44964	2	1	1	1	1	-0.0255799		76	3.54965	1	1	0	1	1	-0.0067302
49	2.62679	1	1	1	0	1	-0.00747757		59	3.44964	2	1	1	1	1	-0.0172893		76	3.54965	1	1	0	1	1	-0.0106683
49	2.62679	1	1	1	0	1	-0.0135411		59	3.44964	2	1	1	1	1	-0.00900693		76	3.54965	1	1	0	1	1	-0.00915739
49	2.62679	1	1	1	0	1	-0.00847524		59	3.44964	2	1	1	1	1	-0.0149738		76	3.54965	1	1	0	1	1	-0.00431545
49	2.62679	1	1	1	0	1	-0.0084817		59	3.44964	2	1	1	1	1	-0.00590707		76	3.54965	1	1	0	1	1	-0.00404349
49	2.62679	1	1	1	0	1	-0.00926333		59	3.44964	2	1	1	1	1	-0.00356631		76	3.54965	1	1	0	1	1	-0.00638896
49	2.62679	1	1	1	0	1	-0.00790581		60	3.19374	5	1	1	0	1	-0.00617211		76	3.54965	1	1	0	1	1	-0.0132264
49	2.62679	1	1	1	0	1	-0.00553622		60	3.19374	5	1	1	0	1	-0.00556178		76	3.54965	1	1	0	1	1	-0.0106407
49	2.62679	1	1	1	0	1	-0.00862045		60	3.19374	5	1	1	0	1	-0.00695976		76	3.54965	1	1	0	1	1	-0.0109329
49	2.62679	1	1	1	0	1	-0.00518475		60	3.19374	5	1	1	0	1	-0.0175019		76	3.54965	1	1	0	1	1	-0.0170323
49	2.62679	1	1	1	0	1	-0.00886768		60	3.19374	5	1	1	0	1	-0.00980867		76	3.54965	1	1	0	1	1	-0.0186501
49	2.62679	1	1	1	0	1	-0.00814137		60	3.19374	5	1	1	0	1	-0.00564483		76	3.54965	1	1	0	1	1	-0.0116886
49	2.62679	1	1	1	0	1	-0.0148479		60	3.19374	5	1	1	0	1	-0.00559975		76	3.54965	1	1	0	1	1	-0.0206007
49	2.62679	1	1	1	0	1	-0.00797184		60	3.19374	5	1	1	0	1	-0.00583719		76	3.54965	1	1	0	1	1	-0.0146269
49	2.62679	1	1	1	0	1	-0.00538722		60	3.19374	5	1	1	0	1	-0.00392905		76	3.54965	1	1	0	1	1	-0.00399303
49	2.62679	1	1	1	0	1	-0.0082874		60	3.19374	5	1	1	0	1	-0.00406274		76	3.54965	1	1	0	1	1	-0.00654345
49	2.62679	1	1	1	0	1	-0.00504761		60	3.19374	5	1	1	0	1	-0.00898071		76	3.54965	1	1	0	1	1	-0.013266
49	2.62679	1	1	1	0	1	-0.00926522		60	3.19374	5	1	1	0	1	-0.00659314		76	3.54965	1	1	0	1	1	-0.0177639
49	2.62679	1	1	1	0	1	-0.0161824		60	3.19374	5	1	1	0	1	-0.00988961		76	3.54965	1	1	0	1	1	-0.00511253
49	2.62679	1	1	1	0	1	-0.016346		60	3.19374	5	1	1	0	1	-0.00722952		76	3.54965	1	1	0	1	1	-0.0280437
49	2.62679	1	1	1	0	1	-0.00960211		60	3.19374	5	1	1	0	1	-0.00591999		76	3.54965	1	1	0	1	1	-0.0164515
49	2.62679	1	1	1	0	1	-0.0119651		60	3.19374	5	1	1	0	1	-0.0042339		76	3.54965	1	1	0	1	1	-0.0176424
49	2.62679	1	1	1	0	1	-0.00653558		60	3.19374	5	1	1	0	1	-0.0146366		76	3.54965	1	1	0	1	1	-0.00720796
49	2.62679	1	1	1	0	1	-0.00568414		60	3.19374	5	1	1	0	1	-0.00838367		76	3.54965	1	1	0	1	1	-0.0048266
49	2.62679	1	1	1	0	1	-0.00431933		60	3.19374	5	1	1	0	1	-0.00464102		76	3.54965	1	1	0	1	1	-0.00499081
49	2.62679	1	1	1	0	1	-0.00533107		60	3.19374	5	1	1	0	1	-0.00489451		76	3.54965	1	1	0	1	1	-0.00381418
49	2.62679	1	1	1	0	1	-0.0115886		60	3.19374	5	1	1	0	1	-0.00971503		76	3.54965	1	1	0	1	1	-0.00545774
49	2.62679	1	1	1	0	1	-0.00557101		60	3.19374	5	1	1	0	1	-0.00684935		76	3.54965	1	1	0	1	1	-0.00927993
49	2.62679	1	1	1	0	1	-0.0113173		60	3.19374	5	1	1	0	1	0.00336616		76	3.54965	1	1	0	1	1	-0.00408755
50	2.14476	1	1	0	0	0	-0.00451055		60	3.19374	5	1	1	0	1	-0.00505873		76	3.54965	1	1	0	1	1	-0.00432763
50	2.14476	1	1	0	0	0	-0.00374422		60	3.19374	5	1	1	0	1	-0.00597933		77	4.219	3	1	1	0	0	-0.0233238
50	2.14476	1	1	0	0	0	-0.00861921		60	3.19374	5	1	1	0	1	-0.00772409		77	4.219	3	1	1	0	0	-0.022634
51	4.44972	3	1	0	0	1	-0.0583906		60	3.19374	5	1	1	0	1	-0.00776886		77	4.219	3	1	1	0	0	-0.0238183
51	4.44972	3	1	0	0	1	-0.0182582		60	3.19374	5	1	1	0	1	-0.00478365		77	4.219	3	1	1	0	0	-0.0253798
51	4.44972	3	1	0	0	1	-0.0120196		61	1.34164	3	1	0	1	1	-0.0113668		77	4.219	3	1	1	0	0	-0.0128563
51	4.44972	3	1	0	0	1	-0.00186463		61	1.34164	3	1	0	1	1	-0.00963224		77	4.219	3	1	1	0	0	-0.0145342
51	4.44972	3	1	0	0	1	-0.027759		61	1.34164	3	1	0	1	1	-0.00471741		77	4.219	3	1	1	0	0	-0.0184378
51	4.44972	3	1	0	0	1	-0.0348429		61	1.34164	3	1	0	1	1	-0.0244099		77	4.219	3	1	1	0	0	-0.0104395
51	4.44972	3	1	0	0	1	-0.0112467		61	1.34164	3	1	0	1	1	-0.00735177		77	4.219	3	1	1	0	0	-0.0122833
51	4.44972	3	1	0	0	1	-0.0190572		61	1.34164	3	1	0	1	1	-0.0151321		78	1.67332	3	1	0	1	1	-0.0170128
51	4.44972	3	1	0	0	1	-0.00919814		61	1.34164	3	1	0	1	1	-0.00648065		78	1.67332	3	1	0	1	1	-0.0229352
52	2.42899	1	1	1	0	1	-0.0339215		62	4.15933	2	0	0	0	0	-0.0076215		78	1.67332	3	1	0	1	1	-0.0222084
52	2.42899	1	1	1	0	1	-0.040965		62	4.15933	2	0	0	0	0	-0.00743702		78	1.67332	3	1	0	1	1	-0.0307385
52	2.42899	1	1	1	0	1	-0.0371466		62	4.15933	2	0	0	0	0	-0.00708682		78	1.67332	3	1	0	1	1	-0.00705207
52	2.42899	1	1	1	0	1	-0.0292966		62	4.15933	2	0	0	0	0	-0.0058708		78	1.67332	3	1	0	1	1	-0.0220608
52	2.42899	1	1	1	0	1	-0.042043		62	4.15933	2	0	0	0	0	-0.00776194		78	1.67332	3	1	0	1	1	-0.00740155
52	2.42899	1	1	1	0	1	-0.0232488		62	4.15933	2	0	0	0	0	-0.00779613		78	1.67332	3	1	0	1	1	-0.00596723
52	2.42899	1	1	1	0	1	-0.0336242		62	4.15933	2	0	0	0	0	-0.00682825		78	1.67332	3	1	0	1	1	-0.0270374
52	2.42899	1	1	1	0	1	-0.0301963		62	4.15933	2	0	0	0	0	-0.00620082		78	1.67332	3	1	0	1	1	-0.0362082
52	2.42899	1	1	1	0	1	-0.04878		62	4.15933	2	0	0	0	0	-0.0239616		78	1.67332	3	1	0	1	1	-0.0209312
52	2.42899	1	1	1	0	1	-0.0128604		62	4.15933	2	0	0	0	0	-0.00160382		78	1.67332	3	1	0	1	1	-0.00704038
52	2.42899	1	1	1	0	1	-0.0351176		62	4.15933	2	0	0	0	0	-0.00471595		78	1.67332	3	1	0	1	1	-0.00754307
52	2.42899	1	1	1	0	1	-0.0146531		62	4.15933	2	0	0	0	0	-0.00517282		79	3.43511	2	0	0	0	1	-0.030121
52	2.42899	1	1	1	0	1	-0.0449545		62	4.15933	2	0	0	0	0	-0.00562491		79	3.43511	2	0	0	0	1	-0.0244223
52	2.42899	1	1	1	0	1	-0.0510498		62	4.15933	2	0	0	0	0	-0.00572056		79	3.43511	2	0	0	0	1	-0.0222021
52	2.42899	1	1	1	0	1	-0.0358821		62	4.15933	2	0	0	0	0	-0.00330045		79	3.43511	2	0	0	0	1	-0.0196322
52	2.42899	1	1	1	0	1	-0.054549		62	4.15933	2	0	0	0	0	-0.00735007		79	3.43511	2	0	0	0	1	-0.0234322
52	2.42899	1	1	1	0	1	-0.0649677		62	4.15933	2	0	0	0	0	-0.00272304		79	3.43511	2	0	0	0	1	-0.0188954
52	2.42899	1	1	1	0	1	-0.0497352		62	4.15933	2	0	0	0	0	-0.0113076		79	3.43511	2	0	0	0	1	-0.0179869
52	2.42899	1	1	1	0	1	-0.0214387		62	4.15933	2	0	0	0	0	-0.00885852		79	3.43511	2	0	0	0	1	-0.0262559
52	2.42899	1	1	1	0	1	-0.0652544		62	4.15933	2	0	0	0	0	-0.0107723		79	3.43511	2	0	0	0	1	-0.0164615
52	2.42899	1	1	1	0	1	-0.0179927		62	4.15933	2	0	0	0	0	-0.00480023		79	3.43511	2	0	0	0	1	-0.0228624
52	2.42899	1	1	1	0	1	-0.020717		62	4.15933	2	0	0	0	0	-0.00873464		79	3.43511	2	0	0	0	1	-0.0190821
52	2.42899	1	1	1	0	1	-0.0787388		62	4.15933	2	0	0	0	0	-0.00911523		79	3.43511	2	0	0	0	1	-0.0207859
52	2.42899	1	1	1	0	1	-0.0170902		62	4.15933	2	0	0	0	0	-0.00687198		79	3.43511	2	0	0	0	1	-0.0173258
52	2.42899	1	1	1	0	1	-0.0566175		62	4.15933	2	0	0	0	0	-0.00349766		79	3.43511	2	0	0	0	1	-0.0180605
52	2.42899	1	1	1	0	1	-0.0186628		62	4.15933	2	0	0	0	0	-0.00599778		79	3.43511	2	0	0	0	1	-0.0209937
53	3.28634	2	1	0	0	1	-0.0115186		62	4.15933	2	0	0	0	0	-0.00696285		79	3.43511	2	0	0	0	1	-0.0156488
53	3.28634	2	1	0	0	1	-0.0175776		62	4.15933	2	0	0	0	0	-0.0101889		79	3.43511	2	0	0	0	1	-0.0186496
53	3.28634	2	1	0	0	1	-0.0175025		62	4.15933	2	0	0	0	0	-0.00420954		79	3.43511	2	0	0	0	1	-0.0173674
53	3.28634	2	1	0	0	1	-0.0083788		62	4.15933	2	0	0	0	0	-0.00757207		79	3.43511	2	0	0	0	1	-0.0197965
53	3.28634	2	1	0	0	1	-0.0091721		62	4.15933	2	0	0	0	0	-0.00601591		79	3.43511	2	0	0	0	1	-0.0157464
53	3.28634	2	1	0	0	1	-0.0119136		62	4.15933	2	0	0	0	0	-0.0210219		79	3.43511	2	0	0	0	1	-0.0153904
53	3.28634	2	1	0	0	1	-0.00988643		62	4.15933	2	0	0	0	0	-0.0214758		79	3.43511	2	0	0	0	1	-0.0139422
53	3.28634	2	1	0	0	1	-0.0101636		62	4.15933	2	0	0	0	0	-0.0211469		79	3.43511	2	0	0	0	1	-0.0155654
53	3.28634	2	1	0	0	1	-0.00898928		62	4.15933	2	0	0	0	0	-0.0129032		79	3.43511	2	0	0	0	1	-0.0191919
53	3.28634	2	1	0	0	1	-0.0124226		62	4.15933	2	0	0	0	0	-0.00523505		79	3.43511	2	0	0	0	1	-0.0182835
53	3.28634	2	1	0	0	1	-0.0110322		62	4.15933	2	0	0	0	0	-0.00502958		79	3.43511	2	0	0	0	1	-0.0192506
53	3.28634	2	1	0	0	1	-0.0180553		62	4.15933	2	0	0	0	0	-0.00807185		79	3.43511	2	0	0	0	1	-0.021225
53	3.28634	2	1	0	0	1	-0.0095671		62	4.15933	2	0	0	0	0	-0.0112615		80	1.3784	3	1	0	1	0	-0.00406159
53	3.28634	2	1	0	0	1	-0.0100679		62	4.15933	2	0	0	0	0	-0.00788179		80	1.3784	3	1	0	1	0	-0.00809455
53	3.28634	2	1	0	0	1	-0.0104751		62	4.15933	2	0	0	0	0	-0.00527832		80	1.3784	3	1	0	1	0	-0.00954269
53	3.28634	2	1	0	0	1	-0.0128595		62	4.15933	2	0	0	0	0	-0.00632469		81	4.20714	3	0	1	0	0	-0.00516856
53	3.28634	2	1	0	0	1	-0.00789958		63	2.93258	1	0	0	1	1	-0.0135009		81	4.20714	3	0	1	0	0	-0.0129989
53	3.28634	2	1	0	0	1	-0.00852251		63	2.93258	1	0	0	1	1	-0.0129439		81	4.20714	3	0	1	0	0	-0.00450333
53	3.28634	2	1	0	0	1	-0.0074555		63	2.93258	1	0	0	1	1	-0.0151733		81	4.20714	3	0	1	0	0	-0.00634813
53	3.28634	2	1	0	0	1	-0.00873994		63	2.93258	1	0	0	1	1	-0.00876231		81	4.20714	3	0	1	0	0	-0.00380858
53	3.28634	2	1	0	0	1	-0.00734798		63	2.93258	1	0	0	1	1	-0.0132794		81	4.20714	3	0	1	0	0	-0.00481169
53	3.28634	2	1	0	0	1	-0.0137848		63	2.93258	1	0	0	1	1	-0.00822995		81	4.20714	3	0	1	0	0	-0.0100382
53	3.28634	2	1	0	0	1	-0.0100556		63	2.93258	1	0	0	1	1	-0.00792658		81	4.20714	3	0	1	0	0	-0.00782424
53	3.28634	2	1	0	0	1	-0.0114869		63	2.93258	1	0	0	1	1	-0.00943349		81	4.20714	3	0	1	0	0	-0.00305744
53	3.28634	2	1	0	0	1	-0.0144047		63	2.93258	1	0	0	1	1	-0.0103826		81	4.20714	3	0	1	0	0	-0.00318423
53	3.28634	2	1	0	0	1	-0.00918094		63	2.93258	1	0	0	1	1	-0.00960318		81	4.20714	3	0	1	0	0	-0.00347386
53	3.28634	2	1	0	0	1	-0.00797512		64	4.1833	2	1	1	1	1	-0.00844611		81	4.20714	3	0	1	0	0	-0.0065718
53	3.28634	2	1	0	0	1	-0.0248385		64	4.1833	2	1	1	1	1	-0.00934312		81	4.20714	3	0	1	0	0	-0.00241617
53	3.28634	2	1	0	0	1	-0.00855185		64	4.1833	2	1	1	1	1	-0.00944468		82	1	3	1	1	0	0	-0.0117676
53	3.28634	2	1	0	0	1	-0.0117172		64	4.1833	2	1	1	1	1	-0.0224859		82	1	3	1	1	0	0	-0.0110243
53	3.28634	2	1	0	0	1	-0.0121435		64	4.1833	2	1	1	1	1	-0.0143717		82	1	3	1	1	0	0	-0.00974315
53	3.28634	2	1	0	0	1	-0.00840786		64	4.1833	2	1	1	1	1	-0.0176404		82	1	3	1	1	0	0	-0.00709881
53	3.28634	2	1	0	0	1	-0.0138129		64	4.1833	2	1	1	1	1	-0.00844998		82	1	3	1	1	0	0	-0.0151034
53	3.28634	2	1	0	0	1	-0.0147353		64	4.1833	2	1	1	1	1	-0.0130711		82	1	3	1	1	0	0	-0.017835
53	3.28634	2	1	0	0	1	-0.00804115		64	4.1833	2	1	1	1	1	-0.0104924		82	1	3	1	1	0	0	-0.00887093
53	3.28634	2	1	0	0	1	-0.00878049		64	4.1833	2	1	1	1	1	-0.020135		82	1	3	1	1	0	0	-0.00945273
53	3.28634	2	1	0	0	1	-0.0121234		65	1.34164	3	0	1	1	0	-0.00246919		82	1	3	1	1	0	0	-0.00992146
53	3.28634	2	1	0	0	1	-0.0131256		65	1.34164	3	0	1	1	0	-0.00633018		82	1	3	1	1	0	0	-0.0100026
53	3.28634	2	1	0	0	1	-0.00593677		65	1.34164	3	0	1	1	0	-0.0034148		82	1	3	1	1	0	0	-0.00816081
53	3.28634	2	1	0	0	1	-0.00643024		65	1.34164	3	0	1	1	0	-0.00122335		82	1	3	1	1	0	0	-0.0140278
54	3.06594	1	1	1	0	1	-0.0150458		65	1.34164	3	0	1	1	0	-0.00646509		82	1	3	1	1	0	0	-0.00988189
54	3.06594	1	1	1	0	1	-0.0182109		65	1.34164	3	0	1	1	0	-0.00452798		83	3.44964	3	1	0	1	0	-0.0160958
54	3.06594	1	1	1	0	1	-0.0152339		65	1.34164	3	0	1	1	0	-0.00587446		83	3.44964	3	1	0	1	0	-0.0216531
54	3.06594	1	1	1	0	1	-0.0251994		65	1.34164	3	0	1	1	0	-0.00695728		83	3.44964	3	1	0	1	0	-0.0158179
54	3.06594	1	1	1	0	1	-0.00777771		65	1.34164	3	0	1	1	0	-0.00573363		83	3.44964	3	1	0	1	0	-0.00674509
54	3.06594	1	1	1	0	1	-0.0117301		65	1.34164	3	0	1	1	0	-0.0117683		83	3.44964	3	1	0	1	0	-0.0106303
54	3.06594	1	1	1	0	1	-0.0179668		65	1.34164	3	0	1	1	0	-0.0129812		83	3.44964	3	1	0	1	0	-0.0089349
54	3.06594	1	1	1	0	1	-0.0210837		65	1.34164	3	0	1	1	0	-0.00862169		83	3.44964	3	1	0	1	0	-0.00791513
54	3.06594	1	1	1	0	1	-0.0251461		65	1.34164	3	0	1	1	0	-0.00364496		83	3.44964	3	1	0	1	0	-0.0143964
54	3.06594	1	1	1	0	1	-0.0375642		65	1.34164	3	0	1	1	0	-0.0136945		83	3.44964	3	1	0	1	0	-0.00734781
54	3.06594	1	1	1	0	1	-0.0203316		65	1.34164	3	0	1	1	0	-0.00801834		83	3.44964	3	1	0	1	0	-0.0174771
54	3.06594	1	1	1	0	1	-0.00686849		65	1.34164	3	0	1	1	0	-0.00513683		83	3.44964	3	1	0	1	0	-0.00756083
54	3.06594	1	1	1	0	1	-0.0164581		65	1.34164	3	0	1	1	0	-0.00278916		83	3.44964	3	1	0	1	0	-0.0111413
54	3.06594	1	1	1	0	1	-0.00819795		65	1.34164	3	0	1	1	0	-0.00374591		83	3.44964	3	1	0	1	0	-0.00907948
54	3.06594	1	1	1	0	1	-0.0199646		65	1.34164	3	0	1	1	0	-0.0024636		83	3.44964	3	1	0	1	0	-0.0158789
54	3.06594	1	1	1	0	1	-0.0369769		65	1.34164	3	0	1	1	0	-0.00223244		83	3.44964	3	1	0	1	0	-0.0154092
54	3.06594	1	1	1	0	1	-0.0261556		65	1.34164	3	0	1	1	0	-0.000867498		83	3.44964	3	1	0	1	0	-0.0107682
54	3.06594	1	1	1	0	1	-0.0252864		65	1.34164	3	0	1	1	0	-0.00337698		83	3.44964	3	1	0	1	0	-0.0136046
54	3.06594	1	1	1	0	1	-0.0258363		65	1.34164	3	0	1	1	0	-0.00937891		83	3.44964	3	1	0	1	0	-0.0105365
54	3.06594	1	1	1	0	1	-0.0291808		65	1.34164	3	0	1	1	0	-0.00373644		83	3.44964	3	1	0	1	0	-0.0146106
54	3.06594	1	1	1	0	1	-0.00945258		65	1.34164	3	0	1	1	0	-0.013233		83	3.44964	3	1	0	1	0	-0.0145227
54	3.06594	1	1	1	0	1	-0.0134486		65	1.34164	3	0	1	1	0	-0.00181155		83	3.44964	3	1	0	1	0	-0.0151583
54	3.06594	1	1	1	0	1	-0.0228833		65	1.34164	3	0	1	1	0	-0.00891756		83	3.44964	3	1	0	1	0	-0.00452374
54	3.06594	1	1	1	0	1	-0.00982739		65	1.34164	3	0	1	1	0	-0.0178644		83	3.44964	3	1	0	1	0	-0.0154217
54	3.06594	1	1	1	0	1	-0.0191084		65	1.34164	3	0	1	1	0	-0.0118558		83	3.44964	3	1	0	1	0	-0.0180272
54	3.06594	1	1	1	0	1	-0.0182618		65	1.34164	3	0	1	1	0	-0.0168847		83	3.44964	3	1	0	1	0	-0.017371
54	3.06594	1	1	1	0	1	-0.0165922		66	3.80789	2	1	1	0	0	-0.00871609		83	3.44964	3	1	0	1	0	-0.018749
54	3.06594	1	1	1	0	1	-0.0188768		66	3.80789	2	1	1	0	0	-0.00301723		83	3.44964	3	1	0	1	0	-0.0156585
54	3.06594	1	1	1	0	1	-0.00557785		66	3.80789	2	1	1	0	0	-0.00833813		83	3.44964	3	1	0	1	0	-0.0131931
54	3.06594	1	1	1	0	1	-0.0222334		66	3.80789	2	1	1	0	0	-0.0398634		84	3.94968	2	0	1	0	0	-0.0166279
54	3.06594	1	1	1	0	1	-0.0160408		66	3.80789	2	1	1	0	0	-0.0042498		84	3.94968	2	0	1	0	0	-0.00705086
54	3.06594	1	1	1	0	1	-0.0250293		66	3.80789	2	1	1	0	0	-0.0106356		84	3.94968	2	0	1	0	0	-0.0158763
54	3.06594	1	1	1	0	1	-0.00766702		66	3.80789	2	1	1	0	0	-0.00475043		84	3.94968	2	0	1	0	0	-0.0103457
54	3.06594	1	1	1	0	1	-0.00543079		66	3.80789	2	1	1	0	0	-0.00276719		84	3.94968	2	0	1	0	0	-0.00621187
54	3.06594	1	1	1	0	1	-0.0069322		66	3.80789	2	1	1	0	0	-0.00259639		84	3.94968	2	0	1	0	0	-0.00774086
55	1.67332	3	1	0	1	0	-0.0353892		66	3.80789	2	1	1	0	0	-0.0154096		84	3.94968	2	0	1	0	0	-0.00616462
55	1.67332	3	1	0	1	0	-0.0264163		66	3.80789	2	1	1	0	0	-0.0134347		84	3.94968	2	0	1	0	0	-0.0185309
55	1.67332	3	1	0	1	0	-0.00906152		66	3.80789	2	1	1	0	0	-0.0136374		84	3.94968	2	0	1	0	0	-0.00559828
55	1.67332	3	1	0	1	0	-0.00917946		66	3.80789	2	1	1	0	0	-0.0110391		84	3.94968	2	0	1	0	0	-0.00842857
55	1.67332	3	1	0	1	0	-0.0159988		66	3.80789	2	1	1	0	0	-0.0148394		85	2.60768	3	1	1	0	0	-0.0145001
55	1.67332	3	1	0	1	0	-0.0123489		66	3.80789	2	1	1	0	0	-0.0113837		85	2.60768	3	1	1	0	0	-0.0122702
55	1.67332	3	1	0	1	0	-0.00536645		66	3.80789	2	1	1	0	0	-0.0101628		85	2.60768	3	1	1	0	0	-0.0202795
55	1.67332	3	1	0	1	0	-0.00865462		66	3.80789	2	1	1	0	0	-0.014259		85	2.60768	3	1	1	0	0	-0.0169332
55	1.67332	3	1	0	1	0	-0.0341373		66	3.80789	2	1	1	0	0	-0.00766481		85	2.60768	3	1	1	0	0	-0.0144413
55	1.67332	3	1	0	1	0	-0.0332435		66	3.80789	2	1	1	0	0	-0.00772374		85	2.60768	3	1	1	0	0	-0.00438516
55	1.67332	3	1	0	1	0	-0.0197492		66	3.80789	2	1	1	0	0	-0.00642961		85	2.60768	3	1	1	0	0	-0.017565
55	1.67332	3	1	0	1	0	-0.00845323		66	3.80789	2	1	1	0	0	-0.0106327		85	2.60768	3	1	1	0	0	-0.00967111
55	1.67332	3	1	0	1	0	-0.0141838		66	3.80789	2	1	1	0	0	-0.00323934		85	2.60768	3	1	1	0	0	-0.0277099
55	1.67332	3	1	0	1	0	-0.00267834		66	3.80789	2	1	1	0	0	-0.00673141		85	2.60768	3	1	1	0	0	-0.0131092
55	1.67332	3	1	0	1	0	-0.00258498		66	3.80789	2	1	1	0	0	-0.0110918		85	2.60768	3	1	1	0	0	-0.0130281
55	1.67332	3	1	0	1	0	-0.00394885		66	3.80789	2	1	1	0	0	-0.0161083		85	2.60768	3	1	1	0	0	-0.0215977
55	1.67332	3	1	0	1	0	-0.00845384		66	3.80789	2	1	1	0	0	-0.007398		85	2.60768	3	1	1	0	0	-0.0113736
55	1.67332	3	1	0	1	0	-0.0111206		66	3.80789	2	1	1	0	0	-0.0121216		85	2.60768	3	1	1	0	0	-0.014087
55	1.67332	3	1	0	1	0	-0.00586255		66	3.80789	2	1	1	0	0	-0.0206879		86	3.98748	2	0	1	0	0	-0.00842652
55	1.67332	3	1	0	1	0	-0.00340186		66	3.80789	2	1	1	0	0	-0.00556912		86	3.98748	2	0	1	0	0	-0.00814748
55	1.67332	3	1	0	1	0	-0.0127576		66	3.80789	2	1	1	0	0	-0.00898513		86	3.98748	2	0	1	0	0	-0.00876889
55	1.67332	3	1	0	1	0	-0.0118247		66	3.80789	2	1	1	0	0	-0.0108859		86	3.98748	2	0	1	0	0	-0.00867486
56	5.54977	3	0	0	0	0	-0.0141169		66	3.80789	2	1	1	0	0	-0.0208801		86	3.98748	2	0	1	0	0	-0.0111137
56	5.54977	3	0	0	0	0	-0.0199977		66	3.80789	2	1	1	0	0	-0.0113749		86	3.98748	2	0	1	0	0	-0.0113915
56	5.54977	3	0	0	0	0	-0.0185796		66	3.80789	2	1	1	0	0	-0.00547301		86	3.98748	2	0	1	0	0	-0.0070596
56	5.54977	3	0	0	0	0	-0.0162457		67	2.89828	2	1	0	1	0	-0.0162291		86	3.98748	2	0	1	0	0	-0.0100417
56	5.54977	3	0	0	0	0	-0.0195561		67	2.89828	2	1	0	1	0	-0.00450144		86	3.98748	2	0	1	0	0	-0.00867195
56	5.54977	3	0	0	0	0	-0.0154978		68	3.4641	2	1	1	0	1	-0.0113622		86	3.98748	2	0	1	0	0	-0.0101349
56	5.54977	3	0	0	0	0	-0.0181859		68	3.4641	2	1	1	0	1	-0.0112948		87	3.25576	1	0	0	1	0	-0.0127607
56	5.54977	3	0	0	0	0	-0.0069196		68	3.4641	2	1	1	0	1	-0.00895614		87	3.25576	1	0	0	1	0	-0.00573047
56	5.54977	3	0	0	0	0	-0.0277249		68	3.4641	2	1	1	0	1	-0.00959076		87	3.25576	1	0	0	1	0	-0.0057532
56	5.54977	3	0	0	0	0	-0.0236306		68	3.4641	2	1	1	0	1	-0.0109059		87	3.25576	1	0	0	1	0	-0.00337423
56	5.54977	3	0	0	0	0	-0.00659115		68	3.4641	2	1	1	0	1	-0.0104941		87	3.25576	1	0	0	1	0	-0.00393672
56	5.54977	3	0	0	0	0	-0.00711265		68	3.4641	2	1	1	0	1	-0.0101244		87	3.25576	1	0	0	1	0	-0.00381718
56	5.54977	3	0	0	0	0	-0.0165801		68	3.4641	2	1	1	0	1	-0.0199775		87	3.25576	1	0	0	1	0	-0.00344488
56	5.54977	3	0	0	0	0	-0.0155367		68	3.4641	2	1	1	0	1	-0.0102765		87	3.25576	1	0	0	1	0	-0.00474436
56	5.54977	3	0	0	0	0	-0.0151835		68	3.4641	2	1	1	0	1	-0.012199		87	3.25576	1	0	0	1	0	-0.00349259
56	5.54977	3	0	0	0	0	-0.012003		68	3.4641	2	1	1	0	1	-0.0135756		87	3.25576	1	0	0	1	0	-0.0257997
56	5.54977	3	0	0	0	0	-0.00901484		68	3.4641	2	1	1	0	1	-0.0129144		87	3.25576	1	0	0	1	0	-0.0253921
56	5.54977	3	0	0	0	0	-0.0152809		68	3.4641	2	1	1	0	1	-0.0178217		87	3.25576	1	0	0	1	0	-0.00496904
56	5.54977	3	0	0	0	0	-0.0202032		68	3.4641	2	1	1	0	1	-0.0182603		87	3.25576	1	0	0	1	0	-0.0160569
56	5.54977	3	0	0	0	0	-0.0115371		68	3.4641	2	1	1	0	1	-0.011656		87	3.25576	1	0	0	1	0	-0.00847059
56	5.54977	3	0	0	0	0	-0.0321685		68	3.4641	2	1	1	0	1	-0.0135957		87	3.25576	1	0	0	1	0	-0.00460694
56	5.54977	3	0	0	0	0	-0.0204769		68	3.4641	2	1	1	0	1	-0.00997478		87	3.25576	1	0	0	1	0	-0.0060812
56	5.54977	3	0	0	0	0	-0.017745		68	3.4641	2	1	1	0	1	-0.00532433		87	3.25576	1	0	0	1	0	-0.00607361
56	5.54977	3	0	0	0	0	-0.026261		68	3.4641	2	1	1	0	1	-0.00730376		87	3.25576	1	0	0	1	0	-0.00619923
56	5.54977	3	0	0	0	0	-0.0198476		68	3.4641	2	1	1	0	1	-0.00707808		87	3.25576	1	0	0	1	0	-0.00532419
56	5.54977	3	0	0	0	0	-0.0157899		68	3.4641	2	1	1	0	1	-0.00715895		87	3.25576	1	0	0	1	0	-0.00432712
56	5.54977	3	0	0	0	0	-0.010349		68	3.4641	2	1	1	0	1	-0.0081454		87	3.25576	1	0	0	1	0	-0.0104731
56	5.54977	3	0	0	0	0	-0.0132406		68	3.4641	2	1	1	0	1	-0.00543299		88	1.81659	2	1	1	0	0	-0.00205258
56	5.54977	3	0	0	0	0	-0.0155818		68	3.4641	2	1	1	0	1	-0.00846615		88	1.81659	2	1	1	0	0	-0.00384007
56	5.54977	3	0	0	0	0	-0.0151141		68	3.4641	2	1	1	0	1	-0.00902342		88	1.81659	2	1	1	0	0	-0.00723862
56	5.54977	3	0	0	0	0	-0.0106789		68	3.4641	2	1	1	0	1	-0.00852789		88	1.81659	2	1	1	0	0	-0.0118876
56	5.54977	3	0	0	0	0	-0.0234874		68	3.4641	2	1	1	0	1	-0.00785848		88	1.81659	2	1	1	0	0	-0.0080606
56	5.54977	3	0	0	0	0	-0.0260687		69	3.44964	1	1	1	1	1	-0.0329863		88	1.81659	2	1	1	0	0	-0.00618054
56	5.54977	3	0	0	0	0	-0.0187735		69	3.44964	1	1	1	1	1	-0.0090938		88	1.81659	2	1	1	0	0	-0.00737991
56	5.54977	3	0	0	0	0	-0.0188727		69	3.44964	1	1	1	1	1	-0.0156576		88	1.81659	2	1	1	0	0	-0.00485714
56	5.54977	3	0	0	0	0	-0.020445		70	3.42053	2	1	1	0	1	-0.00786123		88	1.81659	2	1	1	0	0	-0.0144714
56	5.54977	3	0	0	0	0	-0.0181541		70	3.42053	2	1	1	0	1	-0.0111139		88	1.81659	2	1	1	0	0	-0.00527391
56	5.54977	3	0	0	0	0	-0.0141093		70	3.42053	2	1	1	0	1	-0.0126887		88	1.81659	2	1	1	0	0	-0.00825068
56	5.54977	3	0	0	0	0	-0.0113685		70	3.42053	2	1	1	0	1	-0.020626		88	1.81659	2	1	1	0	0	-0.00664736
56	5.54977	3	0	0	0	0	-0.0123588		70	3.42053	2	1	1	0	1	-0.00479085		88	1.81659	2	1	1	0	0	-0.00993531
56	5.54977	3	0	0	0	0	-0.0228477		70	3.42053	2	1	1	0	1	-0.0103083		88	1.81659	2	1	1	0	0	-0.00478546
56	5.54977	3	0	0	0	0	-0.0223388		70	3.42053	2	1	1	0	1	-0.00968913		88	1.81659	2	1	1	0	0	-0.00939782
56	5.54977	3	0	0	0	0	-0.0168428		70	3.42053	2	1	1	0	1	-0.0109338		88	1.81659	2	1	1	0	0	-0.0101996
56	5.54977	3	0	0	0	0	-0.01186		70	3.42053	2	1	1	0	1	-0.00974017		88	1.81659	2	1	1	0	0	-0.0203454
56	5.54977	3	0	0	0	0	-0.0101852		70	3.42053	2	1	1	0	1	-0.0185797		89	3.20936	2	0	0	0	0	-0.0145038
57	3.70135	2	0	0	0	0	-0.0214661		70	3.42053	2	1	1	0	1	-0.0113614		89	3.20936	2	0	0	0	0	-0.014733
57	3.70135	2	0	0	0	0	-0.0260176		70	3.42053	2	1	1	0	1	-0.0117558		89	3.20936	2	0	0	0	0	-0.0100548
57	3.70135	2	0	0	0	0	-0.020341		70	3.42053	2	1	1	0	1	-0.0133828		89	3.20936	2	0	0	0	0	-0.0220641
57	3.70135	2	0	0	0	0	-0.0233256		70	3.42053	2	1	1	0	1	-0.00606287		89	3.20936	2	0	0	0	0	-0.0084893
57	3.70135	2	0	0	0	0	-0.00939031		70	3.42053	2	1	1	0	1	-0.0132787		89	3.20936	2	0	0	0	0	-0.0179572
57	3.70135	2	0	0	0	0	-0.00759249		70	3.42053	2	1	1	0	1	-0.0174331		89	3.20936	2	0	0	0	0	-0.00896198
57	3.70135	2	0	0	0	0	-0.00878447		70	3.42053	2	1	1	0	1	-0.00959191		89	3.20936	2	0	0	0	0	-0.0130027
57	3.70135	2	0	0	0	0	-0.00954354		70	3.42053	2	1	1	0	1	-0.00595811		89	3.20936	2	0	0	0	0	-0.011495
57	3.70135	2	0	0	0	0	-0.0112982		70	3.42053	2	1	1	0	1	-0.0124466		89	3.20936	2	0	0	0	0	-0.0136156
57	3.70135	2	0	0	0	0	-0.014178		70	3.42053	2	1	1	0	1	-0.0155199		89	3.20936	2	0	0	0	0	-0.0106709
57	3.70135	2	0	0	0	0	-0.0157648		70	3.42053	2	1	1	0	1	-0.0163667		89	3.20936	2	0	0	0	0	-0.0123111
57	3.70135	2	0	0	0	0	-0.0300131		70	3.42053	2	1	1	0	1	-0.0093807		89	3.20936	2	0	0	0	0	-0.0129444
57	3.70135	2	0	0	0	0	-0.0199106		70	3.42053	2	1	1	0	1	-0.00579415		89	3.20936	2	0	0	0	0	-0.0131878
57	3.70135	2	0	0	0	0	-0.0161385		70	3.42053	2	1	1	0	1	-0.00405162		89	3.20936	2	0	0	0	0	-0.00931438
57	3.70135	2	0	0	0	0	-0.00938712		70	3.42053	2	1	1	0	1	-0.00765056		89	3.20936	2	0	0	0	0	-0.0220215
57	3.70135	2	0	0	0	0	-0.0137859		70	3.42053	2	1	1	0	1	-0.00800444		89	3.20936	2	0	0	0	0	-0.0130192
57	3.70135	2	0	0	0	0	-0.00925002		70	3.42053	2	1	1	0	1	-0.00732671		89	3.20936	2	0	0	0	0	-0.00868037
57	3.70135	2	0	0	0	0	-0.0168645		70	3.42053	2	1	1	0	1	-0.00752618		89	3.20936	2	0	0	0	0	-0.0107756
57	3.70135	2	0	0	0	0	-0.0178308		70	3.42053	2	1	1	0	1	-0.0155066		89	3.20936	2	0	0	0	0	-0.0197375
57	3.70135	2	0	0	0	0	-0.0165818		70	3.42053	2	1	1	0	1	-0.0122377		89	3.20936	2	0	0	0	0	-0.00632913
57	3.70135	2	0	0	0	0	-0.00843047		71	3.97492	1	0	0	0	0	-0.0207549		90	1	1	1	1	1	1	-0.0232623
57	3.70135	2	0	0	0	0	-0.00846158		71	3.97492	1	0	0	0	0	-0.00220929		90	1	1	1	1	1	1	-0.0103267
58	3.59166	2	1	1	0	0	-0.0108031		71	3.97492	1	0	0	0	0	-0.00622652		90	1	1	1	1	1	1	-0.0134453
58	3.59166	2	1	1	0	0	-0.0110113		71	3.97492	1	0	0	0	0	-0.0141887		90	1	1	1	1	1	1	-0.010621
58	3.59166	2	1	1	0	0	-0.0111655		71	3.97492	1	0	0	0	0	-0.00509229		90	1	1	1	1	1	1	-0.0193248
58	3.59166	2	1	1	0	0	-0.00676726		71	3.97492	1	0	0	0	0	-0.00385041		90	1	1	1	1	1	1	-0.0293832
58	3.59166	2	1	1	0	0	-0.00497015		71	3.97492	1	0	0	0	0	-0.00299432		90	1	1	1	1	1	1	-0.0151283
58	3.59166	2	1	1	0	0	-0.0159114		71	3.97492	1	0	0	0	0	-0.00324296		90	1	1	1	1	1	1	-0.0081905
58	3.59166	2	1	1	0	0	-0.007808		71	3.97492	1	0	0	0	0	-0.00973544		90	1	1	1	1	1	1	-0.0146172
58	3.59166	2	1	1	0	0	-0.00787813		71	3.97492	1	0	0	0	0	-0.010542		90	1	1	1	1	1	1	-0.0112399
58	3.59166	2	1	1	0	0	-0.00684154		71	3.97492	1	0	0	0	0	-0.0169136		90	1	1	1	1	1	1	-0.0156169
58	3.59166	2	1	1	0	0	-0.00818559		71	3.97492	1	0	0	0	0	-0.0161358		90	1	1	1	1	1	1	-0.00396693
58	3.59166	2	1	1	0	0	-0.00686386		71	3.97492	1	0	0	0	0	-0.0224468		90	1	1	1	1	1	1	-0.0113561
58	3.59166	2	1	1	0	0	-0.0111926		71	3.97492	1	0	0	0	0	-0.00484623		90	1	1	1	1	1	1	-0.0121151
58	3.59166	2	1	1	0	0	-0.00723806		71	3.97492	1	0	0	0	0	-0.00516756		90	1	1	1	1	1	1	-0.0127074
58	3.59166	2	1	1	0	0	-0.00752863		71	3.97492	1	0	0	0	0	-0.00974405		90	1	1	1	1	1	1	-0.0131383
58	3.59166	2	1	1	0	0	-0.00891361		71	3.97492	1	0	0	0	0	-0.0131035		90	1	1	1	1	1	1	-0.0119929
58	3.59166	2	1	1	0	0	-0.00425817		71	3.97492	1	0	0	0	0	-0.0179176		90	1	1	1	1	1	1	-0.00624582
58	3.59166	2	1	1	0	0	-0.00985011		71	3.97492	1	0	0	0	0	-0.0178879		90	1	1	1	1	1	1	-0.00527327
58	3.59166	2	1	1	0	0	-0.00880326		71	3.97492	1	0	0	0	0	-0.0243759		90	1	1	1	1	1	1	-0.00486229
58	3.59166	2	1	1	0	0	-0.0104018		71	3.97492	1	0	0	0	0	-0.00802847		90	1	1	1	1	1	1	-0.00652797
58	3.59166	2	1	1	0	0	-0.00378423		71	3.97492	1	0	0	0	0	-0.0116214		90	1	1	1	1	1	1	-0.00922448
58	3.59166	2	1	1	0	0	-0.00868623		71	3.97492	1	0	0	0	0	-0.012593		90	1	1	1	1	1	1	-0.010176
58	3.59166	2	1	1	0	0	-0.00388822		71	3.97492	1	0	0	0	0	-0.0272275		90	1	1	1	1	1	1	-0.0106574
58	3.59166	2	1	1	0	0	-0.00329567		71	3.97492	1	0	0	0	0	-0.012371		90	1	1	1	1	1	1	-0.00538767
58	3.59166	2	1	1	0	0	-0.0175418		71	3.97492	1	0	0	0	0	-0.00543065		90	1	1	1	1	1	1	-0.00989119
58	3.59166	2	1	1	0	0	-0.00929408		71	3.97492	1	0	0	0	0	-0.0110245		90	1	1	1	1	1	1	-0.0166807
59	3.44964	2	1	1	0	1	-0.0116948		71	3.97492	1	0	0	0	0	-0.0277807		90	1	1	1	1	1	1	-0.0123818
59	3.44964	2	1	1	0	1	-0.0197902		71	3.97492	1	0	0	0	0	-0.00508946		90	1	1	1	1	1	1	-0.0119625
59	3.44964	2	1	1	0	1	-0.0198845		71	3.97492	1	0	0	0	0	-0.0100646		91	3.57771	2	1	0	0	1	-0.0070073
59	3.44964	2	1	1	0	1	-0.0183104		71	3.97492	1	0	0	0	0	-0.0160769		91	3.57771	2	1	0	0	1	-0.00833307
59	3.44964	2	1	1	0	1	-0.0119265		72	1.81659	3	1	0	1	0	-0.0034329		91	3.57771	2	1	0	0	1	-0.00764306
59	3.44964	2	1	1	0	1	-0.0281932		72	1.81659	3	1	0	1	0	-0.005383		91	3.57771	2	1	0	0	1	-0.00480766
59	3.44964	2	1	1	0	1	-0.00605771		72	1.81659	3	1	0	1	0	-0.00512833		91	3.57771	2	1	0	0	1	-0.00464957
59	3.44964	2	1	1	0	1	-0.00720473		72	1.81659	3	1	0	1	0	-0.00533559		91	3.57771	2	1	0	0	1	-0.00527916
59	3.44964	2	1	1	0	1	-0.0426322		72	1.81659	3	1	0	1	0	-0.00734065		91	3.57771	2	1	0	0	1	-0.00604949
59	3.44964	2	1	1	0	1	-0.0261796		72	1.81659	3	1	0	1	0	-0.00446805		91	3.57771	2	1	0	0	1	-0.00573226
59	3.44964	2	1	1	0	1	-0.0287923		72	1.81659	3	1	0	1	0	-0.015351		91	3.57771	2	1	0	0	1	-0.00667915
59	3.44964	2	1	1	0	1	-0.0177448		72	1.81659	3	1	0	1	0	-0.0179766		91	3.57771	2	1	0	0	1	-0.00660884
59	3.44964	2	1	1	0	1	-0.0284828		72	1.81659	3	1	0	1	0	-0.00983104		91	3.57771	2	1	0	0	1	-0.00468546
59	3.44964	2	1	1	0	1	-0.0212693		72	1.81659	3	1	0	1	0	-0.00781301		91	3.57771	2	1	0	0	1	-0.0109712
59	3.44964	2	1	1	0	1	-0.0133173		73	1.34164	2	1	0	1	0	-0.00594204		91	3.57771	2	1	0	0	1	-0.00680843
60	3.19374	5	1	1	1	1	-0.0157242		73	1.34164	2	1	0	1	0	-0.00831576		91	3.57771	2	1	0	0	1	-0.0052845
60	3.19374	5	1	1	1	1	-0.00378141		73	1.34164	2	1	0	1	0	-0.0302946		91	3.57771	2	1	0	0	1	-0.00394035
60	3.19374	5	1	1	1	1	-0.00584313		74	4.43847	3	1	0	1	1	-0.00563638		91	3.57771	2	1	0	0	1	-0.00393454
60	3.19374	5	1	1	1	1	-0.00687721		74	4.43847	3	1	0	1	1	-0.00776757		91	3.57771	2	1	0	0	1	-0.00422577
60	3.19374	5	1	1	1	1	-0.015316		75	3.40588	2	0	0	0	1	-0.0071248		91	3.57771	2	1	0	0	1	-0.00538581
60	3.19374	5	1	1	1	1	-0.00824102		75	3.40588	2	0	0	0	1	-0.0139551		91	3.57771	2	1	0	0	1	-0.00725544
60	3.19374	5	1	1	1	1	-0.00824712		75	3.40588	2	0	0	0	1	-0.0107472		91	3.57771	2	1	0	0	1	-0.00501525
60	3.19374	5	1	1	1	1	-0.00542179		75	3.40588	2	0	0	0	1	-0.012107		91	3.57771	2	1	0	0	1	-0.00585758
60	3.19374	5	1	1	1	1	-0.00619708		75	3.40588	2	0	0	0	1	-0.013571		91	3.57771	2	1	0	0	1	-0.00489861
60	3.19374	5	1	1	1	1	-0.0117863		75	3.40588	2	0	0	0	1	-0.00734089		91	3.57771	2	1	0	0	1	-0.0082974
60	3.19374	5	1	1	1	1	-0.00317454		75	3.40588	2	0	0	0	1	-0.00857567		91	3.57771	2	1	0	0	1	-0.00966399
60	3.19374	5	1	1	1	1	-0.0142627		75	3.40588	2	0	0	0	1	-0.0109815		91	3.57771	2	1	0	0	1	-0.00983799
60	3.19374	5	1	1	1	1	-0.0106874		75	3.40588	2	0	0	0	1	-0.0148852		91	3.57771	2	1	0	0	1	-0.0068871
60	3.19374	5	1	1	1	1	-0.010588		75	3.40588	2	0	0	0	1	-0.00876507		92	2.91548	2	1	1	0	0	-0.0124715
60	3.19374	5	1	1	1	1	-0.00357086		75	3.40588	2	0	0	0	1	-0.0198525		92	2.91548	2	1	1	0	0	-0.0166926
60	3.19374	5	1	1	1	1	-0.0111026		75	3.40588	2	0	0	0	1	-0.0126985		92	2.91548	2	1	1	0	0	-0.0200022
60	3.19374	5	1	1	1	1	-0.00773725		75	3.40588	2	0	0	0	1	-0.0180638		92	2.91548	2	1	1	0	0	-0.0124811
60	3.19374	5	1	1	1	1	-0.00566039		75	3.40588	2	0	0	0	1	-0.0299149		92	2.91548	2	1	1	0	0	-0.0134469
60	3.19374	5	1	1	1	1	-0.0113746		75	3.40588	2	0	0	0	1	-0.0445912		92	2.91548	2	1	1	0	0	-0.01447
60	3.19374	5	1	1	1	1	-0.00421184		75	3.40588	2	0	0	0	1	-0.0186735		92	2.91548	2	1	1	0	0	-0.012285
60	3.19374	5	1	1	1	1	-0.00415334		75	3.40588	2	0	0	0	1	-0.0128777		92	2.91548	2	1	1	0	0	-0.0200366
60	3.19374	5	1	1	1	1	-0.00449341		75	3.40588	2	0	0	0	1	-0.0352928		92	2.91548	2	1	1	0	0	-0.0122125
60	3.19374	5	1	1	1	1	-0.0134763		75	3.40588	2	0	0	0	1	-0.020266		92	2.91548	2	1	1	0	0	-0.0146744
60	3.19374	5	1	1	1	1	-0.0183836		75	3.40588	2	0	0	0	1	-0.0138108		92	2.91548	2	1	1	0	0	-0.0126703
60	3.19374	5	1	1	1	1	-0.0104477		75	3.40588	2	0	0	0	1	-0.0164168		92	2.91548	2	1	1	0	0	-0.0133422
60	3.19374	5	1	1	1	1	-0.0055892		75	3.40588	2	0	0	0	1	-0.00674083		92	2.91548	2	1	1	0	0	-0.019888
60	3.19374	5	1	1	1	1	-0.00788029		75	3.40588	2	0	0	0	1	-0.0169624		92	2.91548	2	1	1	0	0	-0.0158646
60	3.19374	5	1	1	1	1	-0.00268446		75	3.40588	2	0	0	0	1	-0.00592597		92	2.91548	2	1	1	0	0	-0.0174414
60	3.19374	5	1	1	1	1	-0.00763025		76	3.54965	1	1	0	0	1	-0.00586401		92	2.91548	2	1	1	0	0	-0.0129535
60	3.19374	5	1	1	1	1	-0.017641		76	3.54965	1	1	0	0	1	-0.00469981		92	2.91548	2	1	1	0	0	-0.01298
60	3.19374	5	1	1	1	1	-0.0111863		76	3.54965	1	1	0	0	1	-0.0122802		92	2.91548	2	1	1	0	0	-0.0120129
60	3.19374	5	1	1	1	1	-0.0322167		76	3.54965	1	1	0	0	1	-0.0133538		92	2.91548	2	1	1	0	0	-0.0120237
60	3.19374	5	1	1	1	1	-0.00608724		76	3.54965	1	1	0	0	1	-0.0137759		92	2.91548	2	1	1	0	0	-0.0195983
60	3.19374	5	1	1	1	1	-0.00857403		76	3.54965	1	1	0	0	1	-0.00671052		92	2.91548	2	1	1	0	0	-0.0137723
60	3.19374	5	1	1	1	1	-0.0122644		76	3.54965	1	1	0	0	1	-0.00927206		92	2.91548	2	1	1	0	0	-0.0124563
60	3.19374	5	1	1	1	1	-0.00815715		76	3.54965	1	1	0	0	1	-0.0169135		92	2.91548	2	1	1	0	0	-0.013814
60	3.19374	5	1	1	1	1	-0.0116832		76	3.54965	1	1	0	0	1	-0.0241306		92	2.91548	2	1	1	0	0	-0.0111172
60	3.19374	5	1	1	1	1	-0.0102335		76	3.54965	1	1	0	0	1	-0.0116521		93	1.14018	2	0	0	1	0	-0.00692395
60	3.19374	5	1	1	1	1	-0.0168475		76	3.54965	1	1	0	0	1	-0.00350115		93	1.14018	2	0	0	1	0	-0.00666111
61	1.34164	3	1	0	0	1	-0.0169016		76	3.54965	1	1	0	0	1	-0.00319732		93	1.14018	2	0	0	1	0	-0.0043781
61	1.34164	3	1	0	0	1	-0.0116921		76	3.54965	1	1	0	0	1	-0.00444479		93	1.14018	2	0	0	1	0	-0.00275801
61	1.34164	3	1	0	0	1	-0.00974843		76	3.54965	1	1	0	0	1	-0.00856087		93	1.14018	2	0	0	1	0	-0.00436277
61	1.34164	3	1	0	0	1	-0.0100872		76	3.54965	1	1	0	0	1	-0.00624927		93	1.14018	2	0	0	1	0	-0.00561879
61	1.34164	3	1	0	0	1	-0.00919232		76	3.54965	1	1	0	0	1	-0.00981019		93	1.14018	2	0	0	1	0	-0.0050577
61	1.34164	3	1	0	0	1	-0.0173736		76	3.54965	1	1	0	0	1	-0.0131152		93	1.14018	2	0	0	1	0	-0.00678726
61	1.34164	3	1	0	0	1	-0.0083802		76	3.54965	1	1	0	0	1	-0.0188428		93	1.14018	2	0	0	1	0	-0.00421317
61	1.34164	3	1	0	0	1	-0.00886191		76	3.54965	1	1	0	0	1	-0.0117075		93	1.14018	2	0	0	1	0	-0.00546957
61	1.34164	3	1	0	0	1	-0.0174199		76	3.54965	1	1	0	0	1	-0.0171434		93	1.14018	2	0	0	1	0	-0.00807644
61	1.34164	3	1	0	0	1	-0.00860739		76	3.54965	1	1	0	0	1	-0.017979		93	1.14018	2	0	0	1	0	-0.00693892
61	1.34164	3	1	0	0	1	-0.017772		76	3.54965	1	1	0	0	1	-0.0245846		93	1.14018	2	0	0	1	0	-0.00523598
61	1.34164	3	1	0	0	1	-0.0158615		76	3.54965	1	1	0	0	1	-0.010717		93	1.14018	2	0	0	1	0	-0.00800918
61	1.34164	3	1	0	0	1	-0.0157976		76	3.54965	1	1	0	0	1	-0.0148239		93	1.14018	2	0	0	1	0	-0.00412705
61	1.34164	3	1	0	0	1	-0.00539354		76	3.54965	1	1	0	0	1	-0.0168093		93	1.14018	2	0	0	1	0	-0.00166474
61	1.34164	3	1	0	0	1	-0.00562312		77	4.219	3	1	1	0	0	-0.0126494		93	1.14018	2	0	0	1	0	-0.000967537
61	1.34164	3	1	0	0	1	-0.0124179		77	4.219	3	1	1	0	0	-0.0102168		93	1.14018	2	0	0	1	0	-0.00747028
61	1.34164	3	1	0	0	1	-0.00608102		77	4.219	3	1	1	0	0	-0.0102341		93	1.14018	2	0	0	1	0	-0.0101003
61	1.34164	3	1	0	0	1	-0.00680369		77	4.219	3	1	1	0	0	-0.00985109		93	1.14018	2	0	0	1	0	-0.00540115
61	1.34164	3	1	0	0	1	-0.0145498		77	4.219	3	1	1	0	0	-0.00503796		93	1.14018	2	0	0	1	0	-0.00395476
61	1.34164	3	1	0	0	1	-0.00695216		77	4.219	3	1	1	0	0	-0.00939685		93	1.14018	2	0	0	1	0	-0.00572354
61	1.34164	3	1	0	0	1	-0.00859088		77	4.219	3	1	1	0	0	-0.00722485		93	1.14018	2	0	0	1	0	-0.00489612
61	1.34164	3	1	0	0	1	-0.00795381		77	4.219	3	1	1	0	0	-0.00845131		93	1.14018	2	0	0	1	0	-0.00371976
61	1.34164	3	1	0	0	1	-0.00574885		77	4.219	3	1	1	0	0	-0.0076702		93	1.14018	2	0	0	1	0	-0.00629436
61	1.34164	3	1	0	0	1	-0.00551903		77	4.219	3	1	1	0	0	-0.00457048		93	1.14018	2	0	0	1	0	-0.00647122
61	1.34164	3	1	0	0	1	-0.00320012		77	4.219	3	1	1	0	0	-0.00846292		93	1.14018	2	0	0	1	0	-0.00375151
61	1.34164	3	1	0	0	1	-0.0123799		77	4.219	3	1	1	0	0	-0.00575675		93	1.14018	2	0	0	1	0	-0.0105264
61	1.34164	3	1	0	0	1	-0.00403126		77	4.219	3	1	1	0	0	-0.00978303		93	1.14018	2	0	0	1	0	-0.00630944
61	1.34164	3	1	0	0	1	-0.00499936		77	4.219	3	1	1	0	0	-0.00801912		93	1.14018	2	0	0	1	0	-0.00307936
61	1.34164	3	1	0	0	1	-0.00919786		77	4.219	3	1	1	0	0	-0.0115774		93	1.14018	2	0	0	1	0	-0.000329932
61	1.34164	3	1	0	0	1	-0.0170787		77	4.219	3	1	1	0	0	-0.00935858		93	1.14018	2	0	0	1	0	-0.00429797
61	1.34164	3	1	0	0	1	-0.0102318		77	4.219	3	1	1	0	0	-0.00763943		93	1.14018	2	0	0	1	0	-0.00575677
61	1.34164	3	1	0	0	1	-0.00522462		77	4.219	3	1	1	0	0	-0.00969275		93	1.14018	2	0	0	1	0	-0.00551142
61	1.34164	3	1	0	0	1	-0.00785196		77	4.219	3	1	1	0	0	-0.008336		93	1.14018	2	0	0	1	0	-0.00403223
61	1.34164	3	1	0	0	1	-0.017917		77	4.219	3	1	1	0	0	-0.0101911		93	1.14018	2	0	0	1	0	-0.00471209
61	1.34164	3	1	0	0	1	-0.0114023		77	4.219	3	1	1	0	0	-0.0103491		93	1.14018	2	0	0	1	0	-0.00405919
61	1.34164	3	1	0	0	1	-0.00842596		77	4.219	3	1	1	0	0	-0.013295		93	1.14018	2	0	0	1	0	-0.0028633
61	1.34164	3	1	0	0	1	-0.00749735		78	1.67332	3	1	0	0	1	-0.0154479		93	1.14018	2	0	0	1	0	-0.00327612
61	1.34164	3	1	0	0	1	-0.0070736		78	1.67332	3	1	0	0	1	-0.0207634		94	3.80789	2	1	0	0	1	-0.0123712
61	1.34164	3	1	0	0	1	-0.0136595		78	1.67332	3	1	0	0	1	-0.00515068		94	3.80789	2	1	0	0	1	-0.00726463
61	1.34164	3	1	0	0	1	-0.0150953		78	1.67332	3	1	0	0	1	-0.00889372		94	3.80789	2	1	0	0	1	-0.0164484
61	1.34164	3	1	0	0	1	-0.00687096		78	1.67332	3	1	0	0	1	-0.00397108		94	3.80789	2	1	0	0	1	-0.0139222
61	1.34164	3	1	0	0	1	-0.00882959		78	1.67332	3	1	0	0	1	-0.00353877		94	3.80789	2	1	0	0	1	-0.00959844
61	1.34164	3	1	0	0	1	-0.0189449		78	1.67332	3	1	0	0	1	-0.00509718		94	3.80789	2	1	0	0	1	-0.0136784
61	1.34164	3	1	0	0	1	-0.0123124		78	1.67332	3	1	0	0	1	-0.0035526		94	3.80789	2	1	0	0	1	-0.0225711
61	1.34164	3	1	0	0	1	-0.0122894		78	1.67332	3	1	0	0	1	-0.00227355		94	3.80789	2	1	0	0	1	-0.0143727
61	1.34164	3	1	0	0	1	-0.00716244		78	1.67332	3	1	0	0	1	-0.00284122		94	3.80789	2	1	0	0	1	-0.010855
61	1.34164	3	1	0	0	1	-0.0144335		78	1.67332	3	1	0	0	1	-0.015212		94	3.80789	2	1	0	0	1	-0.0121728
61	1.34164	3	1	0	0	1	-0.0173704		78	1.67332	3	1	0	0	1	-0.010791		94	3.80789	2	1	0	0	1	-0.0105568
61	1.34164	3	1	0	0	1	-0.00618218		78	1.67332	3	1	0	0	1	-0.00890177		94	3.80789	2	1	0	0	1	-0.0124342
62	4.15933	2	0	0	0	0	-0.0086694		78	1.67332	3	1	0	0	1	-0.00753941		94	3.80789	2	1	0	0	1	-0.01298
62	4.15933	2	0	0	0	0	-0.0058042		78	1.67332	3	1	0	0	1	-0.00739764		94	3.80789	2	1	0	0	1	-0.0117603
62	4.15933	2	0	0	0	0	-0.00926727		78	1.67332	3	1	0	0	1	-0.0101116		94	3.80789	2	1	0	0	1	-0.0114296
62	4.15933	2	0	0	0	0	-0.008975		78	1.67332	3	1	0	0	1	-0.00520043		95	4.39318	2	1	0	0	0	-0.0102686
62	4.15933	2	0	0	0	0	-0.00698245		78	1.67332	3	1	0	0	1	-0.0123011		95	4.39318	2	1	0	0	0	-0.0216153
62	4.15933	2	0	0	0	0	-0.00616203		78	1.67332	3	1	0	0	1	-0.00563566		95	4.39318	2	1	0	0	0	-0.0228191
62	4.15933	2	0	0	0	0	-0.0123384		78	1.67332	3	1	0	0	1	-0.0112332		95	4.39318	2	1	0	0	0	-0.0210515
62	4.15933	2	0	0	0	0	-0.00468543		79	3.43511	2	0	0	0	1	-0.0175203		95	4.39318	2	1	0	0	0	-0.00516715
62	4.15933	2	0	0	0	0	-0.0110412		79	3.43511	2	0	0	0	1	-0.018817		95	4.39318	2	1	0	0	0	-0.00471311
62	4.15933	2	0	0	0	0	-0.0110349		79	3.43511	2	0	0	0	1	-0.017178		95	4.39318	2	1	0	0	0	-0.00829915
62	4.15933	2	0	0	0	0	-0.0145907		79	3.43511	2	0	0	0	1	-0.0171795		95	4.39318	2	1	0	0	0	-0.0106341
62	4.15933	2	0	0	0	0	-0.0103039		79	3.43511	2	0	0	0	1	-0.0185435		95	4.39318	2	1	0	0	0	-0.00881853
62	4.15933	2	0	0	0	0	-0.0139653		79	3.43511	2	0	0	0	1	-0.0160848		95	4.39318	2	1	0	0	0	-0.00571442
62	4.15933	2	0	0	0	0	-0.0382135		79	3.43511	2	0	0	0	1	-0.0196844		95	4.39318	2	1	0	0	0	-0.0072504
62	4.15933	2	0	0	0	0	-0.0109129		79	3.43511	2	0	0	0	1	-0.0193218		95	4.39318	2	1	0	0	0	-0.00907917
62	4.15933	2	0	0	0	0	-0.0164195		79	3.43511	2	0	0	0	1	-0.0201608		95	4.39318	2	1	0	0	0	-0.0104661
62	4.15933	2	0	0	0	0	-0.018892		79	3.43511	2	0	0	0	1	-0.0181355		95	4.39318	2	1	0	0	0	-0.0155908
62	4.15933	2	0	0	0	0	-0.0122585		79	3.43511	2	0	0	0	1	-0.0206492		95	4.39318	2	1	0	0	0	-0.0120472
62	4.15933	2	0	0	0	0	-0.0219842		79	3.43511	2	0	0	0	1	-0.0183433		95	4.39318	2	1	0	0	0	-0.00480846
62	4.15933	2	0	0	0	0	-0.00545868		79	3.43511	2	0	0	0	1	-0.0192539		95	4.39318	2	1	0	0	0	-0.0023871
62	4.15933	2	0	0	0	0	-0.00906719		79	3.43511	2	0	0	0	1	-0.0184554		95	4.39318	2	1	0	0	0	-0.00335788
62	4.15933	2	0	0	0	0	-0.0171737		79	3.43511	2	0	0	0	1	-0.0210123		95	4.39318	2	1	0	0	0	-0.0283166
62	4.15933	2	0	0	0	0	-0.0272831		79	3.43511	2	0	0	0	1	-0.0199309		95	4.39318	2	1	0	0	0	-0.015271
62	4.15933	2	0	0	0	0	-0.0111496		79	3.43511	2	0	0	0	1	-0.0200694		95	4.39318	2	1	0	0	0	-0.0160011
62	4.15933	2	0	0	0	0	-0.00923878		79	3.43511	2	0	0	0	1	-0.0212397		95	4.39318	2	1	0	0	0	-0.00493012
62	4.15933	2	0	0	0	0	-0.00695524		79	3.43511	2	0	0	0	1	-0.0198644		95	4.39318	2	1	0	0	0	-0.00360473
62	4.15933	2	0	0	0	0	-0.0115793		79	3.43511	2	0	0	0	1	-0.0180377		95	4.39318	2	1	0	0	0	-0.0040358
62	4.15933	2	0	0	0	0	-0.0117366		79	3.43511	2	0	0	0	1	-0.0154421		95	4.39318	2	1	0	0	0	-0.038305
62	4.15933	2	0	0	0	0	-0.00546461		79	3.43511	2	0	0	0	1	-0.0216879		95	4.39318	2	1	0	0	0	-0.0136211
62	4.15933	2	0	0	0	0	-0.00462837		79	3.43511	2	0	0	0	1	-0.0169293		95	4.39318	2	1	0	0	0	-0.0145089
62	4.15933	2	0	0	0	0	-0.022599		79	3.43511	2	0	0	0	1	-0.0228698		95	4.39318	2	1	0	0	0	-0.0134446
62	4.15933	2	0	0	0	0	-0.026041		79	3.43511	2	0	0	0	1	-0.0202443		95	4.39318	2	1	0	0	0	-0.0148635
63	2.93258	1	0	0	1	1	-0.0141815		79	3.43511	2	0	0	0	1	-0.0198282		95	4.39318	2	1	0	0	0	-0.0135351
63	2.93258	1	0	0	1	1	-0.0220578		79	3.43511	2	0	0	0	1	-0.0188281		95	4.39318	2	1	0	0	0	-0.00873918
63	2.93258	1	0	0	1	1	-0.0224369		79	3.43511	2	0	0	0	1	-0.0203601		95	4.39318	2	1	0	0	0	-0.0117269
63	2.93258	1	0	0	1	1	-0.0225657		80	1.3784	3	1	0	1	0	-0.00657235		95	4.39318	2	1	0	0	0	-0.0125908
63	2.93258	1	0	0	1	1	-0.012847		81	4.20714	3	0	1	1	0	-0.0108809		95	4.39318	2	1	0	0	0	-0.0105882
63	2.93258	1	0	0	1	1	-0.0401343		81	4.20714	3	0	1	1	0	-0.0117472		95	4.39318	2	1	0	0	0	-0.0189875
63	2.93258	1	0	0	1	1	-0.0125645		81	4.20714	3	0	1	1	0	-0.00698935		95	4.39318	2	1	0	0	0	-0.0103917
63	2.93258	1	0	0	1	1	-0.0295816		81	4.20714	3	0	1	1	0	-0.00509731		95	4.39318	2	1	0	0	0	-0.0294889
63	2.93258	1	0	0	1	1	-0.0126951		81	4.20714	3	0	1	1	0	-0.000961671		95	4.39318	2	1	0	0	0	-0.0104019
63	2.93258	1	0	0	1	1	-0.00975825		81	4.20714	3	0	1	1	0	-0.00321074		95	4.39318	2	1	0	0	0	-0.00657642
63	2.93258	1	0	0	1	1	-0.0358534		81	4.20714	3	0	1	1	0	-0.00417648		95	4.39318	2	1	0	0	0	-0.00638817
64	4.1833	2	1	1	0	1	-0.0176528		81	4.20714	3	0	1	1	0	-0.00186515		95	4.39318	2	1	0	0	0	-0.00455167
64	4.1833	2	1	1	0	1	-0.0214618		81	4.20714	3	0	1	1	0	-0.00198609		96	2.07364	1	1	0	0	1	-0.0248507
64	4.1833	2	1	1	0	1	-0.021726		81	4.20714	3	0	1	1	0	-0.00255295		96	2.07364	1	1	0	0	1	-0.0185062
64	4.1833	2	1	1	0	1	-0.0094195		81	4.20714	3	0	1	1	0	-0.00196604		96	2.07364	1	1	0	0	1	-0.0297234
64	4.1833	2	1	1	0	1	-0.0167496		81	4.20714	3	0	1	1	0	-0.00193344		96	2.07364	1	1	0	0	1	-0.0154734
64	4.1833	2	1	1	0	1	-0.0163531		81	4.20714	3	0	1	1	0	-0.00372874		96	2.07364	1	1	0	0	1	-0.0111799
64	4.1833	2	1	1	0	1	-0.00866946		81	4.20714	3	0	1	1	0	-0.00346098		96	2.07364	1	1	0	0	1	-0.0154677
64	4.1833	2	1	1	0	1	-0.00902589		81	4.20714	3	0	1	1	0	-0.00490955		96	2.07364	1	1	0	0	1	-0.0170364
64	4.1833	2	1	1	0	1	-0.0458899		81	4.20714	3	0	1	1	0	-0.0171349		96	2.07364	1	1	0	0	1	-0.0274446
64	4.1833	2	1	1	0	1	-0.0294535		81	4.20714	3	0	1	1	0	-0.00322329		96	2.07364	1	1	0	0	1	-0.0242348
64	4.1833	2	1	1	0	1	-0.00335786		81	4.20714	3	0	1	1	0	-0.00429813		96	2.07364	1	1	0	0	1	-0.0196666
64	4.1833	2	1	1	0	1	-0.0149819		81	4.20714	3	0	1	1	0	-0.006188		96	2.07364	1	1	0	0	1	-0.0273161
64	4.1833	2	1	1	0	1	-0.0100322		81	4.20714	3	0	1	1	0	-0.00788367		96	2.07364	1	1	0	0	1	-0.0269311
64	4.1833	2	1	1	0	1	-0.0111672		81	4.20714	3	0	1	1	0	-0.0113912		96	2.07364	1	1	0	0	1	-0.0278579
64	4.1833	2	1	1	0	1	-0.0149787		81	4.20714	3	0	1	1	0	-0.00397062		96	2.07364	1	1	0	0	1	-0.0298631
64	4.1833	2	1	1	0	1	-0.0128021		81	4.20714	3	0	1	1	0	-0.00609153		96	2.07364	1	1	0	0	1	-0.00842394
64	4.1833	2	1	1	0	1	-0.0118516		81	4.20714	3	0	1	1	0	-0.0152195		97	4.06202	1	1	1	1	1	-0.0110907
64	4.1833	2	1	1	0	1	-0.0183086		81	4.20714	3	0	1	1	0	-0.00434946		97	4.06202	1	1	1	1	1	-0.00876806
64	4.1833	2	1	1	0	1	-0.0214127		81	4.20714	3	0	1	1	0	-0.001732		97	4.06202	1	1	1	1	1	-0.0181411
64	4.1833	2	1	1	0	1	-0.0353537		81	4.20714	3	0	1	1	0	-0.0103978		97	4.06202	1	1	1	1	1	-0.0109823
64	4.1833	2	1	1	0	1	-0.0285142		82	1	3	1	1	0	0	-0.00891079		97	4.06202	1	1	1	1	1	-0.00390012
64	4.1833	2	1	1	0	1	0.00077701		82	1	3	1	1	0	0	-0.00552016		97	4.06202	1	1	1	1	1	0.000663033
64	4.1833	2	1	1	0	1	-0.00440869		82	1	3	1	1	0	0	-0.00602027		97	4.06202	1	1	1	1	1	-0.0244891
64	4.1833	2	1	1	0	1	-0.00432199		82	1	3	1	1	0	0	-0.00365343		97	4.06202	1	1	1	1	1	-0.0168073
64	4.1833	2	1	1	0	1	-0.0095765		82	1	3	1	1	0	0	-0.00453269		97	4.06202	1	1	1	1	1	-0.00102601
64	4.1833	2	1	1	0	1	-0.0159977		82	1	3	1	1	0	0	-0.00323439		97	4.06202	1	1	1	1	1	-0.00453997
64	4.1833	2	1	1	0	1	-0.00832358		82	1	3	1	1	0	0	-0.00280248		97	4.06202	1	1	1	1	1	-0.00225202
64	4.1833	2	1	1	0	1	-0.0106037		82	1	3	1	1	0	0	-0.00315587		97	4.06202	1	1	1	1	1	-0.00294505
64	4.1833	2	1	1	0	1	-0.00716296		82	1	3	1	1	0	0	-0.00294285		97	4.06202	1	1	1	1	1	-0.00329528
65	1.34164	3	0	1	0	0	-0.00802893		82	1	3	1	1	0	0	-0.00469231		97	4.06202	1	1	1	1	1	-0.00364655
65	1.34164	3	0	1	0	0	-0.00886615		82	1	3	1	1	0	0	-0.00406603		97	4.06202	1	1	1	1	1	-5.00151e-05
65	1.34164	3	0	1	0	0	-0.0125462		82	1	3	1	1	0	0	-0.00812316		97	4.06202	1	1	1	1	1	-0.00699944
65	1.34164	3	0	1	0	0	-0.00824585		82	1	3	1	1	0	0	-0.00730131		97	4.06202	1	1	1	1	1	-0.00696045
65	1.34164	3	0	1	0	0	-0.00419161		82	1	3	1	1	0	0	-0.00603639		97	4.06202	1	1	1	1	1	-0.00511722
65	1.34164	3	0	1	0	0	-0.000163964		82	1	3	1	1	0	0	-0.0217688		97	4.06202	1	1	1	1	1	-0.00300437
65	1.34164	3	0	1	0	0	-0.00517666		82	1	3	1	1	0	0	-0.00667214		97	4.06202	1	1	1	1	1	-0.00494146
65	1.34164	3	0	1	0	0	-0.00593489		82	1	3	1	1	0	0	-0.00778925		97	4.06202	1	1	1	1	1	-0.00808115
65	1.34164	3	0	1	0	0	-0.00213732		82	1	3	1	1	0	0	-0.0115342		97	4.06202	1	1	1	1	1	-0.0133204
65	1.34164	3	0	1	0	0	-0.00161571		82	1	3	1	1	0	0	-0.0105758		97	4.06202	1	1	1	1	1	-0.0029769
65	1.34164	3	0	1	0	0	-0.00259957		82	1	3	1	1	0	0	-0.0167652		97	4.06202	1	1	1	1	1	0.00180783
65	1.34164	3	0	1	0	0	-0.00412777		82	1	3	1	1	0	0	-0.00678905		97	4.06202	1	1	1	1	1	-0.00799951
65	1.34164	3	0	1	0	0	-0.00534218		82	1	3	1	1	0	0	-0.00558556		97	4.06202	1	1	1	1	1	-0.007372
65	1.34164	3	0	1	0	0	-0.00360926		82	1	3	1	1	0	0	-0.00837086		97	4.06202	1	1	1	1	1	-0.00717741
65	1.34164	3	0	1	0	0	-0.00960182		82	1	3	1	1	0	0	-0.00414782		97	4.06202	1	1	1	1	1	-0.00292025
65	1.34164	3	0	1	0	0	-0.00878945		82	1	3	1	1	0	0	-0.00360359		97	4.06202	1	1	1	1	1	-0.00610992
65	1.34164	3	0	1	0	0	-0.0134962		82	1	3	1	1	0	0	-0.00400131		97	4.06202	1	1	1	1	1	-0.00922915
65	1.34164	3	0	1	0	0	-0.0102284		82	1	3	1	1	0	0	-0.0212403		97	4.06202	1	1	1	1	1	-0.00453996
65	1.34164	3	0	1	0	0	-0.000966961		82	1	3	1	1	0	0	-0.00839491		97	4.06202	1	1	1	1	1	-0.0081516
65	1.34164	3	0	1	0	0	-0.00549103		82	1	3	1	1	0	0	-0.0142243		97	4.06202	1	1	1	1	1	-0.000937782
65	1.34164	3	0	1	0	0	-0.00596648		82	1	3	1	1	0	0	-0.00596765		98	2.23607	3	0	1	1	1	-0.00563677
65	1.34164	3	0	1	0	0	-0.00743068		82	1	3	1	1	0	0	-0.00182854		98	2.23607	3	0	1	1	1	-0.00174692
65	1.34164	3	0	1	0	0	-0.0072896		83	3.44964	3	1	0	0	0	-0.0118664		98	2.23607	3	0	1	1	1	-0.00167058
65	1.34164	3	0	1	0	0	-0.00487174		83	3.44964	3	1	0	0	0	-0.00836723		98	2.23607	3	0	1	1	1	-0.00166972
65	1.34164	3	0	1	0	0	-0.00724251		83	3.44964	3	1	0	0	0	-0.00899603		98	2.23607	3	0	1	1	1	-0.00437597
65	1.34164	3	0	1	0	0	-0.00156326		83	3.44964	3	1	0	0	0	-0.00845839		98	2.23607	3	0	1	1	1	-0.00508845
65	1.34164	3	0	1	0	0	-0.00738351		83	3.44964	3	1	0	0	0	-0.00819764		98	2.23607	3	0	1	1	1	-0.0380201
65	1.34164	3	0	1	0	0	-0.00683643		83	3.44964	3	1	0	0	0	-0.0103008		98	2.23607	3	0	1	1	1	-0.0154
65	1.34164	3	0	1	0	0	-0.00617318		83	3.44964	3	1	0	0	0	-0.0107038		98	2.23607	3	0	1	1	1	-0.0143972
65	1.34164	3	0	1	0	0	-0.00458555		83	3.44964	3	1	0	0	0	-0.016451		98	2.23607	3	0	1	1	1	-0.0107106
65	1.34164	3	0	1	0	0	-0.00124255		83	3.44964	3	1	0	0	0	-0.013333		98	2.23607	3	0	1	1	1	-0.0122067
65	1.34164	3	0	1	0	0	-0.00920864		83	3.44964	3	1	0	0	0	-0.0164365		98	2.23607	3	0	1	1	1	-0.0070787
65	1.34164	3	0	1	0	0	-0.0031671		83	3.44964	3	1	0	0	0	-0.010467		98	2.23607	3	0	1	1	1	-0.00610395
65	1.34164	3	0	1	0	0	-0.0050881		83	3.44964	3	1	0	0	0	-0.00942794		98	2.23607	3	0	1	1	1	-0.00842611
65	1.34164	3	0	1	0	0	-0.0149039		83	3.44964	3	1	0	0	0	-0.020731		98	2.23607	3	0	1	1	1	-0.00635491
65	1.34164	3	0	1	0	0	-0.00383628		83	3.44964	3	1	0	0	0	-0.015981		99	3.88587	2	0	0	1	1	-0.0130879
65	1.34164	3	0	1	0	0	-0.00218752		83	3.44964	3	1	0	0	0	-0.0118577		99	3.88587	2	0	0	1	1	-0.0413757
65	1.34164	3	0	1	0	0	-0.0170483		83	3.44964	3	1	0	0	0	-0.017542		99	3.88587	2	0	0	1	1	-0.0300685
65	1.34164	3	0	1	0	0	-0.00582169		83	3.44964	3	1	0	0	0	-0.0193985		99	3.88587	2	0	0	1	1	-0.00763263
65	1.34164	3	0	1	0	0	-0.00479743		83	3.44964	3	1	0	0	0	-0.0243021		99	3.88587	2	0	0	1	1	-0.00717876
65	1.34164	3	0	1	0	0	-0.00269315		83	3.44964	3	1	0	0	0	-0.0284794		99	3.88587	2	0	0	1	1	-0.0115879
65	1.34164	3	0	1	0	0	-0.00106914		83	3.44964	3	1	0	0	0	-0.0236096		99	3.88587	2	0	0	1	1	-0.0120417
65	1.34164	3	0	1	0	0	-0.00356403		83	3.44964	3	1	0	0	0	-0.0345564		99	3.88587	2	0	0	1	1	-0.0163643
66	3.80789	2	1	1	0	0	-0.0044942		83	3.44964	3	1	0	0	0	-0.0228313		99	3.88587	2	0	0	1	1	-0.0222525
66	3.80789	2	1	1	0	0	-0.0117331		83	3.44964	3	1	0	0	0	-0.0245573		99	3.88587	2	0	0	1	1	-0.00692494
66	3.80789	2	1	1	0	0	-0.00243992		83	3.44964	3	1	0	0	0	-0.0210333		99	3.88587	2	0	0	1	1	-0.00515685
66	3.80789	2	1	1	0	0	-0.00675698		83	3.44964	3	1	0	0	0	-0.0223201		99	3.88587	2	0	0	1	1	-0.00947886
66	3.80789	2	1	1	0	0	-0.0146663		83	3.44964	3	1	0	0	0	-0.0169543		99	3.88587	2	0	0	1	1	-0.00779198
66	3.80789	2	1	1	0	0	-0.00460528		83	3.44964	3	1	0	0	0	-0.0109647		99	3.88587	2	0	0	1	1	-0.0118157
66	3.80789	2	1	1	0	0	-0.00331156		83	3.44964	3	1	0	0	0	-0.0106935		99	3.88587	2	0	0	1	1	-0.0151449
66	3.80789	2	1	1	0	0	-0.00279114		83	3.44964	3	1	0	0	0	-0.0114171		99	3.88587	2	0	0	1	1	-0.00508746
66	3.80789	2	1	1	0	0	-0.00220757		84	3.94968	2	0	1	1	0	-0.00391375		99	3.88587	2	0	0	1	1	-0.00904446
66	3.80789	2	1	1	0	0	-0.00233519		84	3.94968	2	0	1	1	0	-0.00421137		99	3.88587	2	0	0	1	1	-0.00351012
66	3.80789	2	1	1	0	0	-0.00285891		84	3.94968	2	0	1	1	0	-0.0118583		99	3.88587	2	0	0	1	1	-0.00192037
66	3.80789	2	1	1	0	0	-0.00448341		84	3.94968	2	0	1	1	0	-0.0080049		99	3.88587	2	0	0	1	1	-0.0165177
66	3.80789	2	1	1	0	0	-0.00269978		84	3.94968	2	0	1	1	0	-0.00282345		99	3.88587	2	0	0	1	1	-0.00307312
66	3.80789	2	1	1	0	0	-0.00834596		84	3.94968	2	0	1	1	0	-0.00471171		99	3.88587	2	0	0	1	1	-0.00296375
66	3.80789	2	1	1	0	0	-0.00267684		84	3.94968	2	0	1	1	0	-0.00254565		99	3.88587	2	0	0	1	1	-0.0253946
66	3.80789	2	1	1	0	0	-0.00349246		84	3.94968	2	0	1	1	0	-0.00644022		99	3.88587	2	0	0	1	1	-0.00443362
66	3.80789	2	1	1	0	0	-0.00636675		84	3.94968	2	0	1	1	0	-0.00846079		99	3.88587	2	0	0	1	1	-0.00604051
66	3.80789	2	1	1	0	0	-0.0030398		84	3.94968	2	0	1	1	0	-0.00816937		99	3.88587	2	0	0	1	1	-0.0244031
66	3.80789	2	1	1	0	0	-0.00486548		84	3.94968	2	0	1	1	0	-0.00702563		99	3.88587	2	0	0	1	1	-0.00742308
66	3.80789	2	1	1	0	0	-0.00389593		84	3.94968	2	0	1	1	0	-0.0136042		99	3.88587	2	0	0	1	1	-0.00715196
66	3.80789	2	1	1	0	0	-0.00370197		84	3.94968	2	0	1	1	0	-0.0075582		99	3.88587	2	0	0	1	1	-0.0167595
67	2.89828	2	1	0	0	0	-0.0266184		84	3.94968	2	0	1	1	0	-0.00761465		99	3.88587	2	0	0	1	1	-0.00483073
67	2.89828	2	1	0	0	0	-0.0255422		84	3.94968	2	0	1	1	0	-0.00756518		99	3.88587	2	0	0	1	1	-0.00558731
67	2.89828	2	1	0	0	0	-0.0153386		84	3.94968	2	0	1	1	0	-0.0111551		99	3.88587	2	0	0	1	1	-0.00638871
67	2.89828	2	1	0	0	0	-0.0131479		85	2.60768	3	1	1	0	0	-0.0146752		99	3.88587	2	0	0	1	1	-0.0107097
67	2.89828	2	1	0	0	0	-0.0151655		85	2.60768	3	1	1	0	0	-0.00914286		99	3.88587	2	0	0	1	1	-0.00934432
67	2.89828	2	1	0	0	0	-0.00884412		85	2.60768	3	1	1	0	0	-0.00728363		99	3.88587	2	0	0	1	1	-0.0070542
67	2.89828	2	1	0	0	0	-0.0196166		85	2.60768	3	1	1	0	0	-0.00486353		99	3.88587	2	0	0	1	1	-0.00429557
67	2.89828	2	1	0	0	0	-0.0159751		85	2.60768	3	1	1	0	0	-0.00636415		99	3.88587	2	0	0	1	1	-0.00407718
67	2.89828	2	1	0	0	0	-0.0239982		85	2.60768	3	1	1	0	0	-0.00394745		99	3.88587	2	0	0	1	1	-0.00699569
67	2.89828	2	1	0	0	0	-0.0152005		85	2.60768	3	1	1	0	0	-0.00549868		99	3.88587	2	0	0	1	1	-0.0077398
67	2.89828	2	1	0	0	0	-0.00530589		85	2.60768	3	1	1	0	0	-0.0112369		99	3.88587	2	0	0	1	1	-0.0161781
67	2.89828	2	1	0	0	0	-0.0218187		85	2.60768	3	1	1	0	0	-0.00415164		99	3.88587	2	0	0	1	1	-0.0113085
67	2.89828	2	1	0	0	0	-0.0185258		85	2.60768	3	1	1	0	0	-0.0109174		99	3.88587	2	0	0	1	1	-0.00718611
67	2.89828	2	1	0	0	0	-0.0125825		85	2.60768	3	1	1	0	0	-0.0134923		99	3.88587	2	0	0	1	1	-0.00733965
67	2.89828	2	1	0	0	0	-0.0129251		85	2.60768	3	1	1	0	0	-0.00383253		100	2.89828	2	1	1	1	0	-0.0242142
67	2.89828	2	1	0	0	0	-0.0115217		85	2.60768	3	1	1	0	0	-0.00804326		100	2.89828	2	1	1	1	0	-0.0165461
67	2.89828	2	1	0	0	0	-0.0191284		85	2.60768	3	1	1	0	0	-0.00545488		100	2.89828	2	1	1	1	0	-0.0176113
67	2.89828	2	1	0	0	0	-0.0112094		85	2.60768	3	1	1	0	0	-0.00533745		100	2.89828	2	1	1	1	0	-0.0110609
67	2.89828	2	1	0	0	0	-0.0147397		85	2.60768	3	1	1	0	0	-0.00468623		100	2.89828	2	1	1	1	0	-0.0075857
67	2.89828	2	1	0	0	0	-0.00669968		85	2.60768	3	1	1	0	0	-0.00273395		100	2.89828	2	1	1	1	0	-0.0227364
67	2.89828	2	1	0	0	0	-0.00658115		85	2.60768	3	1	1	0	0	-0.00316414		100	2.89828	2	1	1	1	0	-0.0213263
67	2.89828	2	1	0	0	0	-0.00369061		85	2.60768	3	1	1	0	0	-0.00790594		100	2.89828	2	1	1	1	0	-0.0303651
67	2.89828	2	1	0	0	0	-0.00637984		85	2.60768	3	1	1	0	0	-0.00627836		100	2.89828	2	1	1	1	0	-0.0299062
67	2.89828	2	1	0	0	0	-0.0150715		85	2.60768	3	1	1	0	0	-0.0107946		100	2.89828	2	1	1	1	0	-0.0120403
67	2.89828	2	1	0	0	0	-0.0086323		85	2.60768	3	1	1	0	0	-0.0112808		100	2.89828	2	1	1	1	0	-0.00361447
67	2.89828	2	1	0	0	0	-0.00390097		85	2.60768	3	1	1	0	0	-0.0135259		100	2.89828	2	1	1	1	0	-0.0111522
68	3.4641	2	1	1	1	1	-0.0120187		85	2.60768	3	1	1	0	0	-0.012432		100	2.89828	2	1	1	1	0	-0.0194396
68	3.4641	2	1	1	1	1	-0.01826		85	2.60768	3	1	1	0	0	-0.0107815		100	2.89828	2	1	1	1	0	-0.00487593
68	3.4641	2	1	1	1	1	-0.00919387		85	2.60768	3	1	1	0	0	-0.00814967		100	2.89828	2	1	1	1	0	-0.0161554
68	3.4641	2	1	1	1	1	-0.0134835		85	2.60768	3	1	1	0	0	-0.00888386		100	2.89828	2	1	1	1	0	-0.0112753
68	3.4641	2	1	1	1	1	-0.00969362		85	2.60768	3	1	1	0	0	-0.0204661		100	2.89828	2	1	1	1	0	-0.0251706
68	3.4641	2	1	1	1	1	-0.00993411		85	2.60768	3	1	1	0	0	-0.0101427		100	2.89828	2	1	1	1	0	-0.00299868
68	3.4641	2	1	1	1	1	-0.013183		85	2.60768	3	1	1	0	0	-0.0185685		100	2.89828	2	1	1	1	0	-0.00457989
68	3.4641	2	1	1	1	1	-0.00951724		85	2.60768	3	1	1	0	0	-0.0119698		100	2.89828	2	1	1	1	0	-0.023463
68	3.4641	2	1	1	1	1	-0.0165049		86	3.98748	2	0	1	1	0	-0.0169988		100	2.89828	2	1	1	1	0	-0.00358875
68	3.4641	2	1	1	1	1	-0.00925365		86	3.98748	2	0	1	1	0	-0.0154737		100	2.89828	2	1	1	1	0	-0.00255103
68	3.4641	2	1	1	1	1	-0.00931163		86	3.98748	2	0	1	1	0	-0.0150132		100	2.89828	2	1	1	1	0	-0.00315567
68	3.4641	2	1	1	1	1	-0.0115099		86	3.98748	2	0	1	1	0	-0.0139944		100	2.89828	2	1	1	1	0	-0.00271625
68	3.4641	2	1	1	1	1	-0.00504514		86	3.98748	2	0	1	1	0	-0.0132454		100	2.89828	2	1	1	1	0	-0.0041242
68	3.4641	2	1	1	1	1	-0.0100461		86	3.98748	2	0	1	1	0	-0.0128291		101	3.84708	2	1	0	0	1	-0.0191631
68	3.4641	2	1	1	1	1	-0.0102569		86	3.98748	2	0	1	1	0	-0.0118292		101	3.84708	2	1	0	0	1	-0.0610061
68	3.4641	2	1	1	1	1	-0.0176148		86	3.98748	2	0	1	1	0	-0.0138969		101	3.84708	2	1	0	0	1	-0.0130326
68	3.4641	2	1	1	1	1	-0.0168674		86	3.98748	2	0	1	1	0	-0.0132062		101	3.84708	2	1	0	0	1	-0.0222844
68	3.4641	2	1	1	1	1	-0.0092308		86	3.98748	2	0	1	1	0	-0.0154569		101	3.84708	2	1	0	0	1	-0.0144259
68	3.4641	2	1	1	1	1	-0.0092981		86	3.98748	2	0	1	1	0	-0.0170791		101	3.84708	2	1	0	0	1	-0.00852714
68	3.4641	2	1	1	1	1	-0.0121841		86	3.98748	2	0	1	1	0	-0.0133995		101	3.84708	2	1	0	0	1	-0.0136466
68	3.4641	2	1	1	1	1	-0.0148368		86	3.98748	2	0	1	1	0	-0.0143289		101	3.84708	2	1	0	0	1	-0.0104313
68	3.4641	2	1	1	1	1	-0.0139756		86	3.98748	2	0	1	1	0	-0.0125516		101	3.84708	2	1	0	0	1	-0.00871788
68	3.4641	2	1	1	1	1	-0.0091955		86	3.98748	2	0	1	1	0	-0.0138651		101	3.84708	2	1	0	0	1	-0.00888902
68	3.4641	2	1	1	1	1	-0.0105752		86	3.98748	2	0	1	1	0	-0.0122524		101	3.84708	2	1	0	0	1	-0.0152151
68	3.4641	2	1	1	1	1	-0.00787458		86	3.98748	2	0	1	1	0	-0.0142384		101	3.84708	2	1	0	0	1	-0.00968637
68	3.4641	2	1	1	1	1	-0.00892589		86	3.98748	2	0	1	1	0	-0.012049		101	3.84708	2	1	0	0	1	-0.0168547
68	3.4641	2	1	1	1	1	-0.0109384		86	3.98748	2	0	1	1	0	-0.0147004		101	3.84708	2	1	0	0	1	-0.0206739
68	3.4641	2	1	1	1	1	-0.0156449		86	3.98748	2	0	1	1	0	-0.0139736		102	2.42899	1	1	0	0	1	-0.00871503
69	3.44964	1	1	1	0	1	-0.0536664		86	3.98748	2	0	1	1	0	-0.0103363		102	2.42899	1	1	0	0	1	-0.00593826
69	3.44964	1	1	1	0	1	-0.0545133		86	3.98748	2	0	1	1	0	-0.00795072		102	2.42899	1	1	0	0	1	-0.00892327
69	3.44964	1	1	1	0	1	-0.0372637		86	3.98748	2	0	1	1	0	-0.00821866		102	2.42899	1	1	0	0	1	-0.00902643
69	3.44964	1	1	1	0	1	-0.0329326		86	3.98748	2	0	1	1	0	-0.00739678		102	2.42899	1	1	0	0	1	-0.0117878
69	3.44964	1	1	1	0	1	-0.0541347		86	3.98748	2	0	1	1	0	-0.00835351		102	2.42899	1	1	0	0	1	-0.0244646
69	3.44964	1	1	1	0	1	-0.0446452		86	3.98748	2	0	1	1	0	-0.00811878		102	2.42899	1	1	0	0	1	-0.00466541
69	3.44964	1	1	1	0	1	-0.0575619		86	3.98748	2	0	1	1	0	-0.00784132		102	2.42899	1	1	0	0	1	-0.0145394
69	3.44964	1	1	1	0	1	-0.0802141		86	3.98748	2	0	1	1	0	-0.00822874		102	2.42899	1	1	0	0	1	-0.00946729
69	3.44964	1	1	1	0	1	-0.0437122		86	3.98748	2	0	1	1	0	-0.00760849		103	1.41421	2	1	0	0	1	-0.0158706
69	3.44964	1	1	1	0	1	-0.0399332		86	3.98748	2	0	1	1	0	-0.00887121		103	1.41421	2	1	0	0	1	-0.00959734
69	3.44964	1	1	1	0	1	-0.0157614		86	3.98748	2	0	1	1	0	-0.00898844		103	1.41421	2	1	0	0	1	-0.0141189
69	3.44964	1	1	1	0	1	-0.0135272		86	3.98748	2	0	1	1	0	-0.00861011		103	1.41421	2	1	0	0	1	-0.0159496
69	3.44964	1	1	1	0	1	-0.045921		86	3.98748	2	0	1	1	0	-0.00853615		103	1.41421	2	1	0	0	1	-0.0144062
69	3.44964	1	1	1	0	1	-0.0218517		86	3.98748	2	0	1	1	0	-0.0097303		103	1.41421	2	1	0	0	1	-0.013925
69	3.44964	1	1	1	0	1	-0.0270283		86	3.98748	2	0	1	1	0	-0.00893095		103	1.41421	2	1	0	0	1	-0.0114991
69	3.44964	1	1	1	0	1	-0.0382177		86	3.98748	2	0	1	1	0	-0.0116516		103	1.41421	2	1	0	0	1	-0.0145077
69	3.44964	1	1	1	0	1	-0.0198844		86	3.98748	2	0	1	1	0	-0.0113351		103	1.41421	2	1	0	0	1	-0.0275065
69	3.44964	1	1	1	0	1	-0.0399347		86	3.98748	2	0	1	1	0	-0.00727849		103	1.41421	2	1	0	0	1	-0.0161776
69	3.44964	1	1	1	0	1	-0.0349136		86	3.98748	2	0	1	1	0	-0.008573		103	1.41421	2	1	0	0	1	-0.0174911
69	3.44964	1	1	1	0	1	-0.0456297		86	3.98748	2	0	1	1	0	-0.0100934		103	1.41421	2	1	0	0	1	-0.00659107
69	3.44964	1	1	1	0	1	-0.059012		86	3.98748	2	0	1	1	0	-0.00868102		103	1.41421	2	1	0	0	1	-0.0102761
69	3.44964	1	1	1	0	1	-0.0474299		86	3.98748	2	0	1	1	0	-0.00931008		103	1.41421	2	1	0	0	1	-0.0106911
69	3.44964	1	1	1	0	1	-0.0388931		86	3.98748	2	0	1	1	0	-0.00706595		103	1.41421	2	1	0	0	1	-0.00619611
69	3.44964	1	1	1	0	1	-0.0252366		87	3.25576	1	0	0	0	0	-0.00747832		103	1.41421	2	1	0	0	1	-0.00792157
69	3.44964	1	1	1	0	1	-0.0494128		87	3.25576	1	0	0	0	0	-0.00465892		103	1.41421	2	1	0	0	1	-0.00939833
69	3.44964	1	1	1	0	1	-0.0617787		87	3.25576	1	0	0	0	0	-0.00607028		103	1.41421	2	1	0	0	1	-0.010513
69	3.44964	1	1	1	0	1	-0.0520571		87	3.25576	1	0	0	0	0	-0.0072291		103	1.41421	2	1	0	0	1	-0.0095792
69	3.44964	1	1	1	0	1	-0.0306677		87	3.25576	1	0	0	0	0	-0.00499774		103	1.41421	2	1	0	0	1	-0.00907136
69	3.44964	1	1	1	0	1	-0.0436337		87	3.25576	1	0	0	0	0	-0.00611994		103	1.41421	2	1	0	0	1	-0.0151735
69	3.44964	1	1	1	0	1	-0.0307808		87	3.25576	1	0	0	0	0	-0.00434563		103	1.41421	2	1	0	0	1	-0.00979665
69	3.44964	1	1	1	0	1	-0.0384367		87	3.25576	1	0	0	0	0	-0.00696006		103	1.41421	2	1	0	0	1	-0.00792871
69	3.44964	1	1	1	0	1	-0.023612		87	3.25576	1	0	0	0	0	-0.00605841		103	1.41421	2	1	0	0	1	-0.0127588
70	3.42053	2	1	1	0	1	-0.0254146		87	3.25576	1	0	0	0	0	-0.00932982		103	1.41421	2	1	0	0	1	-0.00541059
70	3.42053	2	1	1	0	1	-0.0112126		87	3.25576	1	0	0	0	0	-0.0118203		104	3.64692	2	1	1	0	0	-0.012014
70	3.42053	2	1	1	0	1	-0.0345718		87	3.25576	1	0	0	0	0	-0.0109782		104	3.64692	2	1	1	0	0	-0.019867
70	3.42053	2	1	1	0	1	-0.0138067		87	3.25576	1	0	0	0	0	-0.0127533		104	3.64692	2	1	1	0	0	-0.0381936
70	3.42053	2	1	1	0	1	-0.0209036		87	3.25576	1	0	0	0	0	-0.0132237		104	3.64692	2	1	1	0	0	-0.0503057
70	3.42053	2	1	1	0	1	-0.0225634		87	3.25576	1	0	0	0	0	-0.00615524		104	3.64692	2	1	1	0	0	-0.0220949
70	3.42053	2	1	1	0	1	-0.0136569		87	3.25576	1	0	0	0	0	-0.00753301		104	3.64692	2	1	1	0	0	-0.0157691
70	3.42053	2	1	1	0	1	-0.0366934		87	3.25576	1	0	0	0	0	-0.00851272		104	3.64692	2	1	1	0	0	-0.00986461
70	3.42053	2	1	1	0	1	-0.0211997		87	3.25576	1	0	0	0	0	-0.0113213		104	3.64692	2	1	1	0	0	-0.0129381
70	3.42053	2	1	1	0	1	-0.00371386		87	3.25576	1	0	0	0	0	-0.0111349		104	3.64692	2	1	1	0	0	-0.0178413
70	3.42053	2	1	1	0	1	-0.00381593		87	3.25576	1	0	0	0	0	-0.0138223		104	3.64692	2	1	1	0	0	-0.0587668
70	3.42053	2	1	1	0	1	-0.00558126		87	3.25576	1	0	0	0	0	-0.0162605		104	3.64692	2	1	1	0	0	-0.0116724
70	3.42053	2	1	1	0	1	-0.0123523		87	3.25576	1	0	0	0	0	-0.00366118		104	3.64692	2	1	1	0	0	-0.0198184
70	3.42053	2	1	1	0	1	-0.0186561		87	3.25576	1	0	0	0	0	-0.00342008		104	3.64692	2	1	1	0	0	-0.00732438
70	3.42053	2	1	1	0	1	-0.0173946		87	3.25576	1	0	0	0	0	-0.00703562		104	3.64692	2	1	1	0	0	-0.00807961
70	3.42053	2	1	1	0	1	-0.0234853		87	3.25576	1	0	0	0	0	-0.00615939		104	3.64692	2	1	1	0	0	-0.0226518
70	3.42053	2	1	1	0	1	-0.016465		87	3.25576	1	0	0	0	0	-0.00429175		104	3.64692	2	1	1	0	0	-0.0235113
70	3.42053	2	1	1	0	1	-0.0261816		87	3.25576	1	0	0	0	0	-0.0172798		104	3.64692	2	1	1	0	0	-0.0130452
[truncated: 1,171 more rows]

## Sheet: Table2
Table2
MI 80 & 0.5-1 Hz
frontal			temporal			parietal			occipital
[truncated: 2,981 more rows]

## Sheet: Table3
Table3
[truncated: 2,983 more rows]

[truncated: 49 more sheets: Table4 MI80&0.5-1, Table4 MI80&3-4, Table4 MI150&0.5-1, Table4 MI150&3-4, Table4 HIL80, Supplementary Table2, Supplementary Table3, Supplementary Table4, Supplementary Table5, Supplementary Table6, Supplementary Table7, Supplementary Table8, Supplementary Table9, Supplementary Table10, Supplementary Table11, Supplementary Table12, Supplementary Table13, Supplementary Table14, Supplementary Table15, Supplementary Table16 …]
